# Supplementary material for: Cortical Thickness Differences Are Associated With Chemical Synaptic Transmission Upregulated Genes in Degeneration of Mild Cognitive Impairment
Source: Front Aging Neurosci. 2021 Oct 29;13:745381. doi: 10.3389/fnagi.2021.745381 (PMC8585991; doi:10.3389/fnagi.2021.745381)
Supplement: Supplementary file 2 [file Data_Sheet_2.zip]

Archive with 84 entries (74 files):
- code and data/
- code and data/data/
- code and data/data/MCI_AD-308regions.xlsx
- code and data/data/MCI_S-308regions.xlsx
- code and data/geneExpression/
- code and data/geneExpression/auxiliar/
- code and data/geneExpression/auxiliar/allen_interp_linear.m
- code and data/geneExpression/auxiliar/allen_interp_linear_interp.m
- code and data/geneExpression/auxiliar/allen_interp_nearest.m
- code and data/geneExpression/auxiliar/batch_correction.R
- code and data/geneExpression/auxiliar/centroidFromParcellationFun.m
- code and data/geneExpression/auxiliar/genes_20647.csv
- code and data/geneExpression/auxiliar/ids.csv
- code and data/geneExpression/auxiliar/import_probe.m
- code and data/geneExpression/auxiliar/load_nifti.m
- code and data/geneExpression/auxiliar/load_nifti_hdr.m
- code and data/geneExpression/auxiliar/Richiardi_Data_File_S2_Extended.csv
- code and data/geneExpression/auxiliar/save_nifti.m
- code and data/geneExpression/auxiliar/search_sub_table.m
- code and data/geneExpression/auxiliar/step1_download.m~
- code and data/geneExpression/auxiliar/strlen.m
- code and data/geneExpression/README.md
- code and data/geneExpression/step1_download.m
- code and data/geneExpression/step2_probe2gene_mapping.m
- code and data/geneExpression/step3_individualProbe_to_geneExpression.m
- code and data/geneExpression/step4_createGeneExpressionTable.m
- code and data/geneExpression/step5_interpolateRegions.m
- code and data/PLSR-matlab/
- code and data/PLSR-matlab/PLS_bootstrap.m
- code and data/PLSR-matlab/PLS_gene_predictor_vars_Zscore.csv
- code and data/PLSR-matlab/PLS_MRI_response_vars.csv
- code and data/subParcellation-308/
- code and data/subParcellation-308/subParcellation-master/
- code and data/subParcellation-308/subParcellation-master/500mm parcellation (308 regions)/
- code and data/subParcellation-308/subParcellation-master/500mm parcellation (308 regions)/308_regions_coordinates.txt
- code and data/subParcellation-308/subParcellation-master/500mm parcellation (308 regions)/308_regions_names.txt
- code and data/subParcellation-308/subParcellation-master/500mm parcellation (308 regions)/lh.500.aparc.annot
- code and data/subParcellation-308/subParcellation-master/500mm parcellation (308 regions)/rh.500.aparc.annot
- code and data/subParcellation-308/subParcellation-master/FSaverage2FSnative.sh
- code and data/subParcellation-308/subParcellation-master/LICENSE
- code and data/subParcellation-308/subParcellation-master/subParcellation.m
- code and data/subParcellation-308/subParcellation-master/SubParcellation_MFiles/
- code and data/subParcellation-308/subParcellation-master/SubParcellation_MFiles/backtrackingParcellation.m
- code and data/subParcellation-308/subParcellation-master/SubParcellation_MFiles/backtrackParcellation.m
- code and data/subParcellation-308/subParcellation-master/SubParcellation_MFiles/calculateNewColorTable.m
- code and data/subParcellation-308/subParcellation-master/SubParcellation_MFiles/cambiarLabel.m
- code and data/subParcellation-308/subParcellation-master/SubParcellation_MFiles/CambioRegion.m
- code and data/subParcellation-308/subParcellation-master/SubParcellation_MFiles/centroidFromParcellation.m
- code and data/subParcellation-308/subParcellation-master/SubParcellation_MFiles/centroidFromParcellationFun.m
- code and data/subParcellation-308/subParcellation-master/SubParcellation_MFiles/centroidFromParcellation_fsaverage.m
- code and data/subParcellation-308/subParcellation-master/SubParcellation_MFiles/centroidFromParcellation_fsaverage_subcortical.m
- code and data/subParcellation-308/subParcellation-master/SubParcellation_MFiles/checkJoint.m
- code and data/subParcellation-308/subParcellation-master/SubParcellation_MFiles/checkNumParcelsInd.m
- code and data/subParcellation-308/subParcellation-master/SubParcellation_MFiles/checkParcels.m
- code and data/subParcellation-308/subParcellation-master/SubParcellation_MFiles/closerVertex.m
- code and data/subParcellation-308/subParcellation-master/SubParcellation_MFiles/closerVertexV2.m
- code and data/subParcellation-308/subParcellation-master/SubParcellation_MFiles/coloreado.m
- code and data/subParcellation-308/subParcellation-master/SubParcellation_MFiles/coloreaVecinos.m
- code and data/subParcellation-308/subParcellation-master/SubParcellation_MFiles/enMatrix.m
- code and data/subParcellation-308/subParcellation-master/SubParcellation_MFiles/estadisticasAverage.m
- code and data/subParcellation-308/subParcellation-master/SubParcellation_MFiles/expandedParcels.m
- code and data/subParcellation-308/subParcellation-master/SubParcellation_MFiles/expandedParcels_aux.m
- code and data/subParcellation-308/subParcellation-master/SubParcellation_MFiles/extractRegion.m
- code and data/subParcellation-308/subParcellation-master/SubParcellation_MFiles/jointRegion.m
- code and data/subParcellation-308/subParcellation-master/SubParcellation_MFiles/newRegionNames.m
- code and data/subParcellation-308/subParcellation-master/SubParcellation_MFiles/numVecinos.m
- code and data/subParcellation-308/subParcellation-master/SubParcellation_MFiles/orderRegion.m
- code and data/subParcellation-308/subParcellation-master/SubParcellation_MFiles/recalculateColors.m
- code and data/subParcellation-308/subParcellation-master/SubParcellation_MFiles/reJoint.m
- code and data/subParcellation-308/subParcellation-master/SubParcellation_MFiles/renumberParcels.m
- code and data/subParcellation-308/subParcellation-master/SubParcellation_MFiles/renumberParcels_Desikan.m
- code and data/subParcellation-308/subParcellation-master/SubParcellation_MFiles/renumberParcels_PRUEBA.m
- code and data/subParcellation-308/subParcellation-master/SubParcellation_MFiles/sortVertexs.m
- code and data/subParcellation-308/subParcellation-master/SubParcellation_MFiles/sortVertexsMinimo.m
- code and data/subParcellation-308/subParcellation-master/SubParcellation_MFiles/subCorticalList.mat
- code and data/subParcellation-308/subParcellation-master/SubParcellation_MFiles/subcorticalList.ods
- code and data/subParcellation-308/subParcellation-master/SubParcellation_MFiles/subCorticalName.mat
- code and data/subParcellation-308/subParcellation-master/SubParcellation_MFiles/subParcellation.m~
- code and data/subParcellation-308/subParcellation-master/SubParcellation_MFiles/subParcellationHemi.m
- code and data/subParcellation-308/subParcellation-master/SubParcellation_MFiles/Write_Brain_Annotation.m
- code and data/WGCNA/
- code and data/WGCNA/step1.network_construction.R
- code and data/WGCNA/step2.trait_analysis.R
- code and data/WGCNA/step3.visualization.R
