# Supplementary material for: Cortical Thickness Differences Are Associated With Chemical Synaptic Transmission Upregulated Genes in Degeneration of Mild Cognitive Impairment
Source: Front Aging Neurosci. 2021 Oct 29;13:745381. doi: 10.3389/fnagi.2021.745381 (PMC8585991; doi:10.3389/fnagi.2021.745381)
Supplement: Supplementary file 2 [file Data_Sheet_2.zip › code and data/data/MCI_AD-308regions.xlsx]

## Sheet: lh
structure name	MCI_AD_002_S_1268	MCI_AD_002_S_4521	MCI_AD_006_S_4346	MCI_AD_006_S_4515	MCI_AD_009_S_2381	MCI_AD_009_S_4324	MCI_AD_011_S_2274	MCI_AD_011_S_4366	MCI_AD_013_S_1186	MCI_AD_013_S_4595	MCI_AD_014_S_4263	MCI_AD_018_S_0142	MCI_AD_021_S_0276	MCI_AD_021_S_0626	MCI_AD_022_S_2087	MCI_AD_023_S_4035	MCI_AD_023_S_4502	MCI_AD_035_S_4414	MCI_AD_036_S_4430	MCI_AD_037_S_0501	MCI_AD_037_S_4015	MCI_AD_037_S_4030	MCI_AD_037_S_4432	MCI_AD_057_S_2398	MCI_AD_067_S_2195	MCI_AD_072_S_4462	MCI_AD_116_S_4167	MCI_AD_123_S_4096	MCI_AD_127_S_0925	MCI_AD_127_S_2213	MCI_AD_127_S_4240	MCI_AD_128_S_1406	MCI_AD_128_S_2130	MCI_AD_130_S_2403	MCI_AD_135_S_4406	MCI_AD_136_S_4189	MCI_AD_137_S_4596
lh_bankssts_part1	2.255	2.304	2.207	2.339	2.279	2.476	2.298	2.242	2.304	2.385	2.597	2.604	2.46	1.95	2.447	2.273	2.549	2.582	1.903	2.294	2.638	2.311	2.373	2.516	2.407	2.492	2.267	2.045	2.394	2.278	2.139	2.569	2.431	2.5	2.434	2.261	2.389
lh_bankssts_part2	2.384	2.215	2.201	2.243	2.347	2.54	2.304	2.31	2.2	2.211	2.636	2.304	2.446	2.028	2.496	2.385	2.371	2.455	2.019	2.287	2.477	2.151	2.302	2.379	2.33	2.125	2.336	2.499	2.244	2.151	1.942	2.447	2.536	2.389	2.34	2.362	2.45
lh_caudalanteriorcingulate_part1	1.604	2.532	2.522	1.919	2.294	2.368	2.397	2.503	2.794	2.734	2.497	2.032	2.644	2.883	2.238	2.773	2.49	2.559	2.171	2.207	2.329	2.149	2.53	1.998	2.421	2.481	2.398	2.619	2.148	1.757	2.791	2.361	2.494	2.409	2.234	2.212	2.167
lh_caudalmiddlefrontal_part1	2.142	2.336	2.189	2.287	2.356	2.301	2.277	2.265	2.35	2.125	2.338	2.073	2.247	2.035	2.385	2.284	2.414	2.463	2.109	2.62	2.368	2.382	2.486	2.39	2.194	2.299	2.23	2.218	2.188	1.898	2.29	2.741	2.363	2.287	2.186	2.403	2.031
lh_caudalmiddlefrontal_part2	2.146	2.442	2.304	2.071	2.617	2.25	2.679	2.258	2.55	2.405	2.563	2.354	2.211	2.194	2.423	2.408	2.487	2.506	2.013	2.414	2.871	2.651	2.561	2.781	2.205	2.204	2.251	2.417	2.178	2.584	2.379	2.409	2.304	2.327	2.59	2.309	2.218
lh_caudalmiddlefrontal_part3	2.279	2.557	2.421	2.192	2.304	2.337	2.682	2.225	2.597	2.305	2.334	2.687	2.06	2.132	2.417	2.265	2.225	2.483	1.962	2.516	2.482	2.686	2.55	2.389	2.32	2.22	2.245	2.496	2.429	2.536	2.04	2.73	2.194	2.117	2.265	2.191	2.155
lh_caudalmiddlefrontal_part4	2.486	2.181	2.144	2.263	2.446	2.122	2.53	2.224	2.169	2.17	2.631	2.4	2	1.847	2.455	2.356	2.642	2.314	1.761	2.343	2.471	2.474	2.417	2.403	2.117	2.325	2.313	2.501	2.131	2.077	2.449	2.601	2.26	2.519	2.438	2.181	2.108
lh_cuneus_part1	1.743	2.152	2.134	1.978	2.001	2.127	1.896	1.724	1.82	2.078	2.166	1.747	1.792	1.633	1.894	1.931	2.109	1.923	1.796	1.728	2.19	1.977	1.919	2.096	1.854	2.136	1.766	1.823	1.714	2.911	1.696	1.781	2.116	1.698	2.123	1.96	1.733
lh_cuneus_part2	1.884	1.984	1.79	2.083	2.052	1.873	1.718	1.753	1.942	1.798	2.088	1.627	1.81	1.673	1.839	1.553	1.88	1.577	1.603	1.651	1.915	1.823	1.647	1.849	1.777	1.956	1.757	1.842	1.703	2.794	1.869	1.751	1.782	1.63	1.827	1.826	1.792
lh_entorhinal_part1	2.992	2.97	2.321	1.694	3.406	3.116	2.433	2.691	2.972	3.285	3.446	3.727	2.805	2.722	3.226	3.01	3.17	3.362	2.341	3.275	2.869	2.945	3.034	3.079	3.281	2.823	2.898	2.201	2.399	1.898	2.846	3.483	3.088	2.832	2.935	2.604	2.938
lh_fusiform_part1	2.58	2.573	2.698	2.394	2.541	2.723	2.434	2.521	2.583	2.784	2.93	2.285	2.502	2.435	2.694	2.406	2.738	2.683	2.23	2.393	2.61	2.513	2.536	2.574	2.591	2.786	2.737	2.3	1.908	2.333	2.363	2.685	2.752	2.877	2.6	2.468	2.52
lh_fusiform_part2	2.923	2.685	2.173	1.811	2.857	2.731	2.332	2.071	2.828	3.301	2.98	2.749	2.763	2.465	2.805	2.345	2.976	2.777	2.345	2.926	3.026	3.198	2.693	2.929	2.633	2.594	2.873	3.175	2.636	2.514	2.925	2.873	2.55	2.426	2.864	2.652	2.935
lh_fusiform_part3	2.205	2.34	2.276	1.852	2.232	2.204	2.114	2.289	1.845	2.29	2.777	2.262	1.908	2.098	2.297	2.544	2.536	2.297	2.087	2.359	2.165	2.137	2.256	2.434	2.181	2.448	2.107	2.132	1.994	2.476	2.124	2.15	2.303	2.561	2.254	2.245	2.085
lh_fusiform_part4	2.729	2.636	2.533	2.245	3.099	2.81	2.684	2.743	2.856	2.692	2.902	2.514	2.85	2.523	2.681	2.983	3.081	2.727	2.365	2.424	2.862	2.683	2.592	2.85	2.59	2.642	2.586	2.833	2.864	2.306	2.672	2.615	2.661	2.95	2.621	2.655	2.809
lh_fusiform_part5	2.397	2.567	2.305	2.315	2.495	2.384	2.592	2.61	2.372	2.508	2.945	2.786	2.439	2.359	2.186	2.701	2.573	2.233	1.993	2.391	2.318	2.598	2.462	2.621	2.353	2.715	2.454	2.469	2.302	2.561	2.235	2.585	2.664	2.621	2.439	2.457	2.223
lh_inferiorparietal_part1	2.234	2.425	2.228	2.552	2.444	1.994	2.21	1.868	2.265	2.28	2.396	2.358	2.092	2.115	2.425	2.221	2.346	2.202	1.907	2.375	2.492	2.168	2.258	2.353	2.171	2.608	2.005	2.241	2.187	2.166	2.1	2.333	2.378	2.183	2.446	2.344	2.068
lh_inferiorparietal_part2	2.103	2.062	2.048	2.294	2.262	2.325	2.308	1.87	2.238	1.992	2.129	1.891	2.063	1.996	2.4	2.332	2.229	2.254	1.862	1.95	2.222	2.15	2.396	2.185	2.137	2.285	2.094	2.121	2.322	2.307	2.151	1.971	2.365	2.171	2.285	2.29	2.062
lh_inferiorparietal_part3	2.024	2.077	2.251	2.477	2.326	2.249	2.259	2.094	2.135	2.324	2.356	2.292	2.047	1.942	2.231	2.476	2.272	2.503	2.143	2.063	2.191	2.369	2.323	2.265	2.07	2.389	2.263	2.259	2.6	2.39	1.918	2.124	2.53	2.606	2.325	2.191	2.085
lh_inferiorparietal_part4	2.2	2.06	2.166	2.261	2.195	2.657	2.378	2.09	2.46	1.853	2.136	1.864	2.172	1.862	2.338	2.317	2.563	2.244	2.101	2.452	2.393	1.898	2.372	2.3	2.16	2.172	2.111	2.053	2.225	2.221	1.971	2.298	2.364	2.56	2.231	2.339	2.003
lh_inferiorparietal_part5	1.983	2.186	2.012	2.114	2.177	2.227	2.034	1.751	2.096	2.052	2.45	2.18	2.308	2.1	2.11	2.19	2.244	2.345	2.074	2.228	2.238	2.235	2.326	2.118	2.128	2.37	1.879	2.044	2.22	2.228	2.213	2.206	2.168	2.099	2.382	2.245	2.245
lh_inferiorparietal_part6	2.315	2.058	2.161	2.744	2.366	2.316	2.33	2.224	2.223	2.221	2.688	2.344	2.092	1.737	2.284	2.19	2.401	2.446	1.894	2.36	2.424	2.163	2.277	2.416	2.227	2.095	2.134	2.012	2.032	2.243	1.908	2.59	2.332	2.428	2.499	2.293	2.306
lh_inferiorparietal_part7	2.377	2.092	2.11	2.382	2.313	2.319	2.301	2.153	2.003	2.168	2.57	2.461	2.099	1.895	2.237	2.41	2.116	2.436	2.161	2.21	2.623	2.426	2.475	2.385	2.192	2.297	2.117	2.253	2.269	2.65	2.075	2.389	2.201	2.554	2.423	2.339	2.49
lh_inferiorparietal_part8	1.936	2.074	2.141	2.225	2.288	2.421	2.143	1.843	2.112	2.048	2.351	2.022	2.211	1.991	2.284	2.142	2.016	2.131	2.003	2.127	2.517	2.39	2.279	2.334	2.045	2.208	1.993	2.096	2.631	2.192	1.949	2.343	2.481	2.098	2.376	2.174	2.14
lh_inferiortemporal_part1	2.463	2.645	2.452	2.321	2.465	2.549	2.298	2.151	2.342	2.697	2.721	2.709	2.244	2.269	2.182	2.509	2.495	2.548	2.112	2.515	2.466	2.352	2.193	2.528	2.134	2.313	2.251	2.346	2.835	2.844	2.277	2.629	2.487	2.695	2.49	2.487	2.391
lh_inferiortemporal_part2	2.652	2.524	2.54	2.311	2.581	2.648	2.441	2.306	2.476	2.122	2.536	2.596	2.29	2.114	2.471	2.667	2.808	2.544	2.029	2.473	2.685	2.487	2.341	2.737	2.156	2.581	2.308	2.663	2.678	3.214	2.127	2.415	2.602	2.811	2.376	2.584	2.527
lh_inferiortemporal_part3	2.614	2.874	2.464	2.344	2.676	2.977	2.495	2.133	2.593	2.447	3.08	2.661	2.497	2.601	2.586	2.792	2.797	2.397	2.22	3.171	2.698	2.501	2.217	2.713	2.484	2.577	2.316	2.784	2.643	2.864	2.337	2.843	2.439	2.784	2.522	2.538	2.467
lh_inferiortemporal_part4	2.174	2.397	2.54	2.055	2.667	2.514	2.424	2.196	2.628	2.734	2.832	2.783	2.354	2.185	2.283	2.785	2.504	2.335	1.939	2.538	2.3	2.284	2.212	2.673	2.329	2.774	2.502	2.288	2.66	2.998	1.976	2.56	2.418	2.499	2.248	2.429	2.322
lh_inferiortemporal_part5	2.59	2.48	2.431	2.468	2.91	2.231	2.124	2.36	2.527	2.715	2.929	2.591	2.7	2.543	2.562	2.927	2.646	2.514	1.892	2.814	2.525	2.705	2.831	2.579	2.76	2.734	2.563	2.064	2.893	2.634	2.659	2.718	2.116	2.789	2.743	2.715	2.55
lh_inferiortemporal_part6	2.831	3.005	2.695	2.071	2.859	2.773	2.454	2.44	3.127	2.74	3.115	2.717	3.22	2.579	2.857	2.609	3.21	3.062	2.05	2.974	3.08	2.718	2.587	2.738	2.905	3.067	2.793	2.825	2.845	2.591	3.153	2.796	2.8	3.132	2.854	2.939	2.875
lh_isthmuscingulate_part1	2.499	2.308	2.528	2.054	2.611	2.51	2.606	2.323	2.378	2.574	2.554	2.113	2.654	2.745	2.462	2.728	2.467	2.551	2.325	2.224	2.478	2.3	2.343	2.687	2.496	2.222	2.328	2.261	2.251	1.315	2.413	2.103	2.415	2.679	2.599	2.117	2.955
lh_isthmuscingulate_part2	2.273	2.16	2.203	2.13	2.243	2.066	2.192	1.98	2.229	2.141	2.46	2.109	2.086	2.114	2.314	2.318	2.069	2.491	1.802	2.013	2.176	2.063	2.328	2.335	1.928	2.165	2.305	2.394	2.142	2.038	2.235	2.305	2.164	2.364	2.23	2.108	2.528
lh_lateraloccipital_part1	2.16	2.283	2.43	1.999	2.651	2.417	2.515	2.39	2.103	2.321	2.609	2.441	2.356	2.087	2.159	2.395	2.529	2.353	2.192	2.122	2.459	2.6	2.3	2.206	2.29	2.594	2.225	2.34	2.347	2.235	2.323	2.158	2.314	2.463	2.343	2.478	2.106
lh_lateraloccipital_part2	1.659	2.037	1.908	2.143	2.059	2.181	2.053	1.784	2.211	1.788	2.292	1.963	2.212	1.527	2.032	2.211	2.195	1.856	1.94	2.19	2.058	2.197	1.83	1.88	1.967	2.343	1.936	2.022	1.925	2.62	1.799	1.926	1.847	2.025	1.901	1.979	1.835
lh_lateraloccipital_part3	1.912	1.921	1.978	1.629	1.801	2.19	1.965	2.048	1.719	1.758	2.427	1.68	1.878	1.6	1.642	1.791	2.064	1.79	1.777	1.773	2.26	1.912	2.129	1.886	2.163	2.068	1.833	1.948	1.813	2.725	1.981	1.761	1.824	2.035	1.963	1.795	1.944
lh_lateraloccipital_part4	2.412	2.205	2.513	2.445	2.448	2.348	2.536	2.135	2.269	2.325	2.538	2.069	1.833	1.795	2.007	2.472	2.496	2.354	2.067	2.358	2.351	2.609	2.507	2.453	2.387	2.43	2.216	2.28	2.071	2.548	2.058	2.313	2.276	2.239	2.283	2.186	2.175
lh_lateraloccipital_part5	1.724	2.145	2.116	2.197	1.821	2.383	1.867	1.948	1.711	1.982	2.118	1.887	1.94	1.738	1.893	2.312	2.022	1.816	1.807	1.805	2.074	2.168	2.05	1.882	1.953	1.988	1.669	2.12	1.6	3.395	1.984	1.57	1.699	2.088	2.12	1.604	1.789
lh_lateraloccipital_part6	2.063	2.136	2.115	2.488	2.17	2.237	2.303	2.043	2.09	2.156	2.41	2.1	1.857	1.781	2.134	2.46	2.254	2.194	1.752	1.866	2.099	2.114	2.016	2.224	2.054	2.141	2.056	1.998	2.257	2.117	1.871	2.013	2.048	2.17	2.204	2.351	1.905
lh_lateraloccipital_part7	2.192	2.268	2.579	2.292	2.226	2.482	2.552	2.362	2.226	2.46	2.317	2.194	2.031	1.893	2.213	2.389	2.457	2.174	2.23	2.369	2.21	2.387	2.288	2.131	2.311	2.846	2.139	2.265	2.227	3.056	2.147	2.669	2.303	2.373	2.36	2.5	1.736
lh_lateraloccipital_part8	1.739	2.095	2.116	1.901	2.065	2.296	1.88	2.111	1.926	2.147	2.378	2.137	1.922	1.949	2.261	2.558	2.065	1.97	1.959	1.789	2.138	2.04	2.058	1.851	2.062	2.341	1.775	1.962	1.734	2.754	2.029	1.932	1.979	2.003	2.113	2.09	1.689
lh_lateraloccipital_part9	1.836	2.059	2.046	1.969	2.141	2.086	2.286	1.748	2.063	1.992	2.094	1.883	1.819	1.958	1.852	2.053	2.004	2.035	2.044	1.918	1.99	2.103	1.946	2.056	1.962	2.211	1.971	1.971	1.73	1.86	1.58	2.207	2.017	2.147	2.057	2.133	1.765
lh_lateralorbitofrontal_part1	2.433	2.787	2.492	3.169	2.662	2.652	2.567	2.77	2.441	2.694	2.616	2.506	2.513	2.712	2.634	2.562	2.637	2.688	2.297	2.528	2.508	2.566	2.567	2.734	2.316	2.366	2.484	2.762	2.525	2.381	2.85	2.822	2.698	2.477	2.438	2.429	2.707
lh_lateralorbitofrontal_part2	2.23	2.776	2.395	2.384	2.624	2.522	2.559	2.702	2.753	2.48	2.433	2.297	2.671	2.784	2.378	2.515	2.661	2.659	2.154	2.413	2.589	2.591	2.384	2.583	2.574	2.416	2.414	2.383	2.7	2.315	2.224	2.66	2.56	2.281	2.411	2.54	2.675
lh_lateralorbitofrontal_part3	2.46	2.949	2.334	2.662	2.576	2.657	2.353	2.442	2.421	2.741	2.469	2.744	2.539	2.514	2.402	2.472	2.388	2.576	2.245	2.36	2.418	2.551	2.441	2.376	2.372	2.412	2.39	2.656	2.457	2.368	2.007	2.501	2.356	2.472	2.289	2.455	2.467
lh_lateralorbitofrontal_part4	2.592	2.702	2.366	2.335	2.475	2.328	2.508	2.38	2.597	2.47	2.451	2.449	2.364	2.648	2.375	2.231	2.518	2.683	2.357	2.365	2.451	2.533	2.476	2.464	2.269	2.302	2.401	2.669	2.545	2.335	1.993	2.454	2.265	2.334	2.283	2.383	2.382
lh_lingual_part1	1.866	1.744	1.863	2.225	1.913	1.79	1.982	1.81	1.488	1.712	2.466	1.716	1.948	1.855	1.657	1.8	1.833	1.832	1.786	1.766	1.952	1.838	2.117	2.057	1.793	1.995	2.135	2.076	1.587	2.681	2.057	2.014	1.673	1.64	1.868	1.801	1.572
lh_lingual_part2	1.922	2.057	1.938	1.413	2.319	2.075	2.113	1.982	1.681	2.042	2.229	1.882	2.07	1.676	1.853	1.81	2.134	1.886	1.709	1.449	1.897	2.27	1.973	1.941	2.033	2.416	2.098	1.97	1.878	2.674	1.902	1.84	2.066	1.669	1.938	1.786	1.642
lh_lingual_part3	2.218	2.238	2.297	2.051	2.199	2.3	2.189	2.4	2.156	2.506	2.613	2.223	2.243	1.963	2.372	2.251	2.288	2.285	2.078	1.929	2.384	2.53	2.259	2.387	2.265	2.371	2.141	2.201	1.585	1.125	1.926	2.344	2.202	2.146	2.062	2.106	2.355
lh_lingual_part4	1.982	2.238	2.342	1.952	2.149	2.053	2.253	2.311	2.154	2.214	2.55	2.179	2.245	2.095	2.054	2.069	2.232	2.015	1.711	2.016	2.465	2.339	1.982	2.315	2.133	2.559	2.222	2.164	1.888	2.985	1.958	2.063	2.01	2.209	2.072	2.15	2.116
lh_lingual_part5	1.807	1.716	1.961	1.613	1.708	1.521	1.679	1.679	1.573	1.711	2.104	1.521	1.631	1.61	1.539	1.399	1.961	1.485	1.569	1.766	1.758	1.779	1.768	1.813	1.751	1.983	1.782	1.721	1.439	2.498	1.774	1.738	1.533	1.704	1.62	1.626	1.532
lh_lingual_part6	1.703	1.714	2.077	1.575	1.78	1.596	1.677	1.972	1.854	1.769	1.849	1.501	1.837	1.878	1.784	1.822	1.796	1.707	1.685	1.575	1.961	2.027	2.026	1.928	1.751	1.784	1.744	1.743	1.444	1.703	1.617	1.592	1.506	1.903	1.611	1.686	1.778
lh_medialorbitofrontal_part1	2.308	2.173	2.129	2.096	2.242	2.329	2.43	2.347	1.997	1.897	2.35	2.038	2.255	2.203	2.143	2.209	2.402	2.566	1.774	2.452	2.408	2.199	2.006	2.141	2.176	2.274	2.211	2.219	1.925	2.425	2.187	2.356	1.871	1.882	2.232	1.986	2.201
lh_medialorbitofrontal_part2	2.254	2.344	2.243	1.843	2.497	2.269	2.514	2.629	2.73	2.037	2.809	2.695	2.558	2.661	2.434	2.328	2.492	2.343	2.118	2.442	2.358	2.478	2.422	2.594	2.309	2.524	2.348	2.212	2.483	2.646	2.231	2.783	2.258	2.416	2.265	2.307	2.566
lh_medialorbitofrontal_part3	2.082	2.328	1.941	1.86	2.172	2.306	2.327	2.26	2.215	1.956	2.246	2.089	2.16	2.372	2.413	2.12	2.226	2.116	1.998	2.293	2.089	2.198	2.121	2.264	2.12	2.176	2.286	2.029	2.051	2.886	2.039	2.4	1.938	2.028	2.046	2.055	2.183
lh_middletemporal_part1	2.625	2.467	2.442	2.526	2.492	2.74	2.724	2.287	2.401	2.58	2.808	2.463	2.213	2.124	2.248	2.708	2.685	2.486	2.141	2.698	2.447	2.758	2.432	2.715	2.605	2.619	2.563	2.988	2.513	2.724	1.959	2.678	2.18	2.748	2.529	2.724	2.662
lh_middletemporal_part2	2.556	2.453	2.663	2.108	2.745	2.83	2.495	1.883	2.746	2.339	2.746	2.212	2.511	2.277	3.035	2.643	2.764	2.752	2.038	2.861	2.726	2.75	2.485	2.169	2.488	2.748	2.352	2.537	2.842	2.054	2.544	2.717	2.749	2.977	2.772	2.958	2.809
lh_middletemporal_part3	2.422	2.176	2.434	2.158	2.48	2.326	2.307	1.838	2.477	2.369	2.562	2.307	2.601	2.184	2.483	2.253	2.642	2.458	1.906	2.545	2.466	2.393	2.58	2.714	2.518	2.643	2.394	2.18	2.361	2.541	2.399	2.576	2.485	2.394	2.606	2.461	2.512
lh_middletemporal_part4	2.645	2.674	2.621	2.337	2.866	2.886	2.785	2.512	2.739	2.975	3.173	2.897	2.841	2.655	3.126	2.778	2.865	2.74	1.953	3.083	2.78	3.084	2.737	3.108	2.928	2.994	3.046	2.401	2.654	3.297	3.112	3.096	2.518	2.937	2.887	2.904	3.082
lh_middletemporal_part5	2.38	2.767	2.458	2.162	2.63	2.611	2.537	2.202	2.603	2.435	3.279	2.782	2.795	2.22	2.919	2.679	2.851	2.794	1.874	2.919	2.673	2.555	2.845	2.89	2.496	2.733	2.429	2.592	2.528	2.635	2.608	2.688	2.559	2.691	2.646	2.503	2.69
lh_parahippocampal_part1	2.589	2.771	2.627	1.973	2.419	2.653	2.325	2.902	2.152	3.109	2.816	3.335	2.701	3.469	3.367	2.218	3.094	3.158	2.299	2.979	2.828	2.702	2.829	2.711	2.814	2.324	2.759	1.906	1.767	1.235	2.679	3.441	3.013	3.245	2.712	2.308	2.352
lh_parahippocampal_part2	2.611	2.305	2.437	2.672	2.506	2.666	2.437	2.388	2.527	3.03	2.951	2.786	2.484	2.732	2.858	2.608	2.614	2.817	2.164	2.492	2.533	2.429	2.691	2.308	2.457	2.381	2.748	2.107	2	0.231	2.537	2.76	2.515	2.714	2.222	2.413	2.769
lh_paracentral_part1	1.994	2.237	2.044	2.29	1.981	2.125	2.088	1.799	1.942	2.05	2.257	2.089	1.558	1.659	2.26	2.18	2.118	1.862	2.04	1.969	2.142	2.219	2.019	2.049	2.143	2.288	1.895	2.122	1.773	2.095	1.843	1.946	2.083	2.254	2.204	2.23	1.903
lh_paracentral_part2	2.184	2.747	2.376	2.198	2.24	2.281	2.925	2.243	2.354	2.55	2.188	2.544	2.607	2.403	2.736	2.55	2.702	2.716	2.321	2.345	2.487	2.47	2.462	2.499	2.585	2.566	2.383	2.485	1.977	2.195	2.238	2.389	2.56	2.204	2.119	2.113	2.684
lh_paracentral_part3	2.132	2.494	2.271	1.79	2.499	2.609	2.677	2.285	2.315	2.225	2.666	2.421	2.109	2.272	2.738	2.35	2.489	2.511	2.205	2.394	2.402	2.302	2.537	2.159	2.403	2.041	2.202	2.502	2.209	2.158	2.28	2.033	2.266	2.532	2.29	2.136	2.378
lh_parsopercularis_part1	2.318	2.421	2.114	2.301	2.383	2.213	2.569	1.942	2.545	2.224	2.349	2.407	2.061	2.248	2.392	2.404	2.486	2.464	2.045	2.328	2.396	2.365	2.526	2.377	2.555	2.556	2.462	2.423	2.551	2.457	2.356	2.603	2.527	2.374	2.406	2.212	2.265
lh_parsopercularis_part2	2.447	2.738	2.498	2.434	2.683	2.673	2.792	2.459	2.569	2.198	2.809	2.379	2.746	2.603	2.566	2.626	2.695	2.734	2.462	2.647	2.562	2.658	2.554	2.552	2.415	2.407	2.571	2.383	2.265	2.632	2.538	2.698	2.521	2.866	2.474	2.536	2.515
lh_parsopercularis_part3	2.295	2.496	2.219	2.415	2.606	2.367	2.561	1.934	2.606	2.379	2.46	2.304	2.443	2.335	2.466	2.317	2.522	2.676	2.232	2.44	2.65	2.277	2.492	2.336	2.489	2.364	2.43	2.402	2.315	2.065	2.462	2.614	2.545	2.432	2.402	2.472	2.301
lh_parsorbitalis_part1	2.318	2.92	2.573	2.349	2.629	2.542	2.417	2.296	2.435	2.556	2.706	2.689	2.712	2.683	2.521	2.419	2.455	2.617	2.318	2.499	2.721	2.738	2.363	2.522	2.557	2.658	2.513	2.577	2.195	2.579	2.11	2.693	2.26	2.798	2.454	2.347	2.54
lh_parstriangularis_part1	2.075	2.376	2.221	2.341	2.364	2.385	2.226	2.037	2.381	2.077	2.478	2.238	2.312	2.086	2.259	2.246	2.469	2.635	2.115	2.38	2.354	2.316	2.295	2.251	2.34	2.315	2.337	2.234	2.267	2.36	2.195	2.296	2.233	2.381	2.328	2.186	2.195
lh_parstriangularis_part2	2.485	2.41	2.253	2.315	2.218	2.326	2.356	2.174	2.193	2.124	2.493	2.506	2.473	2.309	2.257	2.304	2.491	2.485	2.135	2.315	2.416	2.478	2.293	2.154	2.311	2.249	2.363	2.274	1.976	2.16	2.137	2.36	2.321	2.416	2.445	2.212	2.525
lh_pericalcarine_part1	1.576	1.689	2.02	1.716	1.601	1.912	1.867	1.505	1.591	1.767	1.957	1.45	1.653	1.634	1.813	1.499	1.812	1.354	1.389	1.556	2.057	1.602	1.89	1.739	1.871	1.891	1.863	1.589	1.451	2.051	1.785	1.543	1.438	1.714	1.681	1.507	1.838
lh_pericalcarine_part2	1.485	1.765	1.581	1.415	1.737	1.606	1.901	1.631	1.56	1.482	1.77	1.345	1.633	1.491	1.723	1.448	1.864	1.346	1.496	1.61	1.644	1.696	1.783	1.661	1.812	1.506	1.753	1.652	1.494	2.042	1.733	1.607	1.481	1.707	1.551	1.534	1.716
lh_postcentral_part1	1.941	1.937	1.748	1.872	1.864	1.625	1.993	1.558	1.717	1.57	1.666	1.361	1.635	1.448	2.066	1.77	1.917	1.795	1.335	1.657	2.13	1.887	1.905	1.703	1.934	1.966	1.566	1.728	2.046	1.509	1.454	1.696	1.604	1.629	2.015	1.711	1.989
lh_postcentral_part2	2.264	2.694	2.451	2.537	2.684	2.462	2.652	2.319	2.443	2.661	2.678	2.449	2.532	2.159	2.448	2.574	2.42	2.683	2.512	2.83	2.701	2.746	2.614	2.466	2.48	2.642	2.705	2.547	2.611	2.571	2.11	2.75	2.328	2.631	2.548	2.426	2.57
lh_postcentral_part3	1.801	1.835	1.605	1.8	1.828	1.816	2.139	1.647	1.784	1.558	2.001	1.397	1.573	1.295	1.802	1.563	1.93	1.766	1.386	1.72	2.312	2.078	2.021	1.821	1.985	1.808	1.705	1.746	1.83	1.576	1.522	1.366	1.605	1.733	1.814	1.792	1.918
lh_postcentral_part4	2.014	2.128	2.17	2.112	2.238	2.21	2.477	2.284	2.094	2.224	2.299	2.131	2.189	1.722	2.295	2.3	2.233	2.129	1.871	2.094	2.639	2.313	2.201	2.529	2.255	2.219	2.153	2.13	2.031	1.969	1.984	2.053	2.274	2.079	2.121	2.094	2.256
lh_postcentral_part5	1.865	1.966	2.227	1.91	1.973	2.109	2.194	2.057	1.79	1.854	2.205	1.901	2.124	1.613	1.949	2.112	2.085	1.961	1.743	2.213	2.268	2.146	1.869	2.149	2.026	1.978	2.024	2.025	1.551	2.163	1.876	1.768	2.072	1.913	1.984	1.954	2.107
lh_postcentral_part6	1.94	2.379	2.032	1.926	2.077	2.181	2.264	2.056	1.958	1.78	2.136	1.933	1.753	1.732	2.062	2.134	2.053	2.222	1.725	1.9	2.184	2.008	2.247	2.146	2.196	2.175	2.228	2.139	1.928	1.98	1.653	1.557	2.513	2.079	2.15	1.956	2.129
lh_postcentral_part7	1.889	2.115	1.916	2.098	1.973	2.147	2.244	1.921	2.093	1.853	2.238	2.157	1.941	1.571	2.201	2.31	1.996	2.123	1.728	1.914	2.327	2.281	2.159	2.246	2.193	2.19	2.052	1.975	1.453	2.112	1.845	1.714	2.051	2.102	2.035	2.162	2.06
lh_postcentral_part8	1.747	1.536	1.639	1.61	1.627	1.849	1.911	1.681	1.707	1.61	1.744	1.511	1.357	1.325	1.764	1.883	1.688	1.679	1.438	1.582	2.008	1.821	1.687	1.72	1.876	1.63	1.601	1.803	1.334	1.926	1.364	1.381	1.453	1.539	1.545	1.777	1.77
lh_posteriorcingulate_part1	1.944	1.96	2.344	1.941	1.952	1.058	2.083	2.058	2.165	2.263	2.401	2.12	2.253	2.137	2.11	2.076	2.096	2.243	1.773	2.124	1.976	1.946	2.325	1.913	2.036	2.13	2.347	2.174	1.872	1.919	2.5	2.224	2.105	2.191	1.926	1.969	2.227
lh_posteriorcingulate_part2	2.305	2.2	2.408	2.141	2.158	1.789	2.266	2.023	2.458	2.399	2.606	2.029	2.206	2.221	2.362	2.486	2.168	2.587	2.149	2.23	2.329	2.19	2.352	2.451	2.13	2.238	2.303	2.257	2.264	2.442	2.348	2.495	2.346	2.591	2.301	2.432	2.252
lh_precentral_part1	2.023	2.617	2.252	1.767	2.505	2.513	2.68	2.411	2.435	2.377	2.763	2.142	1.893	1.739	2.308	2.571	2.649	2.553	1.73	1.912	2.568	2.797	2.29	2.561	2.834	2.618	2.301	2.474	1.897	2.333	2.252	1.595	2.102	2.212	2.454	2.415	2.431
lh_precentral_part2	2.251	2.868	2.433	2.221	2.615	2.705	2.853	2.439	2.366	2.952	2.51	2.45	2.735	2.444	2.559	2.602	2.414	2.716	2.236	2.637	2.597	2.662	2.384	2.466	2.591	2.618	2.513	2.367	2.263	2.511	2.375	2.521	2.736	2.455	2.629	2.396	2.552
lh_precentral_part3	1.94	2.614	2.004	1.853	2.333	2.299	2.512	2.113	2.45	2.364	2.625	1.71	2.02	1.739	2.435	2.02	2.661	2.68	2.08	1.933	2.574	2.347	2.323	2.439	2.607	2.455	2.196	2.67	1.327	2.142	2.345	1.73	2.212	2.312	2.392	2.334	2.616
lh_precentral_part4	2.287	2.371	2.236	2.441	2.46	2.109	2.554	2.087	2.344	2.397	2.572	2.383	2.437	1.806	2.405	2.262	2.428	2.615	2.065	1.941	2.585	2.564	2.525	2.492	2.441	2.345	2.361	2.4	1.981	2.103	2.093	1.825	2.283	2.502	2.449	2.63	2.406
lh_precentral_part5	2.154	2.482	2.228	2.209	2.729	2.333	2.828	2.403	2.537	2.601	2.482	2.323	2.727	2.32	2.389	2.557	2.74	2.923	2.278	2.967	2.723	2.609	2.745	2.559	2.428	2.893	2.52	2.612	2.683	2.336	2.23	2.533	2.425	2.63	2.606	2.521	2.649
lh_precentral_part6	2.176	2.515	2.219	2.5	2.517	1.975	2.674	2.169	2.26	2.177	2.342	2.2	2.116	1.722	2.515	2.495	2.345	2.546	1.906	2.032	2.736	2.435	2.275	2.554	2.237	2.466	2.105	2.586	1.817	2.018	2.31	2.132	2.318	2.229	2.616	2.382	2.534
lh_precentral_part7	2.379	2.652	2.391	2.496	2.748	2.569	2.576	2.425	2.476	2.55	2.523	2.282	2.502	2.069	2.494	2.929	2.763	2.626	2.096	2.416	2.662	2.905	2.784	2.524	2.74	2.5	2.501	2.699	2.096	2.071	2.318	3.018	2.441	2.177	2.628	2.473	2.439
lh_precentral_part8	2.351	2.63	2.236	2.276	2.701	2.46	2.78	2.291	2.384	2.604	2.729	2.367	2.631	2.236	2.642	2.634	2.781	2.564	2.448	2.459	2.818	2.655	2.71	2.456	2.513	2.586	2.576	2.425	2.23	2.083	2.436	2.915	2.515	2.53	2.553	2.549	2.469
lh_precentral_part9	2.106	2.168	2.148	2.147	2.299	2.411	2.346	1.93	2.29	2.242	2.335	2.107	2.175	1.545	2.355	2.613	2.702	2.458	1.904	1.746	2.509	2.302	2.424	2.261	2.388	2.342	2.346	2.229	1.647	2.082	1.972	2.247	2.258	1.838	2.265	2.276	2.287
lh_precuneus_part1	1.967	2.341	1.842	2.023	1.912	2.15	2.205	1.938	2.146	1.919	2.267	2.293	1.784	1.722	2.376	2.434	2.219	2.312	2.027	2.408	2.448	2.246	2.359	1.923	2.019	2.372	2.126	1.956	2.277	2.015	1.705	1.991	2.139	2.187	2.111	2.098	2.137
lh_precuneus_part2	2.339	2.29	2.306	2.278	2.446	2.436	2.428	2.295	2.315	2.399	2.447	2.256	2.617	2.018	2.459	2.635	2.325	2.513	2.338	2.173	2.298	2.122	2.434	2.334	2.319	2.446	2.49	2.128	1.994	2.503	2.152	2.393	2.289	2.4	2.279	2.301	2.264
lh_precuneus_part3	1.939	2.172	2.232	2.184	2.225	2.165	2.259	1.916	2.138	2.107	2.331	2.133	2.154	1.916	2.264	2.313	2.144	2.285	1.885	2.005	2.329	2.159	2.165	2.246	2.116	2.329	2.018	1.921	1.955	2.058	1.909	2.032	2.133	2.093	2.119	2.156	2.25
lh_precuneus_part4	2.074	2.272	2.178	2.133	2.404	2.407	2.547	2.088	2.507	2.331	2.333	2.115	2.421	2.058	2.538	2.395	2.296	2.516	2.12	2.338	2.526	2.312	2.586	2.362	2.215	2.325	2.23	2.083	2.434	2.455	2.225	2.358	2.526	2.414	2.235	2.304	2.259
lh_precuneus_part5	2.042	2.092	1.946	1.98	2.043	1.862	2.189	1.86	2.287	2.148	2.216	2.2	2.064	1.716	1.968	2.173	2.1	2.322	1.893	2.219	2.274	2.129	2.197	1.988	2.23	2.062	2.006	2.065	2.015	2.481	1.948	2.196	2.312	1.869	2.032	1.895	1.862
lh_precuneus_part6	2.201	2.118	2.129	2.245	2.146	2.393	2.247	2.01	2.09	2.083	2.37	2.054	1.761	2.08	2.118	2.326	2.132	2.396	2.114	1.854	2.268	2.113	2.414	2.193	2.088	2.392	2.188	2.05	2.309	2.426	2.234	2.457	2.158	2.208	2.306	2.302	2.226
lh_precuneus_part7	1.99	2.163	1.987	2.082	2.283	2.107	2.33	1.801	2.306	2.255	2.363	2.138	1.861	1.717	2.382	2.195	2.157	2.119	1.966	2.121	2.59	2.131	2.37	2.282	2.011	2.217	1.759	2.047	2.277	2.5	2.255	2.092	2.364	2.112	2.042	2.166	2.196
lh_rostralanteriorcingulate_part1	2.22	2.662	2.397	2.674	2.517	2.788	2.697	2.369	3.071	2.735	2.879	2.841	2.647	2.655	2.534	2.44	2.966	2.696	2.563	2.403	2.453	2.628	2.619	2.659	2.457	2.749	2.799	3.188	2.113	2.906	2.823	2.866	2.281	2.666	2.511	2.373	2.548
lh_rostralmiddlefrontal_part1	1.964	1.928	2.135	2.032	2.201	2.051	2.134	1.966	1.97	1.84	2.127	2.243	2.056	1.901	2.066	2.051	2.11	2.08	1.661	2.234	2.078	2.066	2.097	2.219	2.003	2.154	2.04	2.186	2.053	2.158	1.856	2.265	2.141	1.989	2.158	2.112	2.032
lh_rostralmiddlefrontal_part2	2.258	2.263	2.586	2.497	2.154	2.519	2.403	2.165	2.353	2.213	2.319	2.586	2.673	2.354	2.303	2.224	2.495	2.58	2.168	2.267	2.324	2.436	2.573	2.572	2.307	2.44	2.381	2.234	2.166	2.809	2.21	2.613	2.39	2.072	2.356	2.243	2.53
lh_rostralmiddlefrontal_part3	2.309	2.379	2.139	2.12	2.233	2.563	2.213	2.039	2.142	2.085	2.272	2.294	2.371	2.085	2.089	2.168	2.239	2.619	1.982	2.254	2.19	2.374	2.311	2.367	2.264	2.189	2.168	2.48	2.091	1.961	2.225	2.443	2.169	2.443	2.203	2.332	2.243
lh_rostralmiddlefrontal_part4	2.165	2.402	2.129	1.835	2.283	2.265	2.367	2.152	2.333	2.279	2.156	2.353	2.133	1.858	2.258	2.31	2.541	2.229	1.999	2.417	2.504	2.452	2.251	2.396	2.2	2.063	2.23	2.347	2.417	2.803	1.98	2.77	2.39	2.167	2.166	2.293	2.161
lh_rostralmiddlefrontal_part5	2.131	2.296	1.915	2.086	2.135	2.114	2.155	2.099	2.133	2.073	2.099	2.357	2.258	2.076	2.121	2.293	2.149	2.277	1.697	2.002	2.202	2.236	2.096	2.263	1.986	2.089	2.097	2.097	1.709	2.282	1.988	2.241	2.077	1.923	2.187	1.995	2.038
lh_rostralmiddlefrontal_part6	2.269	2.17	2.192	2.199	2.243	2.19	2.23	2.258	2.385	1.9	2.047	2.363	2.234	2.04	2.416	2.233	2.416	2.296	1.79	2.115	2.404	2.432	2.376	2.302	2.184	2.188	2.398	2.38	2.114	2.202	2.234	2.401	2.05	2.296	2.23	1.995	2.11
lh_rostralmiddlefrontal_part7	1.719	2.362	1.939	2.238	2.346	2.174	2.102	2.057	2.134	1.953	2.236	2.167	2.096	1.99	2.083	2.045	2.128	2.071	1.812	1.938	2.198	2.254	2.343	2.304	2.198	1.948	2.219	2.096	1.668	2.199	2.074	2.362	2.197	2.045	2.261	1.981	2.142
lh_rostralmiddlefrontal_part8	1.963	2.488	2.124	2.11	2.273	2.172	2.25	2.115	2.169	2.021	2.298	2.381	2.624	1.78	2.158	2.25	2.386	2.239	1.954	2.074	2.592	2.431	2.184	2.212	2.195	1.977	2.298	2.393	1.983	2.653	2.123	2.549	2.132	2.15	2.242	2.058	2.203
lh_rostralmiddlefrontal_part9	1.996	2.343	1.981	2.337	2.077	2.115	2.136	1.978	2.204	1.932	2.316	2.18	2.267	1.646	2.167	2.188	2.316	2.117	1.655	2.041	2.365	2.165	2.256	2.221	2.022	1.95	2.384	2.406	1.97	2.444	2.326	2.3	2.243	2.017	2.26	1.955	2.162
lh_rostralmiddlefrontal_part10	1.962	2.382	2.149	2.307	2.24	2.047	2.231	2.263	2.153	2.104	2.268	2.214	2.132	1.893	2.272	2.292	2.384	2.223	1.986	1.986	2.156	2.191	2.032	2.34	2.146	2.192	2.304	2.101	2.075	2.351	2.184	2.215	2.133	2.063	2.292	1.937	2.328
lh_superiorfrontal_part1	2.26	2.68	2.307	2.364	2.372	2.65	2.666	2.449	2.687	2.44	2.733	2.432	2.537	2.183	2.681	2.452	2.623	2.771	2.298	2.556	2.614	2.414	2.496	2.653	2.49	2.662	2.436	2.682	2.277	2.212	2.653	2.685	2.42	2.653	2.449	2.623	2.542
lh_superiorfrontal_part2	2.18	2.492	2.242	2.342	2.363	2.377	2.303	2.246	2.457	2.045	2.422	2.357	2.455	2.491	2.256	2.355	2.525	2.411	2.072	2.783	2.294	2.464	2.141	2.286	2.458	2.434	2.399	2.572	2.234	2.56	2.026	2.771	2.186	2.312	2.359	2.224	2.202
lh_superiorfrontal_part3	2.479	2.468	2.414	2.34	2.497	2.164	2.834	2.306	2.387	2.397	2.531	2.347	2.468	2.033	2.515	2.534	2.699	2.526	2.289	2.735	2.725	2.884	2.626	2.604	2.09	2.231	2.263	2.747	2.384	2.208	2.421	2.656	2.24	2.793	2.429	2.794	2.636
lh_superiorfrontal_part4	2.09	2.503	2.159	2.31	2.38	2.388	2.478	2.445	2.403	2.025	2.473	2.585	2.597	2.592	2.419	2.566	2.616	2.555	1.991	2.826	2.349	2.501	2.579	2.573	2.286	2.109	2.577	2.515	2.077	2.153	2.941	2.703	2.318	2.428	2.36	2.329	2.338
lh_superiorfrontal_part5	2.243	2.572	2.26	2.458	2.35	2.385	2.172	2.265	2.297	2.23	2.693	2.679	2.273	2.27	2.353	2.556	2.69	2.368	2.004	2.543	2.516	2.472	2.244	2.358	2.202	2.489	2.458	2.576	2.266	2.652	2.122	3.009	2.305	2.167	2.417	2.376	2.176
lh_superiorfrontal_part6	2.506	2.461	2.262	2.275	2.461	2.239	2.615	2.044	2.21	2.104	2.376	2.406	2.398	2.034	2.55	2.559	2.693	2.573	1.957	2.479	2.789	2.584	2.698	2.399	2.179	2.324	2.532	2.542	2.077	2.038	2.416	2.585	2.342	1.919	2.201	2.474	2.296
lh_superiorfrontal_part7	2.336	2.668	2.347	2.304	2.521	2.436	2.454	2.446	2.46	2.295	2.546	2.59	2.485	2.873	2.164	2.576	2.687	2.565	2.39	2.764	2.33	2.465	2.513	2.48	2.158	2.389	2.49	2.731	2.064	2.752	2.834	2.743	2.361	2.657	2.336	2.416	2.429
lh_superiorfrontal_part8	2.34	2.828	2.25	2.494	2.681	2.152	2.718	2.407	2.421	2.313	2.347	2.26	2.57	2.682	2.623	2.571	3.1	2.69	2.465	2.394	2.929	2.751	2.634	2.591	2.339	2.518	2.331	2.618	2.32	2.363	2.441	3.001	2.427	2.615	2.557	2.481	2.271
lh_superiorfrontal_part9	2.494	2.462	2.278	2.501	2.517	2.334	2.523	2.475	2.399	2.101	2.604	2.61	2.723	2.504	2.476	2.492	2.629	2.769	2.248	2.714	2.768	2.291	2.771	2.467	2.193	2.497	2.565	2.392	1.767	2.874	2.449	2.676	2.548	2.571	2.404	2.339	2.658
lh_superiorfrontal_part10	2.554	2.885	2.388	2.435	2.582	2.669	2.759	2.713	2.476	2.352	2.741	2.511	2.755	2.616	2.624	2.716	2.904	2.584	2.456	2.731	2.785	2.868	2.719	2.666	2.408	2.296	2.611	2.577	2.431	2.819	2.654	2.877	2.595	2.725	2.804	2.49	2.481
lh_superiorfrontal_part11	2.188	2.413	2.295	2.084	2.506	2.256	2.568	2.463	2.284	2.242	2.336	2.15	2.047	2.058	2.366	2.393	2.507	2.672	2	2.342	2.642	2.697	2.507	2.548	2.257	1.958	2.451	2.619	2.006	2.304	2.56	2.759	2.304	2.241	2.644	2.42	2.121
lh_superiorfrontal_part12	2.201	2.567	2.243	2.123	2.354	2.443	2.5	2.385	2.224	2.415	2.408	2.467	2.231	2.249	2.346	2.542	2.428	2.31	1.986	2.407	2.571	2.585	2.401	2.347	2.359	2.378	2.278	2.448	2.616	2.385	2.129	2.82	2.528	2.245	2.386	2.383	2.349
lh_superiorfrontal_part13	2.615	2.457	2.317	2.34	2.49	2.382	2.444	2.125	2.36	2.191	2.407	2.438	2.346	2.38	2.289	2.376	2.512	2.386	1.982	2.367	2.392	2.731	2.491	2.335	2.195	2.1	2.238	2.388	2.041	2.415	2.473	2.421	2.577	2.381	2.495	2.356	2.272
lh_superiorparietal_part1	1.918	2.304	2.272	2.114	2.314	2.023	2.058	1.734	1.723	2.038	2.365	2.072	2.092	1.725	2.174	1.984	2.297	2.261	1.759	1.954	2.137	2.276	2.08	2.261	2.054	2.222	1.911	2.234	2.072	2.306	2.067	1.881	1.923	2.182	2.026	2.139	1.926
lh_superiorparietal_part2	2.266	2.034	1.977	2.157	2.122	1.922	2.163	1.822	1.805	2.003	2.21	1.733	1.85	1.851	2.222	2.388	2.09	2.179	1.971	1.966	2.346	2.032	2.124	2.07	1.788	2.075	1.894	2.219	2.518	2.263	1.991	2.24	2.082	1.93	2.107	2.193	1.916
lh_superiorparietal_part3	2.096	2.304	2.198	2.202	2.269	2.113	2.064	1.934	2.124	1.837	2.317	1.677	1.741	1.67	2.143	1.963	2.333	2.158	1.937	2.003	2.508	2.421	2.15	1.875	2.029	2.078	1.765	2.041	1.959	2.041	1.727	2.085	2.088	2.107	2.42	2.263	1.935
lh_superiorparietal_part4	1.839	1.854	1.999	2.096	2.155	2.031	2.231	1.711	1.844	1.892	2.281	1.933	1.666	1.74	1.965	2.091	2.024	1.854	1.733	2.118	2.275	2.221	2.053	1.941	1.993	2.111	1.931	1.933	2.025	2.668	1.834	2.105	2.171	1.8	2.104	1.976	1.951
lh_superiorparietal_part5	2	2.056	2.025	2.02	1.998	1.985	2.232	1.852	1.965	1.764	2.378	1.868	1.784	1.387	2.48	2.327	2.139	2.243	1.992	2.32	2.431	2.082	2.469	2.194	2.032	2.084	2.004	2.171	2.933	1.91	1.886	2.449	2.441	2.155	2.356	2.026	1.669
lh_superiorparietal_part6	1.833	2.335	1.987	2.244	2.229	2.162	2.204	1.871	1.991	1.895	2.341	1.958	1.546	1.698	2.148	2.317	2.282	2.137	2.01	2.033	2.474	2.41	2.184	2.241	2.182	2.246	1.916	2.123	2.188	1.965	1.756	2.19	2.114	2.009	2.207	2.064	1.894
lh_superiorparietal_part7	1.844	2.091	1.889	2.272	2.343	2.168	1.966	1.498	1.551	1.852	2.221	1.858	1.713	1.605	2.164	2.053	2	1.773	1.703	1.742	2.398	2.353	1.87	2.059	1.916	2.249	1.89	2.157	1.842	1.969	1.949	1.981	2.017	1.891	1.967	2.023	1.837
lh_superiorparietal_part8	1.777	2.013	1.915	1.944	2.256	2.044	2.133	1.768	1.804	1.946	2.406	1.904	1.905	1.853	2.12	2.189	2.036	2.076	1.894	2.01	1.986	2.115	2.084	1.952	1.971	2.137	1.988	2.122	2.183	1.926	1.778	1.86	2.032	1.863	2.167	2.091	1.675
lh_superiorparietal_part9	1.926	2.015	1.933	2.09	2.145	2.024	2.172	1.689	1.98	2.011	2.43	1.974	1.758	1.597	2.201	2.412	2.169	2.147	2.021	2.073	2.315	2.256	2.024	2.2	2.04	2.013	1.894	1.988	2.345	1.989	2.114	1.932	2.1	2.12	2.174	2.1	1.796
lh_superiorparietal_part10	2.298	2.009	2.034	2.357	2.29	2.156	2.394	1.891	1.967	2.274	2.455	2.137	1.81	2.165	2.207	2.164	2.425	2.413	1.725	2.208	2.342	2.211	2.444	2.065	2.159	2.329	2.075	1.979	2.545	2.159	1.932	2.394	2.294	2.26	1.999	2.187	2.011
lh_superiortemporal_part1	2.273	3.024	2.132	1.978	3.116	2.678	2.534	2.551	3.047	3.083	3.084	2.858	2.672	2.563	3.066	2.561	3.36	3.051	2.176	3.312	2.882	3.204	2.845	3.137	2.869	3.042	2.981	2.486	2.676	2.549	2.957	3.455	2.33	2.791	2.706	2.872	2.863
lh_superiortemporal_part2	1.976	2.171	2.089	2.174	2.195	2.267	2.337	2.199	2.054	2.418	2.487	2.086	2.059	1.962	2.215	2.415	2.5	2.295	2.114	2.035	2.434	2.465	2.228	2.514	2.241	2.4	2.102	1.903	2.087	2.181	1.683	2.285	2.119	2.141	2.113	2.117	2.189
lh_superiortemporal_part3	2.436	2.769	2.149	2.044	2.943	2.643	2.731	2.064	2.96	2.334	2.688	2.589	2.39	2.371	2.497	2.709	3.182	3.06	2.023	2.713	3.28	2.709	2.842	2.924	2.878	2.795	2.775	1.901	2.519	2.619	2.676	3.102	2.293	2.44	2.34	2.673	2.926
lh_superiortemporal_part4	2.711	2.672	2.327	2.727	2.719	2.647	2.699	2.449	2.501	2.544	3.029	2.589	2.899	2.041	2.751	2.691	2.837	2.631	2.486	2.991	2.963	2.789	2.71	2.72	2.616	2.404	2.401	2.414	2.501	2.63	2.316	2.827	2.48	2.69	2.606	2.427	2.971
lh_superiortemporal_part5	2.375	2.505	2.461	2.429	2.422	2.519	2.607	1.954	2.389	2.747	2.657	2.444	2.867	1.883	2.538	2.648	2.497	2.485	2.167	2.563	2.774	2.843	2.593	2.626	2.467	2.32	2.381	2.012	2.369	2.617	2.234	2.476	2.243	2.642	2.639	2.468	2.759
lh_superiortemporal_part6	2.34	2.57	2.186	2.136	2.341	2.498	2.22	2.158	2.511	2.479	2.597	2.414	2.436	2.186	2.387	2.451	2.643	2.256	1.871	2.539	2.587	2.721	2.295	2.462	2.549	2.271	2.404	1.963	2.194	3.075	2.199	2.636	2.442	2.551	2.45	2.537	2.566
lh_superiortemporal_part7	2.294	2.541	2.194	1.956	2.413	2.484	2.429	1.947	2.413	2.491	2.727	2.251	2.221	1.972	2.371	2.193	2.648	2.344	1.814	2.446	2.62	2.571	2.342	2.606	2.613	2.648	2.311	1.751	1.95	2.764	2.223	2.684	2.195	2.236	2.397	2.389	2.412
lh_supramarginal_part1	2.016	2.061	2.193	2.098	2.389	2.12	2.161	1.815	1.937	1.948	2.427	2.106	1.778	2.133	2.318	2.244	2.296	2.175	1.698	2.342	2.147	2.23	2.294	2.295	1.869	2.301	2.04	2.153	1.963	2.313	2.111	2.161	2.089	2.028	2.28	2.229	1.891
lh_supramarginal_part2	2.195	2.359	2.271	2.082	2.142	2.325	2.271	2.01	2.204	2.415	2.247	2.332	2.162	1.822	2.303	2.268	2.405	2.321	1.951	2.21	2.371	2.364	2.296	2.322	1.836	2.404	2.115	2.265	2.197	2.07	1.991	2.535	2.548	2.326	2.313	2.336	2.308
lh_supramarginal_part3	2.422	2.618	2.347	2.359	2.672	2.558	2.493	2.312	2.303	2.351	2.616	2.609	2.601	2.026	2.398	2.457	2.341	2.608	2.102	2.451	2.852	2.595	2.557	2.386	2.358	2.709	2.506	2.403	2.479	2.3	2.162	2.45	2.483	2.439	2.439	2.335	2.357
lh_supramarginal_part4	2.527	2.532	2.25	2.799	2.795	2.423	2.326	2.419	2.216	2.801	2.625	2.467	2.823	2.197	2.612	2.661	2.516	2.409	2.296	2.221	2.366	2.71	2.477	2.592	2.464	2.441	2.403	2.389	2.244	2.78	2.201	2.506	2.53	2.479	2.397	2.436	2.39
lh_supramarginal_part5	2.436	2.611	2.236	2.252	2.555	2.324	2.729	2.35	2.191	2.324	2.676	2.332	2.48	1.952	2.34	2.447	2.267	2.367	2.142	2.507	2.56	2.482	2.261	2.553	2.209	2.402	2.42	2.13	2.072	2.685	2.131	2.396	2.221	2.605	2.428	2.452	2.487
lh_supramarginal_part6	2.114	2.512	2.177	2.426	2.252	2.309	2.372	2.069	2.097	1.988	2.573	2.659	2.25	2.049	2.477	2.451	2.307	2.556	1.991	2.832	2.747	2.237	2.413	2.497	2.278	2.444	2.235	2.131	1.827	2.429	2.241	3.039	2.322	2.687	2.58	2.531	2.461
lh_supramarginal_part7	2.337	2.211	2.288	2.545	2.644	2.417	2.409	1.989	2.209	2.243	2.461	2.011	2.318	1.972	2.624	2.36	2.414	2.451	2.006	2.588	2.662	2.347	2.448	2.437	2.262	2.271	2.365	2.088	1.917	2.441	2.149	2.49	2.532	2.327	2.478	2.15	2.221
lh_frontalpole_part1	2.675	2.664	2.372	2.351	2.336	2.529	2.529	2.724	2.577	2.176	2.792	2.453	2.683	2.676	2.446	2.458	2.879	2.488	2.335	2.635	2.664	2.695	2.53	2.719	2.508	2.594	2.467	2.719	2.404	1.974	2.573	2.582	2.502	2.159	2.62	2.075	2.625
lh_temporalpole_part1	3.281	3.374	2.685	2.05	3.117	3.242	2.287	2.93	3.335	3.833	3.74	3.174	3.337	2.538	3.327	3.064	3.756	3.369	2.337	3.781	3.603	3.481	3.611	3.471	3.705	3.624	3.167	3.002	3.163	2.617	3.532	3.631	2.896	3.476	3.117	2.981	3.61
lh_transversetemporal_part1	2.167	2.444	1.987	2.189	2.263	2.38	2.483	2.14	2.214	2.441	2.573	2.074	2.18	1.786	2.162	2.092	2.541	2.416	2.082	1.885	2.473	2.506	2.277	2.472	2.408	2.205	2.46	2.22	1.827	2.341	1.901	2.373	2.194	2.122	2.024	2.295	2.543
lh_insula_part1	3.475	3.21	3.219	2.643	3.173	2.856	2.998	3.149	3.674	3.481	3.098	3.345	3.217	2.617	3.561	3.44	3.346	3.733	2.889	3.553	3.749	3.407	3.122	3.457	3.127	3.448	3.12	3.496	2.882	2.394	3.189	3.791	3.536	3.489	3.027	2.848	3.2
lh_insula_part2	2.111	2.461	2.286	2.156	2.323	2.524	2.477	2.141	2.479	2.273	2.657	2.175	2.582	2.015	2.431	2.025	2.477	2.533	1.922	2.214	2.597	2.487	2.314	2.377	2.191	2.288	2.571	2.316	2.069	2.264	2.262	2.446	2.209	2.27	2.398	2.358	2.339
lh_insula_part3	2.444	2.68	2.553	2.471	2.635	2.591	2.41	2.336	2.72	2.977	2.732	2.633	2.89	2.508	2.473	2.807	2.63	2.67	2.333	2.878	2.711	3.034	2.604	2.868	2.403	2.785	2.744	2.822	2.522	2.924	2.707	2.655	2.92	3.031	2.489	2.677	2.686
lh_insula_part4	2.622	2.549	2.836	2.444	2.628	2.82	2.74	2.659	3.359	3.077	3.149	2.981	3.074	2.639	2.924	2.808	2.776	3.03	2.536	3.036	3.154	3.153	2.69	3.225	2.549	3.087	2.91	3.107	2.579	3.575	2.952	3.513	2.831	3.223	2.842	2.854	2.858

## Sheet: rh
structure name	MCI_AD_002_S_1268	MCI_AD_002_S_4521	MCI_AD_006_S_4346	MCI_AD_006_S_4515	MCI_AD_009_S_2381	MCI_AD_009_S_4324	MCI_AD_011_S_2274	MCI_AD_011_S_4366	MCI_AD_013_S_1186	MCI_AD_013_S_4595	MCI_AD_014_S_4263	MCI_AD_018_S_0142	MCI_AD_021_S_0276	MCI_AD_021_S_0626	MCI_AD_022_S_2087	MCI_AD_023_S_4035	MCI_AD_023_S_4502	MCI_AD_035_S_4414	MCI_AD_036_S_4430	MCI_AD_037_S_0501	MCI_AD_037_S_4015	MCI_AD_037_S_4030	MCI_AD_037_S_4432	MCI_AD_057_S_2398	MCI_AD_067_S_2195	MCI_AD_072_S_4462	MCI_AD_116_S_4167	MCI_AD_123_S_4096	MCI_AD_127_S_0925	MCI_AD_127_S_2213	MCI_AD_127_S_4240	MCI_AD_128_S_1406	MCI_AD_128_S_2130	MCI_AD_130_S_2403	MCI_AD_135_S_4406	MCI_AD_136_S_4189	MCI_AD_137_S_4596
rh_bankssts_part1	2.282	2.536	2.495	2.71	2.331	2.791	2.309	2.124	2.308	2.414	2.405	2.159	2.232	2.341	2.502	2.281	2.339	2.328	2.059	2.451	2.334	2.161	2.501	2.581	2.224	2.527	2.168	2.386	2.383	2.318	2.272	2.536	2.328	2.271	2.311	2.403	2.355
rh_bankssts_part2	2.439	2.46	2.595	2.908	2.525	2.753	2.384	2.403	2.483	2.473	2.706	2.491	2.249	2.351	2.629	2.361	2.401	2.504	2.118	2.477	2.611	2.255	2.62	2.6	2.54	2.612	2.38	2.381	2.278	2.416	2.292	2.531	2.272	2.436	2.596	2.459	2.542
rh_caudalanteriorcingulate_part1	2.181	2.346	2.107	2.328	2.267	2.158	2.295	2.675	2.361	2.54	2.633	2.466	2.142	2.546	2.212	1.997	2.503	2.698	1.899	2.154	2.394	2.237	2.202	2.176	2.247	2.302	2.399	2.494	1.467	1.826	2.689	2.281	2.176	2.219	2.106	2.484	2.325
rh_caudalmiddlefrontal_part1	2.085	2.199	2.064	2.223	2.097	2.213	2.178	2.093	2.321	2.109	2.125	2.12	2.028	2.262	2.22	2.291	2.235	2.436	1.791	2.209	2.399	2.238	2.24	2.188	2.182	2.426	2.229	2.408	2.19	2.389	2.149	2.185	2.139	2.316	2.08	2.207	2.196
rh_caudalmiddlefrontal_part2	2.257	2.705	2.211	2.322	2.415	2.218	2.509	2.384	2.5	1.939	2.54	2.131	2.207	2.079	2.353	2.265	2.456	2.469	2.219	2.159	2.669	2.473	2.424	2.321	2.211	2.516	2.36	2.417	2.351	2.609	2.224	1.985	2.281	2.383	2.559	2.427	2.369
rh_caudalmiddlefrontal_part3	2.288	2.589	2.404	2.243	2.313	2.329	2.549	2.322	2.585	2.321	2.395	2.298	1.975	2.24	2.34	2.494	2.252	2.369	2.221	2.361	2.786	2.462	2.491	2.576	2.551	2.577	2.158	2.381	1.976	2.199	2.475	2.584	2.388	2.537	2.428	2.192	2.059
rh_caudalmiddlefrontal_part4	2.264	2.558	2.151	2.537	2.651	2.264	2.448	2.495	2.287	2.249	2.507	2.502	2.098	2.01	2.41	2.561	2.376	2.489	1.873	2.454	2.611	2.459	2.358	2.443	2.402	2.303	2.248	2.436	2.067	2.224	2.079	2.468	2.292	2.293	2.426	2.277	2.289
rh_cuneus_part1	1.732	1.989	1.983	2.086	1.981	2.317	2.278	2.074	1.908	2.018	2.341	2.08	1.872	1.552	1.896	1.798	2.178	2.026	1.995	2.018	2.059	2.054	2.099	2.197	1.964	2.24	1.818	1.904	1.639	2.22	2.085	1.795	2.08	1.861	2.012	1.705	2.055
rh_cuneus_part2	1.933	2.005	1.792	2.581	1.787	1.686	2.011	1.857	1.698	1.605	2.329	1.721	1.961	1.672	1.618	1.858	1.816	1.71	1.773	1.688	1.877	1.833	1.838	1.945	2.136	2.22	1.83	1.811	1.541	2.236	1.638	1.81	2.129	1.806	1.868	1.58	1.626
rh_cuneus_part3	1.648	1.681	1.87	1.804	1.878	2.049	1.898	1.968	1.75	2.144	2.308	1.808	1.617	1.536	1.856	1.731	1.838	1.626	1.831	1.798	2.08	1.803	1.874	1.982	1.936	2.042	1.974	1.945	1.498	2.539	1.714	1.714	2.115	1.486	1.726	1.628	2.008
rh_entorhinal_part1	3.493	2.891	2.434	1.899	3.105	3.142	3.086	3.172	2.989	2.47	3.518	2.964	3.062	3.392	3.338	3.176	3.329	2.965	2.639	3.865	2.936	3.057	3.396	3.156	3.589	3.298	2.754	2.493	2.486	1.333	3.096	3.582	3.232	2.903	3.292	1.887	3.215
rh_fusiform_part1	2.705	2.81	2.26	2.686	2.896	2.748	2.708	2.484	2.46	2.141	3.224	2.496	2.854	2.644	2.752	2.5	2.936	2.958	2.554	2.894	2.917	2.839	2.728	2.859	2.781	2.8	2.62	2.875	2.723	1.821	2.733	2.977	2.542	2.655	2.497	1.368	2.713
rh_fusiform_part2	2.253	2.285	2.55	2.383	2.268	2.396	2.473	2.531	2.221	2.294	2.805	2.282	2.29	2.18	2.475	2.426	2.65	2.659	2.109	2.051	2.523	2.2	2.397	2.355	2.333	2.244	2.22	2.46	2.055	2.586	1.98	2.169	2.216	2.309	2.462	2.142	2.058
rh_fusiform_part3	2.791	2.615	2.543	2.807	2.984	2.697	2.74	2.824	2.56	2.326	3.234	2.397	2.567	2.711	2.734	2.65	2.875	2.67	2.534	2.426	2.881	2.821	2.592	2.906	2.81	3.107	2.777	2.834	2.624	2.737	2.909	2.773	2.474	2.714	2.519	1.819	2.592
rh_fusiform_part4	2.162	2.931	2.385	2.558	2.574	2.506	2.535	2.854	2.423	2.404	2.829	2.677	2.695	2.378	2.58	2.469	2.587	2.684	2.217	2.258	2.602	2.44	2.7	2.433	2.303	2.657	2.64	2.571	2.362	2.866	2.222	2.555	2.452	2.36	2.593	2.369	2.075
rh_fusiform_part5	2.487	2.434	2.559	2.712	2.435	2.514	2.504	2.645	2.566	2.534	2.86	2.424	2.364	2.253	2.64	2.403	2.505	2.664	2.243	2.372	2.658	2.615	2.628	2.727	2.512	2.933	2.508	2.631	2.456	2.826	2.217	2.693	2.526	2.613	2.616	1.976	2.473
rh_inferiorparietal_part1	2.063	2.475	2.377	2.392	2.323	2.538	2.458	2.224	2.264	2.148	2.551	2.113	2.356	2.085	2.489	2.39	2.11	2.502	2.102	2.269	2.418	2.195	2.424	2.543	2.201	2.226	2.135	2.265	2.35	2.189	2.383	2.357	2.403	2.338	2.28	2.318	2.341
rh_inferiorparietal_part2	2.178	2.356	2.368	2.324	2.58	2.248	2.508	2.254	2.356	2.351	2.405	2.151	2.285	2.22	2.277	2.274	2.164	2.426	2.096	2.437	2.359	2.476	2.51	2.483	2.398	2.505	1.861	2.627	2.179	1.91	2.204	2.269	2.315	2.295	2.329	2.276	2.16
rh_inferiorparietal_part3	1.983	2.228	2.283	2.29	2.36	2.353	2.346	1.838	2.135	1.826	2.21	1.801	2.58	1.919	2.498	2.368	2.138	2.423	2.156	2.527	2.322	2.262	2.25	2.717	2.529	2.503	1.882	1.974	2.166	2.658	2.129	2.479	2.28	2.159	2.148	2.309	2.185
rh_inferiorparietal_part4	2.02	2.344	2.081	2.27	2.365	2.319	2.372	2.025	2.245	2.086	2.391	2.038	1.861	2.147	2.351	2.413	2.003	2.306	2.198	2.267	2.598	2.408	2.48	2.276	2.163	2.145	2.043	2.39	2.315	2.056	2.528	2.082	2.182	2.29	2.129	2.348	2.325
rh_inferiorparietal_part5	2.111	2.235	1.969	2.123	2.172	2.221	2.018	1.923	1.944	1.783	2.455	2.196	1.734	1.745	2.038	2.141	2.045	2.295	2.113	2.158	2.13	2.179	2.262	2.116	2.111	2.155	1.919	2.255	1.849	2.399	2.183	2.061	2.15	2.003	2.268	1.957	1.854
rh_inferiorparietal_part6	2	2.239	2.123	2.208	2.354	2.107	2.334	2.147	1.969	2.058	2.21	2.14	2.046	2.122	2.167	2.107	2.017	2.515	2.094	2.134	2.167	2.159	2.487	2.366	2.223	2.353	2.097	2.215	1.974	2.044	1.896	2.281	2.277	2.353	2.149	2.236	2.086
rh_inferiorparietal_part7	2.131	2.289	2.29	2.198	2.26	2.526	2.365	1.947	2.262	1.911	2.543	2.408	2.182	2.311	2.533	2.313	2.193	2.359	2.355	2.288	2.669	2.228	2.697	2.423	2.284	2.383	2.082	2.316	2.101	2.801	2.299	1.842	2.266	2.507	2.23	2.377	2.522
rh_inferiorparietal_part8	2.055	2.382	2.089	2.151	2.161	2.195	2.38	1.97	2.145	1.837	2.367	2.089	2.258	2.084	2.46	2.448	2.091	2.614	2.349	2.453	2.363	2.265	2.463	2.343	2.344	2.519	1.927	2.378	2.336	2.376	2.345	2.587	2.391	2.438	2.288	2.204	1.954
rh_inferiorparietal_part9	1.926	2.07	2.15	2.436	2.261	2.251	2.347	1.89	1.83	1.823	2.499	1.891	1.896	1.96	2.022	2.292	1.843	2.192	2.034	2.127	2.35	2.24	2.325	2.237	2.184	2.108	1.745	2.101	2.615	2.498	2.302	2.226	2.278	2.043	2.282	1.88	1.699
rh_inferiorparietal_part10	2.068	2.427	2.191	2.207	2.375	2.382	2.466	2.158	2.107	1.722	2.616	1.982	2.026	2.08	2.184	2.177	2.102	2.718	2.265	2.255	2.486	2.181	2.523	2.3	2.232	2.244	1.952	2.262	2.5	2.48	2.28	2.353	2.285	2.16	2.241	2.072	2.155
rh_inferiortemporal_part1	2.815	2.576	2.365	2.213	2.838	2.693	2.756	3.163	2.286	2.403	2.986	2.663	2.649	2.67	2.59	2.328	2.226	2.812	2.28	2.704	3.013	2.388	2.525	2.46	2.493	2.686	2.62	3.099	2.557	2.992	2.2	2.763	2.648	3.09	2.209	2.177	2.587
rh_inferiortemporal_part2	2.588	3.247	2.448	2.826	2.603	3.12	2.719	2.591	2.784	2.25	3.094	2.252	3.072	2.778	2.931	2.67	3.099	3.066	2.695	2.951	2.891	2.685	2.715	3.16	2.985	3.187	2.858	2.967	2.648	2.568	3.417	3.111	2.64	2.956	2.826	1.646	3.135
rh_inferiortemporal_part3	2.37	2.543	2.3	2.535	2.489	2.619	2.71	2.56	2.474	2.346	2.526	2.5	2.334	2.318	2.515	2.517	2.387	2.483	2.263	2.455	2.641	2.62	2.496	2.624	2.459	2.478	2.573	2.366	2.355	2.698	2.529	2.659	2.529	2.369	2.44	2.323	2.79
rh_inferiortemporal_part4	2.261	3.21	2.502	2.755	2.806	2.436	2.513	2.619	2.773	2.416	2.975	2.478	2.866	2.554	2.679	2.61	2.45	2.877	2.34	2.49	2.757	2.555	2.527	2.666	2.656	3.04	2.477	2.524	2.553	2.981	2.905	2.671	2.528	2.973	2.713	2.232	2.627
rh_inferiortemporal_part5	2.302	2.199	2.198	2.582	2.85	2.455	2.673	2.629	2.787	2.613	2.596	2.023	2.863	2.194	2.205	2.226	2.384	2.518	2.194	2.562	2.866	2.288	2.673	2.371	2.511	2.488	2.055	2.607	2.762	3.038	2.367	2.89	2.443	2.779	2.381	2.191	2.725
rh_isthmuscingulate_part1	2.669	2.61	2.258	2.157	2.416	2.343	2.343	2.733	2.444	2.576	2.796	2.352	2.368	2.346	2.649	3.027	2.52	2.73	2.592	2.335	2.754	2.117	2.736	2.745	2.547	2.618	2.398	2.625	2.051	1.286	2.352	2.31	2.453	2.518	2.702	1.778	2.79
rh_isthmuscingulate_part2	2.234	2.324	2.274	2.548	2.171	2.402	2.342	2.236	2.189	2.294	2.481	2.317	2.403	2.071	2.545	2.309	2.24	2.749	2.328	2.037	2.258	2.201	2.439	2.336	2.237	2.33	2.225	2.456	1.151	2.338	2.258	2.252	2.379	2.296	2.346	2.296	2.196
rh_lateraloccipital_part1	1.915	2.153	2.522	2.363	2.161	2.428	2.427	2.272	2.121	2.311	2.522	1.924	2.339	2.026	2.269	2.396	2.37	2.351	1.996	2.081	2.127	2.322	2.603	2.41	2.372	2.446	2.122	2.462	1.892	2.88	2.351	1.996	2.22	2.101	2.134	2.322	2.271
rh_lateraloccipital_part2	2.13	2.405	2.522	3.006	2.553	2.427	2.74	2.809	2.595	2.352	3.052	2.746	2.478	2.518	2.345	2.575	2.599	2.634	2.409	2.188	2.599	2.468	2.69	2.443	2.587	2.599	2.136	2.517	2.266	2.862	2.432	2.337	2.377	2.538	2.27	2.569	2.106
rh_lateraloccipital_part3	1.773	2.022	1.867	2.299	2.031	2.191	2.014	1.933	1.711	1.992	2.249	1.594	1.942	1.614	1.899	1.882	2.074	2.029	1.703	1.878	2.103	1.999	1.921	1.998	1.904	2.069	1.988	1.847	1.657	2.314	1.976	1.956	2.011	1.849	2.122	1.867	1.759
rh_lateraloccipital_part4	1.784	2.122	1.894	2.055	2.02	2.241	2.099	2.207	1.93	1.799	2.059	1.944	1.849	1.758	2.11	2.263	2.257	2.008	1.804	1.943	2.102	2.395	2.161	1.88	2.137	1.826	1.989	2.096	1.558	2.776	1.838	1.78	1.819	2.127	1.936	1.98	1.877
rh_lateraloccipital_part5	1.749	2.111	2.045	2.193	1.954	2.381	1.958	1.908	1.74	1.954	2.094	1.779	1.98	1.729	2.054	1.957	2.165	2.094	1.746	1.813	2.276	1.965	1.921	2.079	2.134	1.883	1.831	2.233	1.75	2.839	2.016	1.757	1.818	1.718	2.086	2.016	1.687
rh_lateraloccipital_part6	1.946	2.172	2.174	2.458	2.357	2.266	2.517	2.234	2.513	2.231	2.68	1.979	2.212	1.915	2.236	2.434	2.238	2.282	2.098	1.888	2.281	2.274	2.295	2.194	2.123	2.375	1.962	2.244	2.088	2.496	2.174	2.137	2.319	2.145	2.311	2.389	1.987
rh_lateraloccipital_part7	1.754	1.983	2.168	1.893	2.078	2.36	2.5	2.217	2.276	2.183	2.827	1.967	2.036	1.891	2.245	2.188	2.137	2.144	1.852	2.213	2.051	1.909	2.237	2.008	2.069	2.363	1.979	2.353	1.909	2.594	1.945	1.752	2.125	2.043	2.15	1.876	1.48
rh_lateraloccipital_part8	1.917	2.178	2.205	2.52	2.139	2.132	2.253	1.833	2.061	1.92	2.384	2.027	2.091	1.792	2.339	2.06	2.01	2.173	1.819	1.873	1.986	2.126	2.261	2.281	2.192	2.156	1.669	2.13	1.746	2.581	2.131	2.001	2.135	1.942	2.107	2.02	1.739
rh_lateraloccipital_part9	1.914	1.999	2.334	2.189	2.003	2.277	2.083	2.11	2.202	1.838	2.323	1.822	1.992	1.65	2.014	2.162	2.054	2.21	1.823	1.802	1.836	2.116	2.256	2.18	2.091	2.199	1.814	2.019	2.144	2.282	2.019	1.928	2.265	2.075	2.086	2.108	1.648
rh_lateralorbitofrontal_part1	2.404	2.937	2.523	2.198	2.53	2.746	2.369	2.487	2.45	1.936	3.174	2.408	2.617	2.73	2.585	2.812	2.761	2.607	2.876	2.517	2.874	2.826	2.215	2.461	2.592	2.624	2.568	2.772	2.339	2.465	2.256	2.799	2.448	2.344	2.991	2.361	2.567
rh_lateralorbitofrontal_part2	2.285	2.906	2.382	3.236	2.511	2.418	2.285	2.702	2.84	2.307	2.616	3.045	2.622	2.604	2.117	2.689	2.854	3.052	2.285	2.473	2.463	2.588	2.307	2.625	2.288	2.499	2.24	2.615	2.36	2.811	2.455	2.554	2.495	2.321	2.637	2.461	2.602
rh_lateralorbitofrontal_part3	2.717	2.712	2.513	2.769	2.37	2.651	2.361	2.519	2.658	2.444	2.68	2.531	2.551	2.896	2.647	2.45	2.45	2.797	2.569	2.715	2.672	2.769	2.431	2.611	2.493	2.603	2.682	2.578	2.159	2.181	2.324	2.637	2.576	2.51	2.6	2.551	2.505
rh_lateralorbitofrontal_part4	2.389	2.431	2.034	2.474	2.19	2.402	1.966	2.199	2.166	2.385	2.282	2.521	2.216	2.286	2.072	2.475	2.341	2.273	1.977	2.149	2.473	2.125	2.218	2.248	2.405	2.005	2.27	2.51	2.131	2.359	1.946	2.306	2.148	2.27	2.294	2.326	2.197
rh_lingual_part1	1.775	1.892	2.306	1.84	1.777	1.66	2.091	2.253	1.938	2.181	2.335	1.882	1.927	1.706	2.03	1.7	2.23	1.629	1.817	2.022	2.094	2.014	1.893	1.82	2.146	1.891	1.813	2.044	1.538	3.067	1.976	1.842	1.707	1.755	2.006	2.1	1.931
rh_lingual_part2	1.93	1.986	2.336	2.029	2.013	2.083	2.205	2.596	2.152	2.163	2.292	2.208	2.088	1.727	2.044	2.368	1.977	2.119	2.064	1.946	2.259	2.421	2.571	2.338	2.315	1.916	2.345	2.267	1.602	1.989	2.003	2.325	2.154	2.195	2.318	1.689	2.091
rh_lingual_part3	2.141	2.224	2.495	2.027	2.272	2.441	2.143	2.253	2.013	2.249	2.438	2.314	2.375	1.847	2.472	2.343	2.283	2.28	2.055	1.999	2.433	2.226	2.312	2.445	2.153	2.433	2.189	2.249	1.788	3.368	1.892	2.115	2.226	2.271	1.927	1.769	1.921
rh_lingual_part4	1.532	1.811	1.964	1.702	1.694	1.834	1.632	1.812	1.611	1.755	1.931	1.538	1.851	1.584	1.888	1.941	1.914	1.811	1.799	1.499	1.874	1.919	1.952	1.922	1.948	1.937	1.749	1.781	1.592	2.037	1.616	1.68	1.724	1.713	1.684	1.6	1.906
rh_lingual_part5	1.544	1.812	1.998	1.671	2.006	1.785	1.879	2.09	1.711	1.82	2.375	1.959	1.993	1.676	1.938	1.746	1.958	1.721	1.947	1.678	1.963	1.92	2.15	1.764	1.774	2.383	2.047	2.062	1.818	1.804	1.96	1.855	2	1.773	2.022	2.018	1.791
rh_lingual_part6	1.87	1.897	2.176	1.867	1.931	1.846	1.93	1.911	1.861	1.974	2.282	2.045	1.992	1.67	2.018	1.581	2.095	1.754	1.938	1.727	2.144	1.967	1.901	2.002	2.077	2.319	2.084	1.912	1.616	2.263	1.928	1.834	1.927	1.871	2.013	1.599	1.784
rh_medialorbitofrontal_part1	2.309	2.398	2.168	2.599	2.225	2.31	2.28	2.338	2.424	1.875	2.211	2.553	2.5	2.158	2.257	2.515	2.35	2.179	2.157	2.512	2.15	2.325	2.083	2.165	2.254	2.43	2.108	2.392	2.117	2.34	2.345	2.981	1.951	2.388	2.343	1.999	2.21
rh_medialorbitofrontal_part2	1.825	2.49	2.091	2.2	2.324	2.22	2.193	2.654	2.157	1.851	2.546	2.443	2.382	2.439	2.323	2.581	2.141	2.277	1.82	2.216	2.28	2.382	2.214	2.189	1.997	2.097	2.149	2.381	2.346	2.992	2.266	2.423	2.006	2.041	2.166	1.955	2.173
rh_medialorbitofrontal_part3	1.988	2.344	2.221	1.969	2.677	2.434	2.585	2.485	2.348	1.78	2.668	2.321	2.582	2.571	2.271	2.13	2.562	2.363	2.144	2.182	2.494	2.236	2.318	2.603	2.292	2.272	2.052	3.104	2.225	2.87	2.181	2.566	2.494	2.106	2.156	2.013	2.279
rh_middletemporal_part1	2.843	3.008	2.722	3.032	2.69	2.832	2.83	2.863	2.832	2.572	3.042	1.68	3.209	2.638	2.939	2.636	2.891	2.905	2.838	3.047	2.921	2.983	2.918	2.994	2.611	3.174	2.763	2.899	2.706	3.001	3.528	3.013	2.851	3.159	2.634	2.059	2.841
rh_middletemporal_part2	2.225	2.392	2.261	2.343	2.522	2.691	2.587	2.272	2.205	2.43	2.77	2.434	2.432	2.061	2.489	2.677	2.454	2.669	2.177	2.271	2.466	2.575	2.673	2.535	2.38	2.581	2.463	2.715	2.371	2.973	2.014	2.536	2.39	2.616	2.242	2.382	2.456
rh_middletemporal_part3	2.18	2.635	2.603	2.677	2.605	2.607	2.565	2.5	2.753	2.27	3.022	2.563	2.559	2.365	2.416	2.685	2.354	2.713	2.482	3.12	2.712	2.378	2.591	2.627	2.571	2.885	2.319	2.903	2.816	2.684	2.467	2.736	2.438	2.893	2.584	2.519	2.749
rh_middletemporal_part4	2.613	2.771	2.495	2.696	2.691	2.495	2.703	2.313	2.5	2.414	2.981	2.3	2.606	2.531	2.583	2.487	2.265	2.818	2.135	2.771	2.43	2.718	2.784	2.524	2.685	2.788	2.155	2.711	2.393	2.686	2.637	2.499	2.74	2.49	2.667	2.312	2.709
rh_middletemporal_part5	2.646	2.785	2.353	2.525	2.754	2.913	2.793	2.293	2.71	2.586	3.059	2.1	2.615	2.252	2.855	2.477	2.433	2.786	2.363	2.959	3.062	2.672	2.775	2.652	2.875	2.779	2.525	2.841	2.786	2.798	2.742	2.573	2.464	2.797	2.568	2.085	2.803
rh_middletemporal_part6	2.977	2.974	2.507	2.566	2.519	2.769	2.397	2.578	2.753	2.463	2.993	2.208	3.053	2.707	2.885	2.559	2.426	2.985	2.506	2.922	2.811	2.758	2.606	2.625	2.764	2.86	2.736	2.788	2.528	2.648	2.724	2.938	2.649	3.169	2.928	1.891	2.841
rh_parahippocampal_part1	2.589	2.773	2.217	2.862	2.523	2.427	2.358	2.804	2.418	2.861	3.086	2.773	2.741	2.5	2.929	2.226	2.635	2.897	2.293	2.242	2.565	2.657	2.401	2.437	2.367	2.685	2.769	2.335	2.483	0.719	2.158	2.748	2.4	2.171	2.527	2.27	2.624
rh_parahippocampal_part2	2.374	3.122	2.811	2.393	2.28	2.462	2.267	2.719	2.423	2.282	3.41	2.748	2.535	3.478	2.98	2.329	2.837	3.088	2.609	2.749	2.743	2.971	3.045	2.855	2.623	2.621	2.509	2.212	2.442	1.288	2.497	3.364	2.334	2.839	2.46	1.73	2.964
rh_paracentral_part1	2.179	2.227	1.896	2.153	2.205	2.262	2.199	2.025	2.12	2.224	2.552	2.061	1.72	1.702	2.069	2.008	2.019	2.322	1.953	1.951	2.534	2.286	2.315	2.022	2.079	2.301	2.238	2.447	2.095	2.091	1.861	2.132	2.295	2.2	2.093	2.364	2.095
rh_paracentral_part2	2.2	2.653	2.531	2.236	2.474	2.72	2.677	2.727	2.39	2.675	2.773	2.358	2.235	2.303	2.783	2.63	3.073	2.652	2.052	2.284	2.81	2.958	2.53	2.602	2.751	2.524	2.668	2.886	2.066	2.254	2.196	2.661	2.265	2.15	2.483	2.513	2.755
rh_paracentral_part3	2.222	2.367	2.015	1.933	2.289	2.312	2.393	2.361	2.204	2.198	2.528	2.048	2.109	1.722	2.37	2.246	2.201	2.362	2.195	2.143	2.404	2.499	2.26	2.217	2.281	2.339	2.381	2.645	1.802	2.346	2.037	2.189	2.35	2.228	2.267	2.387	2.099
rh_parsopercularis_part1	2.566	2.817	2.523	2.543	2.783	2.548	2.712	2.672	2.528	2.472	2.792	2.516	2.238	2.536	2.531	2.61	2.776	2.8	2.347	2.769	2.958	2.718	2.561	2.757	2.955	2.583	2.492	2.652	2.703	2.618	2.74	2.873	2.569	2.517	2.487	2.53	2.69
rh_parsopercularis_part2	2.31	2.335	2.213	2.067	2.349	2.361	2.44	2.176	2.208	2.087	2.35	2.171	2.242	2.239	2.439	2.317	2.55	2.559	2.11	2.141	2.811	2.593	2.256	2.231	2.531	2.293	2.257	2.432	2.444	2.522	2.214	2.321	2.305	2.448	2.35	1.949	2.346
rh_parsopercularis_part3	2.231	2.502	2.125	2.524	2.47	2.309	2.398	2.363	2.516	2.231	2.35	2.159	2.271	2.322	2.306	2.295	2.44	2.607	2.231	2.35	2.496	2.315	2.223	2.516	2.366	2.458	2.194	2.188	2.22	2.411	2.044	2.472	2.375	2.335	2.331	2.162	2.376
rh_parsorbitalis_part1	2.224	2.739	2.262	2.544	2.662	2.741	2.311	2.286	2.596	1.748	2.387	2.512	2.634	2.75	2.345	2.657	2.511	2.902	2.296	2.848	2.791	2.497	2.29	2.445	2.725	2.77	2.627	2.561	2.235	2.313	2.405	2.748	2.604	2.404	2.492	2.386	2.514
rh_parstriangularis_part1	2.158	2.397	2.036	2.209	2.44	2.284	2.316	2.094	2.261	1.874	2.489	2.066	2.244	2.511	2.319	2.256	2.371	2.571	2.167	2.436	2.388	2.374	2.266	2.301	2.249	2.362	2.379	2.256	2.138	2.558	2.155	2.269	2.223	2.205	2.157	2.068	2.257
rh_parstriangularis_part2	2.126	2.589	2.222	2.377	2.697	2.415	2.271	2.242	2.333	1.828	2.595	2.107	2.203	2.584	2.336	2.461	2.491	2.649	2.408	2.327	2.39	2.378	2.494	2.297	2.54	2.578	2.323	2.412	2.106	2.595	2.177	2.2	2.248	2.499	2.348	2.041	2.376
rh_parstriangularis_part3	1.98	2.562	2.14	2.298	2.357	2.316	2.384	2.108	2.244	2.156	2.289	1.809	2.011	2.312	2.187	2.264	2.307	2.341	2.321	2.499	2.184	2.519	2.288	2.486	2.288	2.349	2.499	2.17	1.899	2.334	2.257	2.483	2.207	2.497	2.228	2.125	2.325
rh_pericalcarine_part1	1.555	1.684	1.708	1.331	1.625	1.792	2.182	1.71	1.417	1.429	1.718	1.366	1.566	1.563	1.786	1.649	1.966	1.494	1.594	1.58	1.697	1.766	1.895	1.593	2.005	1.711	1.841	1.528	1.35	2.341	1.693	1.626	1.588	1.61	1.89	1.487	1.513
rh_pericalcarine_part2	1.549	1.782	1.782	1.493	1.743	1.727	2.091	1.774	1.781	1.474	1.927	1.394	1.89	1.575	1.841	1.604	1.903	1.514	1.725	1.515	1.879	1.881	1.958	1.829	2.078	1.927	1.852	1.785	1.323	2.597	1.759	1.774	1.574	1.656	1.624	1.251	1.635
rh_pericalcarine_part3	1.555	1.798	2	1.594	1.58	1.356	1.621	1.703	1.55	1.617	1.935	1.506	1.555	1.541	1.673	1.682	1.873	1.364	1.546	1.486	1.967	1.486	1.936	1.888	1.883	1.79	1.909	1.753	1.268	2.248	1.648	1.481	1.829	1.648	1.43	1.432	1.745
rh_postcentral_part1	1.722	1.948	1.602	1.736	1.887	1.797	1.831	1.629	1.753	1.571	1.638	1.308	1.709	1.401	2.025	1.631	1.721	1.948	1.505	1.641	2.265	1.963	1.994	1.692	1.968	1.911	1.56	1.854	1.574	2.02	1.519	1.654	1.644	1.657	1.862	1.79	1.814
rh_postcentral_part2	2.379	2.741	2.464	2.46	2.443	2.497	2.495	2.516	2.178	2.588	2.502	2.385	2.549	2.411	2.328	2.549	2.293	2.499	2.372	2.566	2.7	2.904	2.335	2.623	2.424	2.681	2.386	2.511	2.51	2.725	2.279	2.742	2.297	2.458	2.476	2.394	2.471
rh_postcentral_part3	1.628	1.855	1.668	1.924	1.821	1.791	2.012	1.77	1.682	1.612	1.974	1.237	1.766	1.433	1.838	1.611	2.087	2.063	1.852	1.711	2.329	1.833	1.777	1.925	1.864	1.926	1.897	1.76	1.389	1.883	1.582	1.529	1.697	1.638	1.985	1.726	2.136
rh_postcentral_part4	2.14	2.17	2.196	2.26	2.417	2.194	2.539	1.946	2.044	2.079	2.451	2.257	2.177	1.983	2.21	2.336	2.188	2.227	1.952	2.5	2.461	2.534	2.333	2.46	2.308	2.308	2.164	2.133	2.107	2.107	2.071	2.145	2.087	2.361	2.377	2.085	1.912
rh_postcentral_part5	1.856	2.069	1.88	1.865	1.996	2.05	2.251	2.108	1.839	2.098	2.116	1.617	1.912	1.559	2.068	1.872	1.928	1.992	1.763	1.692	2.238	1.986	1.81	2.171	1.739	1.979	2.021	1.85	1.577	1.769	1.639	1.673	1.895	2.188	1.924	1.918	2.081
rh_postcentral_part6	1.812	2.121	1.833	1.93	1.964	2.234	2.055	1.972	1.723	1.77	2.119	1.563	1.847	1.539	2.176	1.82	1.863	2.098	1.779	1.706	2.412	2.4	2.05	2.085	2.192	2.068	1.697	1.891	1.388	1.7	1.645	1.447	1.957	1.946	1.721	1.758	1.855
rh_postcentral_part7	1.656	2.279	1.972	1.849	1.868	2.078	2.053	1.992	2.062	2.034	2.447	1.859	1.932	1.846	2.107	1.948	1.889	2.249	1.994	1.715	2.502	2.455	2.029	2.217	1.899	2.081	1.842	2.221	1.762	1.695	1.624	1.841	1.922	2.097	1.946	1.837	2.197
rh_postcentral_part8	1.576	1.959	1.518	1.626	1.639	1.908	1.98	1.856	1.887	1.682	1.955	1.363	1.676	1.715	1.813	2.063	1.713	1.788	1.798	1.658	2.072	1.944	1.884	2.145	1.844	1.953	1.654	1.694	1.328	1.704	1.795	1.589	1.678	1.61	1.479	1.598	2.033
rh_posteriorcingulate_part1	2.244	2.377	2.289	2.334	2.258	1.68	2.326	2.176	2.44	2.476	2.59	2.507	2.308	2.172	2.169	2.289	2.215	2.641	2.239	2.255	2.261	2.293	2.312	1.526	2.254	2.364	2.199	2.416	1.206	2.125	2.658	2.504	2.278	2.436	2.306	2.22	2.168
rh_posteriorcingulate_part2	1.923	2.257	2.063	2.166	1.874	1.444	2.237	1.54	2.205	2.163	2.232	2.15	2.136	2.021	2.178	2.059	2.184	2.276	2.003	1.886	2.002	1.69	2.224	1.623	1.967	2.234	2.032	2.024	0.888	2.061	1.85	2.2	2.055	2.078	1.975	1.892	1.997
rh_precentral_part1	1.912	2.603	1.908	2.079	2.281	2.281	2.557	2.155	2.239	2.1	2.479	1.738	2.059	1.533	2.286	2.604	2.361	2.222	2.103	2.278	2.663	2.537	1.979	2.381	2.366	2.423	2.295	2.093	1.563	2.204	2.213	1.643	1.864	2.159	2.091	2.336	2.452
rh_precentral_part2	2.333	2.91	2.231	2.465	2.425	2.611	2.746	2.587	2.592	2.727	2.713	2.212	2.789	2.659	2.491	2.515	2.337	2.588	2.217	2.585	2.54	2.606	2.448	2.614	2.591	2.738	2.476	2.409	2.387	1.907	2.42	2.445	2.455	2.619	2.413	2.334	2.683
rh_precentral_part3	2.007	2.511	2.163	2.328	2.274	2.4	2.634	2.596	2.539	2.288	2.166	1.796	1.776	1.56	2.372	2.085	2.573	2.52	1.961	2.057	2.517	2.764	2.566	2.394	2.654	2.154	2.336	2.557	1.593	1.976	1.792	1.703	1.94	2.352	2.425	2.588	2.462
rh_precentral_part4	2.168	2.693	2.395	2.153	2.417	2.544	2.451	2.42	2.493	2.307	2.78	1.892	1.995	1.855	2.67	2.081	2.705	2.716	2.154	2.385	2.765	3.005	2.744	2.464	2.762	2.525	2.6	2.352	1.893	2.577	1.984	1.782	2.371	2.158	2.541	2.438	2.538
rh_precentral_part5	2.492	2.575	2.174	2.393	2.59	2.202	2.518	2.395	2.647	2.44	2.838	2.382	2.523	2.33	2.426	2.705	2.6	2.705	2.319	2.788	2.907	2.534	2.646	2.358	2.508	2.781	2.553	2.651	2.406	2.927	2.421	2.374	2.525	2.529	2.465	2.492	2.43
rh_precentral_part6	2.307	2.567	2.367	2.193	2.667	2.37	2.541	2.422	2.585	2.368	2.706	2.169	2.392	2.318	2.577	2.695	2.597	2.507	2.472	2.615	2.822	2.533	2.474	2.634	2.461	2.788	2.214	2.422	2.523	2.513	2.048	2.301	2.367	2.533	2.254	2.453	2.527
rh_precentral_part7	2.295	2.692	2.403	2.576	2.62	2.551	2.732	2.436	2.391	2.66	2.465	2.384	2.341	2.332	2.653	2.536	2.676	2.632	2.251	2.724	2.881	2.633	2.875	2.507	2.35	2.684	2.661	2.56	2.473	2.442	2.455	2.304	2.437	2.509	2.62	2.508	2.542
rh_precentral_part8	2.242	2.381	2.188	2.179	2.271	2.302	2.687	2.614	2.268	2.356	2.518	1.999	2.096	1.83	2.468	2.416	2.594	2.746	2.131	2.164	2.596	2.321	2.506	2.526	2.366	2.465	2.207	2.452	2.265	2.145	2.046	2.132	2.215	2.424	2.207	2.348	2.374
rh_precentral_part9	2.274	2.418	1.853	2.369	2.306	2.158	2.564	2.171	2.188	2.209	2.629	2.02	2.166	2.086	2.48	2.452	2.481	2.369	1.798	1.957	2.441	2.383	2.607	2.115	2.276	2.227	2.142	2.289	2.173	2.24	2.242	2.204	2.197	2.457	2.388	2.288	2.636
rh_precuneus_part1	2.049	2.397	2.101	2.43	2.255	2.394	2.435	2.431	2.328	2.513	2.591	2.116	2.382	2.002	2.456	2.415	2.254	2.56	2.356	2.017	2.622	2.262	2.574	2.313	2.338	2.407	2.333	2.14	2.142	2.363	2.136	2.426	2.391	2.151	2.492	2.191	2.364
rh_precuneus_part2	2.115	2.352	1.99	2.212	2.064	2.221	2.285	1.951	2.195	1.864	2.252	1.908	1.908	1.675	2.188	2.128	2.118	2.289	1.894	2.369	2.293	2.48	2.5	2.141	2.329	2.105	1.851	2.228	2.238	1.768	2.119	1.966	2.432	2.297	2.074	2.111	2.207
rh_precuneus_part3	2.344	2.377	2.328	2.495	2.583	2.892	2.734	2.407	2.346	2.136	2.464	2.538	2.515	2.156	2.496	2.425	2.361	2.621	2.362	1.915	2.567	2.297	2.642	2.481	2.294	2.602	2.316	2.438	2.269	2.758	2.253	2.44	2.551	2.258	2.296	2.535	2.622
rh_precuneus_part4	1.681	1.999	1.859	1.877	2.145	2.173	2.102	2.034	1.961	1.825	2.095	2.084	1.864	1.629	2.079	1.914	2.122	2.28	1.947	1.96	2.276	2.05	2.2	2.169	1.924	1.991	1.851	2.056	1.543	1.851	1.993	1.782	2.162	1.834	1.901	1.959	1.917
rh_precuneus_part5	1.975	2.112	2.073	2.296	2.234	2.277	2.521	1.971	2.288	1.597	2.245	2.393	2.209	1.754	2.002	2.042	1.876	1.974	2.074	2.036	2.44	2.123	2.292	2.161	2.031	2.111	1.733	2.346	1.966	2.194	1.959	1.942	2.216	2.056	2.186	1.897	1.94
rh_precuneus_part6	2.212	2.155	2.115	2.582	2.095	2.363	2.352	2.055	2.176	2.1	2.264	2.129	1.987	1.873	2.247	2.195	2.26	2.414	2.095	2.058	2.432	2.175	2.352	2.273	2.18	2.353	2.143	2.31	2.047	2.715	2.223	2.097	2.227	2.144	2.202	2.382	2.445
rh_precuneus_part7	2.092	2.336	2.113	2.468	2.056	2.326	2.381	1.988	2.043	1.829	2.356	2.189	1.718	1.69	2.325	2.052	2.13	2.321	2.059	2.068	2.187	2.341	2.431	2.117	2.246	2.376	1.605	2.118	2.273	2.708	2.052	2.48	2.436	2.248	2.17	2.196	2.046
rh_rostralanteriorcingulate_part1	2.687	2.767	2.259	2.989	2.456	2.736	2.46	2.871	2.865	2.147	2.909	3.19	2.685	2.967	2.74	2.445	2.832	2.766	2.319	2.949	2.986	2.541	2.557	2.496	2.649	2.543	2.56	2.918	2.361	2.705	3.254	2.878	2.274	2.583	2.579	2.354	2.629
rh_rostralmiddlefrontal_part1	1.902	2.4	2.071	2.182	2.244	2.272	2.111	1.966	2.251	2.12	2.491	2.248	2.294	2.005	2.41	2.224	2.301	2.224	2.085	2.129	2.337	2.231	2.32	2.438	2.139	2.14	2.144	2.346	1.96	2.238	1.968	2.369	2.149	2.184	2.187	2.157	2.103
rh_rostralmiddlefrontal_part2	1.974	2.234	2.108	2.264	2.252	2.264	2.31	1.829	2.145	2.053	2.339	1.906	2.083	1.958	2.208	2.256	2.02	2.111	1.883	2.058	2.436	1.975	2.215	2.258	2.303	2.354	2.109	2.287	2.015	2.755	2.112	2.239	2.202	2.205	2.301	1.867	2.04
rh_rostralmiddlefrontal_part3	2.063	2.175	1.895	2.11	2.132	2	2.218	1.864	1.955	1.917	2.113	2.029	2.198	2.27	2.21	2.013	2.265	2.253	1.833	1.966	2.237	2.108	2.09	2.244	2.18	2.169	2.124	2.166	1.877	2.414	2.028	2.235	2.198	2.288	2.127	1.782	1.985
rh_rostralmiddlefrontal_part4	2.502	2.467	2.373	2.553	2.29	2.361	2.221	2.526	2.337	2.348	2.39	2.444	2.652	2.558	2.144	2.419	2.511	2.424	2.292	2.519	2.485	2.284	2.221	2.185	2.315	2.749	2.307	2.403	2.074	2.421	2.186	2.679	2.326	2.039	2.291	2.2	2.402
rh_rostralmiddlefrontal_part5	2.085	2.197	2.098	2.501	2.145	2.08	2.019	2.31	2.108	1.796	2.344	2.263	2.161	2.167	2.072	2.165	2.254	2.24	1.947	2.095	2.024	2.137	2.25	2.333	2.217	2.263	2.039	2.104	1.847	2.28	2.107	2.293	2.103	2.004	2.17	1.978	2.138
rh_rostralmiddlefrontal_part6	2.12	2.328	2.163	2.168	2.206	2.253	2.166	1.794	2.146	1.812	2.154	2.05	2.231	2.262	2.29	2.228	2.275	2.413	2.042	2.052	2.469	2.512	2.137	2.355	2.242	2.28	2.128	2.127	1.933	1.879	1.946	2.278	2.064	2.415	2.222	2.027	2.089
rh_rostralmiddlefrontal_part7	2.05	2.294	2.091	2.106	2.129	2.331	2.05	2.03	2.198	1.778	2.033	2.283	2.098	2.056	2.267	2.244	2.287	2.104	1.998	2.084	2.338	2.172	2.087	2.119	2.419	2.152	2.148	2.216	2.037	1.936	2.126	2.297	1.896	2.087	2.137	1.925	2.196
rh_rostralmiddlefrontal_part8	2.282	2.23	2.02	2.149	2.189	2.117	2.205	2.393	2.016	2.035	2.417	2.2	2.266	2.268	2.253	2.453	2.198	2.368	2.289	2.248	2.234	2.17	2.029	2.191	2.234	2.266	2.077	2.054	2.178	1.928	2.188	2.531	2.34	2.296	2.251	2.132	2.166
rh_rostralmiddlefrontal_part9	2.256	2.08	1.885	2.161	2.101	2.22	2.042	2.023	2.126	1.74	2.286	2.114	2.258	2.057	2.197	2.085	2.139	2.172	2.144	2.238	2.322	2.245	2.138	2.506	2.272	2.145	2.256	2.251	1.867	2.351	2.152	2.221	1.954	1.997	2.232	1.934	2.131
rh_rostralmiddlefrontal_part10	2.191	2.382	2.063	2.271	2.207	2.068	2.269	1.906	2.18	1.891	2.443	2.125	2.05	2.065	2.299	2.293	2.2	2.254	2.039	2.149	2.135	2.128	2.092	2.238	2.304	2.084	2.238	2.404	2.119	2.168	2.015	2.433	2.01	2.116	2.166	1.81	2.141
rh_superiorfrontal_part1	2.473	2.158	2.335	2.254	2.475	2.348	2.457	2.561	2.396	2.245	2.675	2.334	2.499	2.251	2.527	2.21	2.331	2.716	2.156	2.609	2.619	2.275	2.33	2.393	2.418	2.503	2.399	2.436	1.972	3.289	2.413	2.557	2.336	2.233	2.365	2.34	2.582
rh_superiorfrontal_part2	2.234	2.291	2.106	2.093	2.216	2.16	2.126	2.03	2.191	1.826	2.103	2.143	2.274	2.147	2.094	2.224	2.104	2.266	1.873	2.127	2.504	2.353	2.297	2.352	2.167	2.333	2.167	2.275	2.072	2.21	2.173	2.444	2.082	2.102	2.247	2.047	2.161
rh_superiorfrontal_part3	2.072	2.64	2.301	2.255	2.254	2.244	2.391	2.234	2.346	2.006	2.503	2.379	2.189	2.439	2.281	2.349	2.517	2.261	2.156	2.283	2.544	2.634	2.344	2.509	2.388	2.182	2.302	2.351	2.347	2.138	2.455	2.91	2.388	2.433	2.496	2.254	2.081
rh_superiorfrontal_part4	2.186	2.641	2.454	2.639	2.442	2.428	2.877	2.561	2.364	2.399	2.469	2.325	2.24	2.21	2.549	2.466	2.912	2.689	2.276	2.059	2.636	2.884	2.656	2.524	2.595	2.388	2.541	2.784	2.415	2.844	2.44	2.851	2.473	2.497	2.594	2.509	2.467
rh_superiorfrontal_part5	2.26	2.697	2.18	2.55	2.293	2.383	2.282	2.695	2.464	1.73	2.418	2.449	2.545	2.334	2.387	2.534	2.539	2.409	2.097	2.42	2.439	2.547	2.172	2.276	2.418	2.796	2.393	2.47	2.22	2.438	2.313	2.71	2.149	2.192	2.626	2.125	2.143
rh_superiorfrontal_part6	2.148	2.459	2.291	2.665	2.358	2.425	2.276	2.174	2.593	1.632	2.58	2.604	2.571	2.398	2.25	2.391	2.629	2.371	2.132	2.43	2.466	2.537	2.409	2.357	2.359	2.401	2.356	2.711	2.336	2.259	2.259	3.149	2.187	2.518	2.408	2.17	2.202
rh_superiorfrontal_part7	2.042	2.599	2.285	2.318	2.512	2.492	2.675	2.432	2.302	2.217	2.459	2.196	2.467	2.13	2.35	2.352	2.753	2.457	1.86	2.535	2.629	2.403	2.5	2.45	2.561	2.318	2.239	2.56	2.49	2.523	2.545	2.346	1.946	2.537	2.387	2.195	2.425
rh_superiorfrontal_part8	2.361	2.606	2.28	2.386	2.43	2.422	2.493	2.462	2.501	2.026	2.665	2.596	2.514	2.616	2.332	2.401	2.618	2.487	2.253	2.526	2.497	2.35	2.391	2.305	2.236	2.533	2.225	2.532	1.998	2.157	2.745	2.725	2.129	2.294	2.291	2.36	2.312
rh_superiorfrontal_part9	2.428	2.817	2.319	2.488	2.433	2.582	2.57	2.484	2.412	1.973	2.656	2.79	2.326	2.628	2.382	2.693	2.656	2.429	2.03	2.669	2.708	2.542	2.427	2.457	2.488	2.568	2.66	2.671	2.408	2.592	2.571	3.022	2.462	2.414	2.654	2.359	2.546
rh_superiorfrontal_part10	2.423	2.779	2.404	2.584	2.533	2.685	2.708	2.567	2.35	2.398	2.573	2.758	2.405	2.402	2.476	2.583	2.73	2.877	2.255	2.698	2.956	2.469	2.795	2.641	2.377	2.571	2.342	2.821	2.443	2.808	2.693	2.703	2.417	2.727	2.641	2.363	2.896
rh_superiorfrontal_part11	2.504	2.526	2.35	2.503	2.628	2.573	2.658	2.48	2.485	2.146	2.781	2.618	2.739	2.552	2.601	2.531	2.587	2.632	2.477	2.921	2.554	2.613	2.482	2.512	2.498	2.243	2.329	2.595	2.167	2.911	2.966	2.688	2.427	2.688	2.754	2.551	2.549
rh_superiorfrontal_part12	2.486	2.6	2.211	2.313	2.34	2.331	2.462	2.306	2.266	2.117	2.403	2.413	1.985	2.248	2.34	2.649	2.504	2.502	2.171	2.306	2.614	2.491	2.491	2.533	2.459	2.271	2.157	2.385	1.949	2.63	2.465	2.639	1.983	2.571	2.588	2.098	2.218
rh_superiorfrontal_part13	2.689	2.795	2.302	2.551	2.65	2.561	2.643	2.625	2.461	2.258	2.828	2.573	2.672	2.226	2.555	2.636	2.828	2.726	2.383	2.973	2.705	2.623	2.536	2.466	2.762	2.529	2.512	2.684	2.241	2.547	2.855	3.228	2.373	2.465	2.762	2.325	2.718
rh_superiorparietal_part1	1.67	2.251	2.213	1.985	2.132	2.332	2.367	2.028	1.881	2.019	2.512	1.836	2.021	1.611	1.944	2.052	2.152	2.266	1.925	2.108	2.219	2.476	2.312	2.379	2.16	2.199	1.913	2.309	1.689	1.842	2.02	1.918	2.148	2.132	1.964	2.253	1.911
rh_superiorparietal_part2	1.807	2.217	1.931	2.056	2.102	1.836	2.205	1.713	2.017	1.965	2.258	1.781	1.94	1.727	2.125	1.879	2.193	2.11	1.802	2.023	2.236	2.191	2.344	2.214	1.966	2.098	1.925	1.918	2.031	1.779	1.807	1.78	1.896	2.137	1.924	1.863	2.185
rh_superiorparietal_part3	1.886	2.042	2.102	1.952	2.194	2.085	2.185	1.874	1.962	2.002	2.294	1.767	1.93	1.587	1.939	2.17	1.941	1.98	1.848	1.817	1.883	2.118	2.078	2.033	2.084	2.236	1.761	2.008	1.63	1.752	2.142	1.898	1.82	2.207	2.262	2.038	1.78
rh_superiorparietal_part4	2.158	2.286	1.993	2.04	2.115	2.044	2.297	1.852	1.827	1.94	2.188	1.493	1.642	1.606	1.979	1.929	1.962	2.184	1.797	1.944	2.365	1.961	2.21	2.177	2.012	1.994	1.894	1.841	1.939	2.354	1.888	1.809	2.015	2.254	2.181	1.948	1.783
rh_superiorparietal_part5	1.795	2.072	1.921	1.964	2.063	2.05	1.944	1.689	1.73	1.777	2.214	1.674	1.588	1.75	2.155	1.959	2.005	2.1	1.703	2.079	1.948	2.059	2.214	2.193	1.814	2.013	1.698	2.103	2.061	2.226	1.839	1.807	2.162	1.741	1.924	2.098	1.62
rh_superiorparietal_part6	1.67	2.172	1.9	1.984	1.871	2.195	2.35	1.566	2.014	2.078	2.292	2.017	1.98	1.487	1.898	2.137	2.206	2.125	1.959	2.126	1.97	2.039	2.341	2.233	2.058	2.053	1.779	1.836	1.796	2.09	1.991	1.843	2.119	2.037	2.153	2.005	2.022
rh_superiorparietal_part7	1.717	1.913	1.969	2.118	2.096	2.014	2.17	1.93	2.022	2.051	2.454	1.943	1.682	1.667	2.075	2.054	1.967	2.254	1.811	2.012	2.283	2.28	2.247	1.922	1.971	2.082	1.611	1.924	1.77	2.271	2.058	1.781	2.424	2.158	2.03	1.846	2.064
rh_superiorparietal_part8	1.841	2.066	2.028	2.491	1.95	2.285	2.269	2.074	1.824	1.9	2.17	1.987	2.001	1.599	2.013	2.253	2.13	1.959	2.014	1.949	2.119	2.323	2.439	2.046	2.044	2.084	1.692	1.929	2.349	2.244	2.339	1.736	2.175	2.083	2.041	1.956	1.708
rh_superiorparietal_part9	2.104	2.374	2.115	2.513	1.956	2.016	2.346	1.729	2.195	1.984	2.428	1.776	1.706	1.886	2.257	1.975	2.106	2.228	2.141	2.123	2.413	2.249	2.4	1.737	2.306	2.101	1.835	2.248	2.291	2.496	1.978	2.337	1.852	2.267	2.155	2.378	1.74
rh_superiorparietal_part10	2.282	2.205	1.996	2.399	2.096	2.194	2.366	1.912	2.146	2.024	2.504	2.081	1.672	1.547	2.282	2.184	2.363	2.34	1.826	2.1	2.528	2.282	2.241	2.056	2.183	2.308	2.051	2.141	2.199	1.927	1.978	2.236	2.171	2.145	2.239	2.416	2.271
rh_superiortemporal_part1	2.707	3.402	2.472	2.426	2.982	2.753	2.68	2.754	2.812	3.157	2.785	2.053	2.827	2.868	2.59	2.242	3.022	2.83	2.482	3.135	3.1	2.742	2.674	3.34	2.898	2.814	2.887	2.584	2.402	2.528	3.176	3.471	2.198	2.671	2.538	1.744	3.047
rh_superiortemporal_part2	2.32	2.721	2.502	2.849	2.572	2.787	2.695	2.755	2.555	2.642	2.794	2.609	2.57	2.649	2.514	2.608	2.65	2.58	2.341	2.806	2.851	2.531	2.441	2.62	2.571	2.796	2.7	2.493	2.16	2.383	2.075	2.683	2.449	2.594	2.532	2.469	2.71
rh_superiortemporal_part3	2.594	2.825	2.583	2.579	2.551	2.641	2.507	2.659	2.559	2.688	2.754	2.54	2.8	2.543	2.482	2.416	2.783	2.683	2.361	2.702	2.815	2.61	2.538	2.686	2.631	2.593	2.599	2.3	2.399	2.461	2.503	2.589	2.422	2.565	2.444	2.403	2.596
rh_superiortemporal_part4	2.32	2.492	2.07	2.316	2.348	2.565	2.093	2.26	2.354	2.217	2.665	2.024	2.251	2.059	2.452	2.201	2.515	2.402	2.146	2.361	2.728	2.53	2.311	2.591	2.24	2.582	2.29	2.426	2.074	2.118	1.998	2.351	1.994	2.452	2.387	2.349	2.569
rh_superiortemporal_part5	2.311	2.769	1.954	2.27	2.326	2.66	2.497	2.093	2.583	2.361	2.539	2.011	2.332	2.298	2.498	2.19	2.462	2.386	2.271	2.524	2.399	2.487	2.381	2.459	2.413	2.528	2.491	1.961	2.008	2.116	2.265	2.527	2.266	2.272	2.292	2.111	2.378
rh_superiortemporal_part6	2.572	3.21	1.959	2.33	2.514	2.503	2.292	2.443	2.44	2.019	2.407	1.803	2.44	2.421	2.518	2.522	2.857	2.667	2.296	2.399	2.799	2.53	2.591	2.813	2.601	2.724	2.482	2.1	2.146	2.113	2.604	3.136	2.267	2.832	2.54	1.667	2.706
rh_supramarginal_part1	2.331	2.49	2.528	2.818	2.565	2.485	2.619	2.223	2.536	2.729	2.865	2.932	2.304	2.342	2.483	2.572	2.477	2.626	2.265	2.458	2.751	3.025	2.693	2.72	2.604	2.571	2.577	2.787	2.47	2.907	2.287	2.542	2.259	2.829	2.653	2.499	2.533
rh_supramarginal_part2	1.996	2.269	2.137	2.428	2.323	2.367	2.414	2.002	2.06	2.285	2.51	1.83	2.308	1.949	2.296	2.275	2.344	2.486	2.146	2.401	2.316	2.339	2.491	2.395	2.273	2.434	2.3	2.239	1.931	2.731	1.937	2.165	2.159	2.344	2.202	2.273	2.365
rh_supramarginal_part3	1.923	2.297	2.072	2.213	2.237	2.088	2.346	1.933	2.217	1.989	2.229	1.949	1.861	2.048	2.226	1.901	2.106	2.236	2.009	2.194	2.564	2.183	2.152	2.115	2.104	2.123	2.129	2.215	1.963	1.74	2.108	2.323	2.243	2.26	2.096	1.992	2.068
rh_supramarginal_part4	2.019	2.52	2.149	2.383	2.59	2.213	2.307	2.258	2.241	2.222	2.747	2.275	2.33	2.194	2.731	2.489	2.557	2.523	2.312	2.234	2.561	2.276	2.26	2.477	2.237	2.519	2.376	2.26	2.105	2.278	2.301	2.009	2.344	2.576	2.509	2.251	2.512
rh_supramarginal_part5	1.987	2.385	2.373	2.095	2.239	2.178	2.2	2.363	2.214	2.091	2.642	2.399	2.274	2.283	2.629	2.229	2.341	2.406	2.175	2.536	2.583	2.275	2.219	2.5	2.206	2.373	2.289	2.275	2.245	2.398	1.958	2.198	2.312	2.432	2.243	1.936	2.333
rh_supramarginal_part6	2.35	2.756	2.558	2.375	2.446	2.669	2.662	2.274	2.403	2.358	2.717	2.126	2.507	2.27	2.477	2.555	2.357	2.702	2.404	2.356	2.545	2.55	2.613	2.682	2.655	2.653	2.402	2.427	2.277	3.171	2.191	2.588	2.33	2.783	2.602	2.229	2.374
rh_supramarginal_part7	2.144	2.493	2.246	2.319	2.348	2.577	2.389	2.183	2.199	1.877	2.406	2.025	2.354	2.023	2.371	2.206	2.418	2.619	2.188	2.218	2.629	2.394	2.731	2.398	2.315	2.537	2.074	2.37	2.252	2.652	2.032	2.411	2.334	2.351	2.316	2.275	2.198
rh_frontalpole_part1	2.573	2.634	2.284	2.519	2.403	2.522	2.6	2.772	2.833	1.846	2.508	2.96	3.051	2.592	2.396	2.437	2.838	2.438	2.316	2.473	2.585	2.759	2.258	2.433	2.258	2.461	2.601	2.504	2.511	2.367	2.466	2.998	2.114	2.099	2.514	1.926	2.366
rh_temporalpole_part1	3.225	3.545	2.556	2.478	3.356	3.508	3.09	3.749	3.338	2.736	3.698	2.277	2.928	3.301	3.296	3.372	3.221	3.645	2.886	3.623	3.548	2.81	3.514	3.55	3.446	3.687	3.241	3.393	2.704	2.134	3.418	3.917	3.34	3.916	3.637	1.846	3.392
rh_transversetemporal_part1	2.112	2.494	1.764	2.215	2.24	2.581	2.145	2.296	2.339	2.64	2.731	1.912	2.357	2.009	2.572	2.429	2.454	2.278	2.181	1.966	2.393	2.367	2.339	2.574	2.291	2.248	2.408	2.241	1.905	2.312	2.024	2.245	2.5	2.207	2.058	2.135	2.655
rh_insula_part1	3.277	3.149	3.186	3.087	2.591	2.785	2.764	2.974	3.166	2.834	3.496	2.671	3.23	2.96	3.12	2.913	3.472	3.306	3.236	3.454	3.504	3.269	2.818	3.531	3.149	3.236	3.202	3.766	2.007	2.943	3.388	3.658	2.953	3.314	3.329	2.466	3.405
rh_insula_part2	2.135	2.59	2.174	2.26	2.467	2.505	2.474	2.223	2.418	2.379	2.499	2.241	2.497	2.532	2.561	2.288	2.459	2.465	2.159	2.586	2.41	2.479	2.467	2.536	2.25	2.331	2.492	2.155	1.938	2.46	2.469	2.614	2.103	2.508	2.254	2.072	2.489
rh_insula_part3	2.923	2.934	2.862	2.783	2.774	2.704	3.084	3.273	3.187	2.516	3.166	3.208	2.962	2.683	2.878	2.993	3.103	3.026	2.402	3.018	2.966	3.164	2.522	3.73	2.849	2.6	2.848	3.343	2.297	3.537	3.665	2.803	2.809	3.269	2.987	2.442	3.023
rh_insula_part4	2.497	2.743	2.475	2.682	2.481	2.61	2.709	2.569	2.672	2.686	2.749	2.763	2.778	2.683	2.611	2.469	2.615	2.743	2.406	2.833	2.744	2.649	2.343	2.636	2.492	2.542	2.526	3.266	2.639	3.011	3.063	2.956	2.498	2.82	2.653	2.322	2.765
