# Supplementary material for: Cortical Thickness Differences Are Associated With Chemical Synaptic Transmission Upregulated Genes in Degeneration of Mild Cognitive Impairment
Source: Front Aging Neurosci. 2021 Oct 29;13:745381. doi: 10.3389/fnagi.2021.745381 (PMC8585991; doi:10.3389/fnagi.2021.745381)
Supplement: Supplementary file 2 [file Data_Sheet_2.zip › code and data/data/MCI_S-308regions.xlsx]

## Sheet: lh
structure name	MCI_S-002_S_2043	MCI_S-002_S_4219	MCI_S-002_S_4229	MCI_S-002_S_4237	MCI_S-002_S_4447	MCI_S-002_S_4473	MCI_S-002_S_4654	MCI_S-009_S_2208	MCI_S-011_S_4235	MCI_S-011_S_4547	MCI_S-012_S_4012	MCI_S-012_S_4128	MCI_S-013_S_2324	MCI_S-013_S_2389	MCI_S-013_S_4395	MCI_S-014_S_2185	MCI_S-014_S_2308	MCI_S-018_S_2133	MCI_S-018_S_2155	MCI_S-019_S_4285	MCI_S-023_S_1046	MCI_S-023_S_2068	MCI_S-023_S_4034	MCI_S-023_S_4115	MCI_S-023_S_4122	MCI_S-023_S_4241	MCI_S-024_S_4169	MCI_S-024_S_4392	MCI_S-031_S_4029	MCI_S-031_S_4476	MCI_S-031_S_4590	MCI_S-032_S_2119	MCI_S-032_S_2240	MCI_S-032_S_2247	MCI_S-035_S_2061	MCI_S-035_S_2074	MCI_S-035_S_4256	MCI_S-036_S_2380	MCI_S-036_S_4562	MCI_S-037_S_4146	MCI_S-037_S_4302	MCI_S-041_S_4004	MCI_S-041_S_4051	MCI_S-041_S_4138	MCI_S-041_S_4143	MCI_S-041_S_4271	MCI_S-041_S_4510	MCI_S-051_S_1131	MCI_S-053_S_2357
lh_bankssts_part1	2.484	2.379	2.505	2.523	2.272	2.527	2.483	2.898	2.198	2.508	2.509	2.57	2.537	2.452	2.336	2.527	2.537	2.652	2.51	2.385	2.461	2.426	2.388	2.502	2.437	2.414	2.431	2.402	2.631	2.515	2.558	2.289	2.626	2.651	2.532	2.358	2.643	2.215	2.435	2.68	2.52	2.465	2.348	2.342	2.666	2.362	2.299	2.498	2.465
lh_bankssts_part2	2.46	2.336	2.446	2.636	2.472	2.589	2.586	2.535	2.309	2.784	2.702	2.577	2.407	2.57	2.367	2.547	2.65	2.544	2.512	2.456	2.568	2.483	2.375	2.408	2.52	2.389	2.431	2.473	2.675	2.513	2.604	2.376	2.449	2.503	2.552	2.535	2.474	2.4	2.532	2.568	2.428	2.481	2.529	2.687	2.561	2.535	2.506	2.53	2.488
lh_caudalanteriorcingulate_part1	2.963	2.159	2.455	2.21	2.525	2.204	2.257	2.048	2.669	2.674	2.595	2.632	2.554	2.763	2.705	2.344	2.805	2.489	2.659	2.364	2.287	3.099	2.931	2.883	2.424	2.455	2.623	2.621	2.25	2.492	2.869	2.297	2.369	2.513	2.766	2.492	2.281	2.567	2.593	2.718	2.123	2.398	2.128	2.566	2.562	2.74	2.536	2.604	2.165
lh_caudalmiddlefrontal_part1	2.41	2.199	2.13	2.612	2.276	2.38	2.497	2.277	2.182	2.426	2.505	2.529	2.504	2.318	2.675	2.446	2.266	2.401	2.217	2.591	2.127	2.267	2.396	2.214	2.535	2.01	2.356	2.053	2.381	2.139	2.364	2.226	2.384	2.458	2.403	2.447	2.252	2.341	2.398	2.526	2.264	2.338	2.379	2.65	2.227	2.466	2.389	2.23	2.602
lh_caudalmiddlefrontal_part2	2.7	2.418	2.638	2.878	2.345	2.54	2.756	2.266	2.397	2.529	2.587	2.6	2.246	2.516	2.612	2.439	2.505	2.626	2.195	2.812	2.424	2.421	2.503	2.365	2.49	2.347	2.596	2.5	2.379	2.578	2.56	2.27	2.614	2.561	2.727	2.77	2.791	2.281	2.358	2.791	2.641	2.444	2.565	2.67	2.544	2.164	2.56	2.496	2.635
lh_caudalmiddlefrontal_part3	2.507	2.396	2.321	2.844	2.321	2.478	2.644	2.362	2.317	2.421	2.637	2.84	2.596	2.568	2.486	2.322	2.234	2.371	2.366	2.771	2.106	2.245	2.516	2.204	2.326	2.32	2.578	2.282	2.478	2.364	2.681	2.443	2.492	2.359	2.563	2.547	2.68	2.358	2.177	2.622	2.347	2.064	2.233	2.797	2.425	2.415	2.499	2.778	2.466
lh_caudalmiddlefrontal_part4	2.625	2.561	2.339	2.605	2.241	2.72	2.499	2.234	2.33	2.216	2.529	2.741	2.229	2.586	2.471	2.533	2.311	2.681	2.393	2.729	2.056	2.221	2.539	2.152	2.501	2.442	2.58	2.329	2.421	2.436	2.681	2.42	2.455	2.406	2.671	2.592	2.609	2.329	2.501	2.714	2.411	2.122	2.478	2.278	2.41	2.489	2.586	2.384	2.305
lh_cuneus_part1	1.617	2.035	1.864	1.932	2.057	2.27	2.134	2.165	1.563	2.191	2.205	1.865	1.611	1.77	1.964	2.077	2.077	2.07	1.81	1.946	1.79	1.877	1.885	1.991	1.956	1.873	1.877	2.002	1.911	1.801	2.023	1.926	1.796	2.027	2.006	2.155	2.139	1.729	2.06	2.114	1.982	1.872	2.159	1.722	2.065	1.905	2.259	2.014	2.295
lh_cuneus_part2	1.637	2.092	1.714	1.707	1.716	1.908	1.793	1.867	1.874	1.906	1.954	1.842	1.786	1.572	1.871	1.872	1.857	1.873	1.763	1.894	1.683	2.032	1.741	1.889	1.806	1.704	1.845	1.881	1.799	1.708	1.825	1.851	1.814	1.789	1.748	1.838	2.161	1.978	2.275	1.809	1.972	1.744	1.876	1.735	1.995	1.845	1.836	2.112	1.879
lh_entorhinal_part1	2.935	3.284	3.587	3.532	3.276	3.397	2.543	3.395	3.166	3.441	3.166	3.509	3.895	3.193	3.253	3.377	2.981	3.51	3.729	3.336	2.453	3.394	3.113	3.45	3.184	2.888	3.209	2.656	3.632	2.589	3.403	3.272	3.409	3.382	3.282	3.644	3.615	2.877	3	3.587	3.16	3.396	2.994	2.619	2.657	2.121	3.103	3.287	2.608
lh_fusiform_part1	2.465	2.691	2.812	2.353	2.92	2.995	2.805	2.806	2.551	2.527	2.9	2.696	2.78	2.912	2.713	2.609	2.569	2.749	2.857	2.774	2.284	2.611	2.264	2.836	2.953	2.498	2.588	2.608	3.053	2.497	2.734	2.758	2.645	2.872	2.516	2.819	2.686	2.401	2.578	3.054	2.686	2.719	2.993	2.221	2.505	2.487	2.838	2.844	3.026
lh_fusiform_part2	3.056	3.269	3.148	3.127	2.673	2.859	2.621	3.011	2.763	3.268	2.96	3.063	2.968	3.212	2.83	2.66	3.112	3.195	3.038	2.979	2.319	2.501	2.993	3.138	2.986	2.826	2.806	2.518	3.082	3.16	3.14	2.676	2.986	2.728	2.82	3.18	2.777	2.858	2.834	3.022	2.747	2.698	3.025	2.686	2.94	2.134	3.24	3.212	2.192
lh_fusiform_part3	2.237	2.583	2.067	2.332	2.34	2.45	2.446	2.6	2.31	2.533	2.728	2.218	2.621	2.344	2.286	2.136	2.086	2.245	2.477	2.369	2.334	2.397	2.211	2.394	2.453	2.255	2.443	2.306	2.771	2.203	2.548	2.278	2.256	2.393	2.4	2.588	2.598	2.569	2.267	2.936	2.561	2.255	2.09	2.344	2.295	2.42	2.396	2.093	2.661
lh_fusiform_part4	2.738	2.616	2.592	3.266	2.93	2.933	3.022	2.611	2.814	2.944	3.119	2.748	2.869	2.996	2.535	2.813	2.848	2.908	2.721	3.228	2.531	2.705	2.861	2.874	2.849	2.685	2.747	2.673	2.633	2.657	2.843	2.67	2.921	2.654	2.777	2.463	2.787	2.667	3.035	3.258	2.938	2.527	2.773	2.865	2.563	2.427	3.013	2.881	2.779
lh_fusiform_part5	2.57	2.585	2.608	2.81	2.869	2.979	2.724	2.722	2.54	2.834	2.862	2.41	2.545	2.843	2.9	2.681	2.544	2.428	3.056	2.684	2.468	2.557	2.381	2.598	2.737	2.402	2.567	2.436	2.651	2.544	2.626	2.517	2.59	2.757	2.681	2.781	2.446	2.583	2.644	2.758	2.489	2.543	2.586	2.635	2.673	2.279	2.965	2.579	2.555
lh_inferiorparietal_part1	2.371	2.592	2.203	2.808	2.471	2.38	2.251	2.414	2.304	2.509	2.775	2.406	2.06	2.531	2.321	2.714	2.044	2.215	2.401	2.439	2.087	2.494	2.267	2.094	2.357	2.295	2.47	2.368	2.33	2.335	2.14	2.34	2.343	2.553	2.139	2.321	2.34	2.214	2.162	2.508	2.551	2.284	2.357	2.06	2.386	2.43	2.376	2.374	2.374
lh_inferiorparietal_part2	2.541	2.25	2.44	2.625	2.173	2.167	2.407	2.473	1.991	2.26	2.431	2.469	2.403	2.253	2.499	2.201	2.29	2.107	2.186	2.41	2.168	2.581	2.596	2.268	2.357	2.224	2.377	2.182	2.296	2.187	2.367	2.159	2.333	2.579	2.407	2.349	2.249	2.199	2.075	2.441	2.274	2.438	2.085	2.454	2.579	2.231	2.515	2.186	2.354
lh_inferiorparietal_part3	2.228	2.276	2.253	2.973	2.412	2.412	2.542	2.395	2.768	2.606	2.878	2.369	2.57	2.38	2.606	2.473	2.483	2.332	2.405	2.292	2.566	2.119	2.391	2.475	2.401	2.138	2.22	2.013	2.465	2.61	2.221	2.402	2.243	2.593	2.412	2.365	2.441	2.399	2.03	2.372	2.268	2.185	2.313	2.226	2.403	2.204	2.62	2.394	2.35
lh_inferiorparietal_part4	2.534	2.558	2.075	2.643	2.226	2.445	2.325	2.517	2.012	2.454	2.55	2.385	2.678	2.238	2.127	2.321	2.202	2.274	2.513	2.437	2.416	2.041	2.123	2.406	2.678	2.151	2.285	2.167	2.472	2.19	2.299	2.259	2.289	2.489	2.341	2.448	2.515	2.186	2.083	2.356	2.377	2.517	2.091	2.473	2.515	2.218	2.559	2.109	2.485
lh_inferiorparietal_part5	2.391	2.397	2.446	2.954	2.403	2.324	2.402	2.315	2.178	2.26	2.5	2.358	2.335	2.309	2.29	2.458	2.124	2.206	2.239	2.52	2.326	2.814	2.019	2.321	2.457	2.163	2.426	2.083	2.263	2.423	2.324	2.122	2.13	2.377	2.107	2.334	2.263	2.281	2.357	2.39	2.313	2.237	2.217	1.87	2.176	2.092	2.199	2.605	2.639
lh_inferiorparietal_part6	2.548	2.525	2.496	2.54	2.326	2.494	2.284	2.314	2.274	2.402	2.61	2.396	2.259	2.389	2.358	2.291	2.321	2.083	2.166	2.566	2.448	2.237	2.391	2.41	2.43	2.084	2.388	2.242	2.544	2.272	2.38	2.454	2.265	2.315	2.391	2.53	2.474	2.106	2.413	2.507	2.166	2.375	2.31	2.524	2.444	2.359	2.489	2.385	2.439
lh_inferiorparietal_part7	2.436	2.633	2.413	2.585	2.152	2.554	2.421	2.442	2.469	2.23	2.525	2.171	2.202	2.399	2.237	2.407	2.497	2.205	2.589	2.245	2.324	2.595	2.236	2.454	2.451	2.075	2.389	2.155	2.511	2.317	2.411	2.428	2.406	2.347	2.324	2.222	2.311	2.275	2.212	2.428	2.389	2.028	2.218	2.443	2.184	2.469	2.441	2.064	2.547
lh_inferiorparietal_part8	2.504	2.459	2.304	2.876	2.112	2.353	2.489	2.57	2.18	2.595	2.54	2.405	2.313	2.361	2.313	2.292	2.431	2.388	2.4	2.364	1.982	2.316	2.168	2.417	2.456	1.84	2.19	2.109	2.373	2.429	2.43	2.162	2.186	2.293	2.306	2.293	2.434	2.249	2.219	2.652	2.458	2.399	2.127	2.324	2.359	2.259	2.41	2.48	2.283
lh_inferiortemporal_part1	2.585	2.708	2.68	3.299	2.51	2.822	2.541	2.655	2.484	2.603	2.959	2.865	2.38	2.497	2.765	2.465	2.596	2.483	2.561	2.717	2.504	2.797	2.379	2.523	2.533	2.231	2.423	2.566	2.697	2.758	2.418	2.373	2.644	2.817	2.504	2.467	2.608	2.403	2.861	2.587	2.436	2.394	2.388	2.242	2.626	2.311	2.713	2.622	2.518
lh_inferiortemporal_part2	2.901	2.709	2.692	2.912	2.691	2.869	2.611	2.74	2.752	2.784	2.742	2.665	2.378	2.678	2.669	2.277	2.68	2.849	2.988	2.793	2.311	2.825	2.598	2.656	2.567	2.311	2.493	2.208	2.929	2.464	2.562	2.552	2.628	2.706	2.447	2.571	2.678	2.512	2.66	2.926	2.667	2.323	2.558	2.295	2.717	2.161	2.794	2.391	2.491
lh_inferiortemporal_part3	2.957	2.598	2.729	3.265	2.836	2.638	2.879	2.828	2.729	2.576	3.117	2.718	2.869	2.781	2.69	2.491	2.886	2.546	2.693	2.653	2.695	2.724	2.86	2.521	2.595	2.221	3.02	2.759	2.941	2.882	3.026	2.619	2.333	2.943	2.35	2.769	2.898	2.961	3.048	2.802	2.664	2.703	2.71	2.936	2.404	2.338	3.147	2.664	2.336
lh_inferiortemporal_part4	2.095	2.554	2.649	2.646	2.139	2.866	2.644	2.74	2.195	2.637	2.792	2.48	3.153	2.646	2.646	2.334	3.022	2.464	2.208	2.506	2.435	2.678	3.01	2.436	2.164	2.164	2.794	2.439	2.512	2.517	2.592	2.474	2.777	2.545	2.57	2.636	2.507	2.304	2.672	2.597	2.441	2.717	2.797	2.863	2.678	2.368	2.679	2.271	2.406
lh_inferiortemporal_part5	2.697	2.796	2.992	3	2.743	3.184	2.744	2.664	2.83	3.039	2.478	2.903	2.84	2.607	2.859	2.746	3.272	2.501	2.926	2.781	2.744	2.77	3.043	3.178	2.666	2.15	2.883	2.589	2.968	2.686	3.313	2.532	2.723	2.708	2.829	2.941	2.981	3.31	3.133	3.098	2.808	3.019	2.744	3.699	2.771	2.409	2.889	2.874	2.718
lh_inferiortemporal_part6	2.689	2.762	3.204	3.662	3.019	3.369	2.825	3.38	3.389	2.795	3.029	2.955	2.889	2.819	2.89	2.683	3.128	2.712	3.298	3.271	2.774	3.221	2.858	2.756	2.913	2.552	2.943	2.896	3.015	2.903	3.257	2.675	3.082	2.931	2.773	2.828	2.901	3.252	3.077	3.044	2.803	2.922	2.917	3.297	2.714	2.341	2.974	3.182	2.747
lh_isthmuscingulate_part1	3.047	2.605	2.776	3.1	2.455	2.835	2.88	2.619	2.55	2.62	3.061	2.619	2.701	2.554	2.153	2.525	2.711	2.417	2.759	2.726	2.379	2.661	2.342	2.816	2.438	2.308	2.652	2.245	2.584	2.317	2.496	2.775	2.412	2.508	2.738	2.501	2.793	2.469	2.624	2.618	2.209	2.321	2.47	2.488	2.621	2.567	2.466	2.847	2.715
lh_isthmuscingulate_part2	2.5	2.251	2.426	2.366	2.284	2.392	2.37	2.318	2.398	2.341	2.678	2.115	2.414	2.415	2.334	2.442	2.098	2.319	2.599	2.37	2.162	2.017	2.297	2.397	2.27	2.226	2.37	2.044	2.507	2.228	2.394	2.192	2.101	2.287	2.072	2.143	2.185	2.124	2.374	2.309	2.278	2.33	2.334	2.198	2.267	2.153	2.377	2.38	2.237
lh_lateraloccipital_part1	2.368	2.302	2.484	2.595	2.556	2.467	2.587	2.246	2.333	2.576	2.612	2.433	2.59	2.464	2.21	2.497	2.449	2.531	2.263	2.298	2.218	2.334	2.105	2.992	2.662	2.22	2.218	2.081	2.817	2.102	2.516	2.391	2.276	2.699	2.473	2.6	2.771	2.198	2.47	2.506	2.537	2.269	2.351	2.505	2.44	2.154	2.56	2.241	2.282
lh_lateraloccipital_part2	2.415	2.166	2.217	2.107	2.18	2.144	1.997	2.074	2.099	1.86	2.358	1.86	2.09	1.912	2.108	2.259	2.186	1.848	1.845	1.999	1.658	2.174	1.803	2.144	2.149	1.934	2.143	1.738	2.325	1.906	1.991	2.146	2.128	2.186	2.272	2.103	2.13	1.853	2.379	2.084	2.01	1.634	1.973	1.908	2.064	2.064	2.35	2.296	2.016
lh_lateraloccipital_part3	2.211	1.874	1.87	2.013	2.158	1.882	1.871	2.052	1.983	2.134	2.193	1.756	1.745	1.752	2.039	2.028	2.069	1.805	1.965	1.843	1.756	2.438	1.949	1.998	2.063	2.031	1.941	1.79	2.066	1.93	1.975	2.061	2.053	2.123	2.014	1.921	1.975	1.961	1.919	2.239	2.185	1.718	1.737	1.924	1.818	2.008	2.257	2.286	2.108
lh_lateraloccipital_part4	2.356	2.412	2.156	2.34	2.272	2.386	2.414	2.714	2.339	2.451	2.633	2.394	1.965	2.255	2.446	2.328	2	2.416	2.322	2.41	2.531	2.373	2.316	2.396	2.528	2.212	2.373	2.058	2.3	2.39	2.494	2.141	2.448	2.607	2.219	2.38	2.475	2.326	2.232	2.636	2.094	2.325	2.311	2.486	2.259	2.35	2.242	2.301	2.598
lh_lateraloccipital_part5	2.137	2.176	2.011	1.89	2.083	2.069	1.867	2.055	2.034	2.063	2.084	1.732	1.829	1.865	1.867	1.93	1.846	1.987	1.811	1.75	1.952	2.331	2.043	2.073	1.945	1.764	2.123	1.877	2.255	1.832	1.879	1.898	1.8	1.978	2.069	1.901	2.039	1.923	1.973	2.165	1.97	1.862	2.111	2.091	1.776	1.993	2.154	1.839	1.856
lh_lateraloccipital_part6	2.32	2.239	2.36	2.487	2.269	2.153	2.35	2.331	2.297	2.209	2.534	2.107	2.308	2.293	2.003	2.193	1.95	2.031	2.002	2.228	1.884	2.625	2.195	2.243	2.375	2.044	2.279	2.111	2.609	2	2.043	2.016	2.253	2.474	2.258	2.417	2.381	2.117	2.192	2.275	2.303	2.016	2.196	2.278	2.211	2.316	2.239	1.891	2.256
lh_lateraloccipital_part7	2.603	2.488	2.08	2.485	2.562	2.259	2.562	2.395	2.272	2.514	2.656	2.22	2.2	2.336	2.478	2.443	1.975	2.244	2.428	2.148	1.932	2.334	2.187	2.534	2.854	2.271	2.154	2.17	2.672	2.039	2.532	2.282	2.447	2.497	2.31	2.688	2.457	2.167	2.381	2.698	2.284	2.074	2.469	2.535	2.32	2.282	2.476	2.489	2.447
lh_lateraloccipital_part8	2.114	2.291	1.745	2.259	2	1.986	1.875	2.351	2.124	2.289	2.364	1.799	2.526	2.023	1.936	1.996	1.861	1.88	2.005	2.218	1.721	2.376	1.957	2.156	2.371	1.973	2.057	1.961	2.236	1.962	2.211	2.297	1.753	2.184	2.234	2.098	2.139	2.109	1.877	2.236	2.026	1.824	2.173	2.041	2.053	2.284	2.469	2.118	1.933
lh_lateraloccipital_part9	2.312	2.171	2.065	2.237	2.152	2.17	1.92	2.118	1.757	2.221	2.517	1.98	2.124	2.291	1.976	2.182	1.952	1.872	2.215	2.121	1.635	2.905	1.904	2.124	2.127	2.062	2.052	2.094	2.223	1.897	2.088	1.879	2.107	2.205	2.177	2.143	2.168	2.139	2.142	2.121	1.996	1.965	2.028	1.817	1.922	2.234	2.284	1.855	2.014
lh_lateralorbitofrontal_part1	2.391	2.812	2.76	3.3	2.315	3.043	2.558	2.655	2.959	2.838	2.367	2.778	3.096	2.84	2.654	2.674	2.656	2.45	2.379	2.738	2.099	2.797	2.742	2.653	2.753	2.292	2.739	2.398	2.539	2.566	2.793	2.617	2.39	2.742	2.546	2.669	2.419	2.482	2.694	2.683	2.447	2.602	2.794	2.596	2.716	2.523	2.767	2.448	2.388
lh_lateralorbitofrontal_part2	2.413	2.833	2.723	3.006	2.225	2.567	2.624	2.548	2.764	2.567	2.809	2.58	2.635	2.598	2.491	2.576	2.511	2.806	2.372	2.832	2.249	2.34	2.43	2.546	2.656	2.276	2.633	2.173	2.743	2.431	2.604	2.332	2.491	2.673	2.515	2.36	2.748	2.605	2.677	2.666	2.374	2.382	2.461	2.699	2.599	2.504	2.613	2.559	2.934
lh_lateralorbitofrontal_part3	2.477	2.497	2.618	2.638	2.52	2.575	2.523	2.595	2.55	2.617	2.649	2.549	2.626	2.388	2.542	2.412	2.462	2.639	2.784	2.852	2.085	2.63	2.617	2.476	2.616	2.414	2.497	2.214	2.91	2.501	2.73	2.411	2.246	2.462	2.701	2.343	2.329	2.268	2.445	2.673	2.153	2.525	2.507	2.793	2.488	2.481	2.569	2.525	2.542
lh_lateralorbitofrontal_part4	2.541	2.434	2.528	2.779	2.376	2.801	2.585	2.476	2.413	2.541	2.609	2.611	2.567	2.558	2.637	2.28	2.286	2.514	2.772	2.535	2.287	2.411	2.622	2.363	2.592	2.368	2.385	2.316	2.869	2.456	2.53	2.342	2.457	2.523	2.314	2.283	2.388	2.427	2.494	2.573	2.273	2.629	2.553	2.76	2.425	2.464	2.505	2.389	2.678
lh_lingual_part1	1.601	2.243	1.651	1.872	2.01	1.87	2.202	1.913	1.469	2.092	2.184	1.753	1.702	1.54	2.274	1.911	2.144	1.955	1.856	2.014	1.846	2.613	1.905	2.006	2.03	1.852	1.959	1.816	1.757	2.172	1.957	1.899	1.921	2.04	1.767	2.167	2.267	1.719	1.83	1.701	1.802	1.797	1.871	2.618	1.86	1.701	1.777	1.953	1.656
lh_lingual_part2	2.128	2.003	1.976	2.228	1.925	2.055	1.951	2.234	1.976	2.295	2.175	1.935	1.857	2.022	2.245	2.13	1.928	1.989	1.698	2.058	1.92	2.181	1.942	2.002	2.286	1.909	2.299	2.137	2.281	1.682	1.914	1.799	1.724	2.294	2.038	2.212	2.289	2.106	2.185	2.264	1.975	2.17	1.555	2.029	2.219	2.055	2.102	2.136	2.248
lh_lingual_part3	1.859	2.169	2.042	2.22	2.538	2.478	2.208	2.43	2.284	2.452	2.443	1.901	2.088	2.413	2.316	2.445	2.183	2.398	2.268	2.403	1.817	2.35	2.279	2.629	2.325	2.259	2.181	2.156	2.559	2.071	2.415	2.257	2.115	2.678	2.207	2.563	2.359	2.296	2.057	2.255	2.267	2.229	2.56	1.968	2.199	2.398	2.368	2.206	2.761
lh_lingual_part4	2.092	2.226	1.925	2.336	2.278	2.081	2.119	2.395	2.055	2.527	2.517	2.218	2.058	1.981	2.382	2.103	2.153	2.247	2.244	2.363	1.867	2.559	2.129	2.2	2.441	2.315	2.002	2.119	2.657	1.88	2.196	2.031	2.073	2.222	2.185	2.545	2.325	1.826	2.209	2.124	1.882	2.26	2.383	2.173	2.265	2.186	2.198	2.3	2.698
lh_lingual_part5	1.283	1.784	1.66	1.573	1.742	1.966	1.478	1.775	1.648	1.968	1.801	1.603	1.478	1.503	1.635	1.629	1.53	1.427	1.493	1.902	1.378	2.459	1.761	1.612	1.805	1.613	1.671	1.82	2.029	1.691	1.814	1.78	1.811	1.791	1.862	1.844	1.93	1.654	1.603	1.882	1.648	1.743	1.735	1.777	1.561	1.598	1.697	1.842	1.75
lh_lingual_part6	1.738	2.105	1.761	1.586	2.029	1.96	1.618	1.881	1.836	1.77	2.09	1.635	1.821	1.826	1.838	1.781	1.629	1.651	1.949	1.793	1.486	2.227	1.719	2.033	1.861	1.895	1.686	1.709	2.063	1.889	1.759	1.697	2.016	1.819	1.788	2.035	1.974	2.124	1.874	1.992	1.677	1.671	2.052	1.889	1.72	1.816	1.842	1.925	1.998
lh_medialorbitofrontal_part1	2.143	2.262	2.174	2.435	2.176	2.336	2.022	2.462	2.171	2.384	2.427	2.295	2.385	2.318	2.683	2.202	2.481	2.195	2.011	2.488	2.012	2.436	2.281	2.182	2.396	2.121	2.15	2.252	2.062	2.222	2.192	2.226	2.087	2.219	2.28	2.271	2.12	2.113	2.554	2.379	2.005	2.208	2.442	2.155	2.172	2.362	2.304	2.252	2.345
lh_medialorbitofrontal_part2	2.283	2.4	2.358	2.682	2.288	2.68	2.484	2.421	2.299	2.542	2.482	2.479	2.49	2.606	2.501	2.624	2.655	2.562	2.123	2.691	2.159	2.118	2.58	2.506	2.578	2.478	2.542	2.384	2.696	2.492	2.5	2.491	2.407	2.545	2.543	2.451	2.427	2.487	2.609	2.744	2.162	2.622	2.63	2.918	2.239	2.48	2.695	2.392	2.648
lh_medialorbitofrontal_part3	2.352	2.106	2.443	2.346	2.274	2.32	2.168	2.358	2.166	2.24	2.292	2.05	2.239	2.53	2.528	2.132	2.333	2.321	2.758	2.548	1.984	2.467	2.262	2.162	2.038	2.075	2.275	2.388	2.134	2.271	2.426	2.248	2.075	2.321	2.393	2.071	2.025	2.094	2.766	2.49	1.97	2.292	2.246	2.026	2.1	2.357	2.501	2.257	2.129
lh_middletemporal_part1	2.83	2.912	2.791	3.327	2.558	2.794	2.952	2.856	2.49	2.665	2.73	2.909	2.714	2.652	2.586	2.696	2.774	2.683	2.693	2.917	2.813	2.415	2.915	2.824	2.742	2.275	2.387	2.382	2.665	2.528	2.835	2.499	2.503	2.836	2.462	2.749	2.639	2.533	2.629	3.011	2.705	2.647	2.6	2.492	2.504	2.635	2.694	2.662	2.505
lh_middletemporal_part2	2.882	2.746	2.544	2.948	2.619	2.712	2.894	2.969	2.645	2.824	2.752	2.7	2.695	2.776	2.471	2.603	2.85	2.791	2.642	2.744	2.614	2.752	2.589	2.523	2.501	2.337	2.651	2.615	2.682	2.63	2.723	2.601	2.749	2.829	2.887	2.302	3.038	2.558	2.779	2.966	2.663	2.664	2.792	3.004	2.662	2.694	2.936	2.848	2.636
lh_middletemporal_part3	2.879	2.422	2.742	2.41	2.676	2.741	2.436	2.718	2.603	2.547	2.711	2.979	2.751	2.552	2.584	2.729	2.675	2.531	2.799	2.511	2.393	2.577	2.689	2.812	2.557	2.428	2.526	2.606	2.717	2.566	2.658	2.502	2.452	2.809	2.77	2.706	2.593	2.266	2.451	2.74	2.763	2.61	2.705	2.621	2.433	2.656	2.642	2.843	2.773
lh_middletemporal_part4	2.888	2.971	3.202	2.979	3.337	2.992	3.075	3.271	3.006	3.082	3.145	3.231	3.184	2.953	2.987	2.976	3.515	2.948	3.221	3.112	2.597	2.915	3.107	2.974	2.858	2.449	3.309	3.002	3.108	2.754	3.151	2.783	2.956	3.099	2.948	2.986	2.762	3.002	3.245	3.221	2.732	2.764	2.979	2.507	2.792	2.507	3.235	3.258	2.766
lh_middletemporal_part5	2.81	2.619	2.865	2.757	2.669	2.82	2.784	2.897	2.764	2.653	2.952	2.786	2.632	2.62	2.934	2.677	3.048	2.709	3.054	2.829	2.497	2.558	2.777	2.884	2.758	2.787	2.796	2.581	2.873	2.819	2.754	2.603	2.722	3.02	2.69	3.073	2.651	2.349	3.002	3.085	3.122	2.471	2.864	2.928	2.721	2.332	2.85	2.952	2.824
lh_parahippocampal_part1	2.596	3.646	2.73	3.169	2.956	2.813	2.466	2.819	3.105	2.587	3.038	2.669	3.484	2.543	3.191	2.817	2.208	2.391	3.811	3.201	2.047	3.212	3.05	2.738	2.541	2.397	2.606	3.233	3.934	2.447	2.863	2.944	3.027	2.955	3.185	2.5	3.394	2.554	2.042	2.747	2.256	2.812	2.435	3.003	1.921	1.988	2.618	2.15	2.873
lh_parahippocampal_part2	2.677	3.202	2.282	2.844	2.522	2.51	2.525	2.759	2.641	2.84	2.866	2.479	2.836	2.764	2.706	2.469	2.107	2.603	2.799	2.537	1.991	2.797	2.703	2.978	2.046	2.386	2.435	2.755	2.31	2.492	2.991	2.918	2.479	2.645	3.029	3.204	2.607	2.384	2.19	2.622	2.515	2.973	2.837	2.377	2.345	2.548	2.898	2.575	2.607
lh_paracentral_part1	2.146	2.314	2.17	2.709	2.279	2.39	2.254	2.095	2.077	2.25	2.432	2.061	1.801	2.068	2.152	2.327	2.155	2.267	2.147	2.243	2.182	2.42	1.949	1.999	2.13	2.159	2.216	1.987	2.397	2.174	2.223	2.284	2.175	2.083	2.06	2.063	2.098	1.891	1.984	2.047	2.214	2.439	1.877	2.317	2.154	2.03	2.13	2.321	2.07
lh_paracentral_part2	2.685	2.451	2.6	2.527	2.602	2.609	2.465	2.429	2.515	2.575	2.684	2.027	2.519	2.282	2.544	2.611	2.269	2.522	2.791	2.831	2.067	2.344	2.415	2.376	2.582	2.444	2.49	2.552	2.69	2.585	2.602	2.529	2.293	2.536	2.35	2.535	2.316	2.262	2.272	2.618	2.47	2.559	2.233	2.092	2.76	2.438	2.58	2.841	2.591
lh_paracentral_part3	2.297	2.405	2.521	2.392	2.428	2.825	2.519	2.359	2.599	2.241	2.704	2.025	2.151	2.242	2.343	2.398	2.479	2.421	2.051	2.565	2.04	2.666	2.397	2.324	2.429	2.314	2.533	2.147	2.524	2.44	2.546	2.226	2.233	2.267	2.549	2.341	2.36	2.221	2.37	2.635	2.271	2.473	2.035	2.364	2.663	2.437	2.346	2.164	2.509
lh_parsopercularis_part1	2.612	2.368	2.48	2.387	2.616	2.483	2.419	2.572	2.321	2.159	2.471	2.57	2.657	2.446	2.334	2.391	2.465	2.542	2.61	2.607	2.26	2.171	2.332	2.318	2.695	2.193	2.523	2.272	2.529	2.402	2.51	2.383	2.499	2.557	2.381	2.525	2.341	2.426	2.406	2.586	2.294	2.315	2.484	2.422	2.511	2.438	2.424	2.337	2.654
lh_parsopercularis_part2	2.647	2.583	2.739	2.579	2.689	2.781	2.808	2.74	2.608	2.663	2.702	2.723	2.738	2.729	2.689	2.394	2.507	2.662	2.653	2.715	2.451	2.402	2.729	2.442	2.573	2.315	2.68	2.418	2.897	2.533	2.633	2.476	2.6	2.876	2.602	2.586	2.67	2.527	2.538	2.688	2.625	2.49	2.461	2.662	2.623	2.494	2.749	2.567	2.653
lh_parsopercularis_part3	2.65	2.246	2.426	2.564	2.403	2.518	2.572	2.341	2.28	2.183	2.494	2.744	2.588	2.476	2.422	2.389	2.418	2.582	2.393	2.515	2.424	2.31	2.384	2.229	2.472	2.278	2.338	2.128	2.687	2.414	2.431	2.428	2.682	2.5	2.32	2.599	2.358	2.271	2.535	2.492	2.329	2.315	2.356	2.308	2.291	2.457	2.662	2.213	2.491
lh_parsorbitalis_part1	2.768	2.737	2.641	2.583	2.513	2.916	2.552	2.655	2.414	2.635	2.779	2.623	2.892	2.678	2.638	2.239	2.868	2.761	2.574	2.706	2.291	2.69	2.676	2.253	2.681	2.248	2.647	2.542	2.74	2.372	2.566	2.702	2.355	2.597	2.361	2.551	2.667	2.257	2.421	2.737	2.222	2.693	2.56	2.62	2.722	2.375	2.759	2.337	2.826
lh_parstriangularis_part1	2.378	2.31	2.401	2.496	2.594	2.605	2.414	2.457	2.166	2.34	2.428	2.476	2.412	2.618	2.365	2.073	2.488	2.394	2.514	2.397	2.152	2.37	2.447	2.164	2.42	2.194	2.418	2.181	2.558	2.457	2.31	2.381	2.278	2.577	2.188	2.309	2.214	2.424	2.602	2.465	2.184	2.271	2.239	2.591	2.349	2.319	2.451	2.226	2.564
lh_parstriangularis_part2	2.421	2.43	2.23	2.533	2.246	2.562	2.644	2.618	2.276	2.449	2.515	2.471	2.359	2.535	2.475	2.364	2.599	2.714	2.179	2.568	2.114	2.393	2.348	2.044	2.31	2.307	2.423	2.169	2.419	2.407	2.381	2.178	2.555	2.424	2.179	2.364	2.526	2.47	2.367	2.556	2.258	2.446	2.406	2.686	2.388	2.356	2.429	2.261	2.507
lh_pericalcarine_part1	1.417	1.706	1.626	1.678	1.785	1.6	1.384	1.64	1.708	2.182	1.621	1.619	1.414	1.449	1.617	1.821	1.635	1.845	1.573	1.503	1.491	2.214	1.798	1.792	1.478	1.658	1.468	1.806	1.833	1.519	1.898	1.828	1.905	1.65	1.742	1.711	1.962	1.622	1.892	1.69	1.71	1.609	1.728	1.654	1.966	1.677	1.687	1.597	1.828
lh_pericalcarine_part2	1.471	1.748	1.393	1.538	1.709	1.807	1.536	1.868	1.558	1.959	1.906	1.458	1.353	1.335	1.523	1.541	1.856	1.607	1.582	1.637	1.692	2.097	1.854	1.585	1.832	1.622	1.679	1.817	1.832	1.724	1.765	1.772	1.672	1.617	1.682	1.57	1.765	1.68	1.656	1.736	1.747	1.673	1.569	1.581	1.98	1.603	1.674	1.671	1.781
lh_postcentral_part1	1.74	1.671	1.691	1.998	1.849	2.096	1.748	1.944	1.697	2.135	1.943	1.753	1.873	1.694	1.695	1.817	1.913	1.921	1.934	1.903	1.908	2.276	2.027	1.744	1.869	1.538	2.019	1.828	2.035	1.788	1.917	1.834	1.956	1.975	1.764	1.816	1.813	1.9	1.707	2.012	2.017	1.823	1.852	1.663	2.129	1.566	1.865	1.993	1.925
lh_postcentral_part2	2.672	2.675	2.499	2.555	2.596	2.804	2.663	2.624	2.601	2.716	2.732	2.739	2.66	2.417	2.53	2.506	2.753	2.632	2.8	2.681	2.366	2.36	2.555	2.508	2.585	2.302	2.684	2.278	2.45	2.627	2.514	2.492	2.426	2.644	2.525	2.808	2.766	2.538	2.587	2.726	2.332	2.606	2.416	2.745	2.686	2.345	2.86	2.569	2.577
lh_postcentral_part3	1.696	1.715	1.737	2.115	1.868	2.186	1.694	2.121	1.58	2.085	1.835	1.927	1.642	1.608	1.732	1.573	1.722	1.848	1.893	1.707	1.742	2.501	1.852	1.698	1.931	1.49	1.941	1.782	1.702	1.979	1.906	1.815	1.825	1.868	2.018	1.959	2.143	1.594	1.604	2.058	1.947	1.808	1.846	1.452	2.29	1.492	1.983	1.993	1.995
lh_postcentral_part4	2.276	2.105	2.096	2.713	2.181	2.266	2.309	2.32	2.102	2.327	2.239	2.217	2.175	2.242	2.183	2.171	2.179	2.035	2.08	2.263	2.269	2.008	2.142	1.976	2.247	2.136	2.284	2.04	2.237	2.162	2.227	2.071	2.038	2.356	2.092	2.425	2.284	2.275	2.123	2.308	2.265	1.931	2.203	2.185	2.406	2.106	2.596	2.054	2.291
lh_postcentral_part5	1.745	2.145	2.024	2.084	2.069	2.37	2.321	2.157	2.106	2.199	2.237	2.086	2.117	1.695	1.657	1.905	2.198	2.255	1.998	2.018	1.818	1.857	2.208	1.727	1.783	1.836	2.159	2.04	1.936	1.912	1.802	1.751	2.125	2.076	2.444	2.088	2.003	1.954	1.991	2.309	2.14	1.819	2.136	2.004	2.262	1.803	2.205	1.888	2.254
lh_postcentral_part6	2.34	2.21	2.01	2.239	2.275	2.35	2.228	2.166	2.192	2.098	2.452	2.1	2.144	1.929	2.131	1.855	2.136	2.347	2.023	2.418	1.966	1.894	2.118	2.086	2.156	1.973	2.295	2.121	2.142	2.186	1.959	1.954	2.114	2.143	2.231	2.001	2.259	1.8	1.665	2.325	2.337	2.277	1.951	2.296	2.209	1.812	2.319	1.952	2.363
lh_postcentral_part7	2.329	2.125	2.185	2.19	2.306	2.27	2.33	2.125	2.154	2.105	2.459	2.207	1.98	2.304	2.15	2.087	2.122	2.28	2.043	2.281	2.087	1.812	2.133	2.124	2.352	1.921	2.353	2.148	2.291	2.121	2.259	2.071	2.071	2.238	2.218	2.365	2.248	1.724	1.969	2.445	2.227	2.218	2.215	2.039	2.306	1.947	2.476	2.118	2.196
lh_postcentral_part8	1.628	1.819	1.539	1.816	1.629	1.781	1.791	1.911	1.711	1.81	1.785	1.624	1.621	1.544	1.499	1.781	1.65	1.914	1.639	1.822	1.757	1.691	1.825	1.496	1.7	1.484	1.729	1.701	1.601	1.606	1.58	1.629	1.778	1.82	1.84	1.691	1.79	1.612	1.533	1.975	1.658	1.687	1.727	1.78	1.828	1.715	1.866	1.608	1.751
lh_posteriorcingulate_part1	2.105	1.999	1.927	1.367	2.156	2.013	2.198	2.106	2.353	2.323	2.309	1.56	2.417	2.258	2.262	2.358	2.248	2.183	2.252	2.453	1.673	2.218	2.354	2.098	2.146	2.102	1.963	1.998	2.266	2.045	2.267	2.305	2.222	2.116	2.247	1.938	1.981	2.207	1.584	2.167	1.592	2.389	2.098	2.073	2.336	2.146	2.314	2.082	1.926
lh_posteriorcingulate_part2	2.44	2.381	2.527	2.139	2.381	2.559	2.475	2.406	2.387	2.508	2.406	2.133	2.257	2.428	2.5	2.433	2.286	2.416	2.321	2.552	2.075	2.403	2.378	2.179	2.376	2.329	2.389	2.354	2.733	2.625	2.434	2.515	2.385	2.395	2.466	2.427	2.315	2.451	2.057	2.47	2.212	2.341	2.372	2.448	2.39	2.566	2.76	2.688	2.726
lh_precentral_part1	2.798	2.51	2.503	2.778	2.613	2.774	2.995	2.606	2.656	2.664	2.869	2.355	2.253	2.444	2.64	1.976	2.343	2.976	2.443	2.836	1.691	2.291	2.655	2.201	2.716	2.145	2.388	2.524	2.704	2.591	2.713	2.399	2.666	2.481	2.728	2.575	2.824	2.148	2.474	2.692	2.577	2.337	2.286	2.083	2.867	2.668	2.597	2.381	2.887
lh_precentral_part2	2.59	2.716	2.508	2.704	2.758	2.757	2.706	2.563	2.604	2.994	2.614	2.62	2.677	2.497	2.608	2.522	2.454	2.53	2.82	2.702	2.642	2.665	2.583	2.332	2.853	2.589	2.932	2.517	2.651	2.676	2.469	2.585	2.589	2.67	2.488	2.397	2.626	2.5	2.53	2.624	2.369	2.737	2.669	2.545	2.648	2.419	2.616	2.261	2.585
lh_precentral_part3	2.648	2.139	2.328	2.736	2.576	2.657	2.885	2.281	2.546	2.365	2.582	2.356	2.33	2.116	2.737	2.427	2.273	2.748	2.469	2.644	1.657	2.549	2.415	1.983	2.64	2.502	2.732	2.112	2.755	2.587	2.626	2.612	2.512	2.741	2.664	2.392	2.556	2.013	2.507	2.633	2.669	2.385	2.058	2.188	2.818	2.242	2.431	1.927	2.636
lh_precentral_part4	2.572	2.322	2.781	2.854	2.401	2.434	2.901	2.536	2.548	2.552	2.667	2.636	2.413	2.277	2.684	2.511	2.282	2.71	2.513	2.509	1.928	2.565	2.511	2.173	2.606	2.333	2.648	2.403	2.506	2.6	2.987	2.522	2.396	2.58	2.696	2.413	2.752	2.366	2.286	2.538	2.556	2.226	2.247	2.35	2.635	2.392	2.806	2.119	2.812
lh_precentral_part5	2.727	2.588	3.131	2.542	2.699	2.974	2.873	2.692	2.739	2.407	2.546	2.601	2.629	2.568	2.81	2.611	2.437	2.769	2.56	2.613	2.63	2.416	2.561	2.745	2.542	2.494	2.671	2.682	2.788	2.525	2.37	2.419	2.538	2.572	2.776	2.93	2.679	2.725	2.603	2.635	2.556	2.742	2.529	2.46	2.595	2.729	2.603	2.412	2.719
lh_precentral_part6	2.432	2.475	2.637	2.627	2.321	2.63	2.5	2.216	2.101	2.569	2.309	2.617	2.336	2.089	2.091	2.391	2.616	2.569	2.216	2.748	2.272	2.387	2.443	2.252	2.457	2.306	2.416	2.587	2.031	2.456	2.239	2.316	2.555	2.484	2.477	2.586	2.431	2.19	2.691	2.581	2.626	2.27	2.295	2.38	2.389	2.37	2.571	2.218	2.5
lh_precentral_part7	2.7	2.427	2.738	2.477	2.53	2.553	2.894	2.614	2.526	2.452	2.69	2.713	2.649	2.52	2.985	2.337	2.488	2.725	2.472	2.693	2.404	2.494	2.681	2.347	2.437	2.65	2.483	2.493	2.649	2.174	2.991	2.61	2.44	2.783	2.643	2.85	2.604	2.29	2.286	2.679	2.511	2.336	2.412	2.316	2.504	2.459	2.703	2.457	2.693
lh_precentral_part8	2.83	2.566	2.527	2.611	2.504	2.658	2.826	2.666	2.607	2.398	2.507	2.504	2.564	2.64	2.579	2.526	2.382	2.702	2.667	2.556	2.533	2.337	2.505	2.383	2.599	2.398	2.555	2.316	2.688	2.282	2.62	2.423	2.521	2.613	2.684	2.781	2.594	2.407	2.573	2.694	2.485	2.509	2.526	2.511	2.758	2.39	2.399	2.387	2.55
lh_precentral_part9	2.381	2.144	2.318	2.623	2.423	2.514	2.38	2.398	2.317	2.285	2.408	2.389	2.442	2.204	2.462	2.105	1.991	2.575	2.328	2.502	1.94	2.262	2.397	2.185	2.266	2.24	2.155	2.357	2.26	2.135	2.643	2.162	2.311	2.599	2.313	2.591	2.245	2.284	2.312	2.394	2.26	2.243	2.172	1.885	2.41	2.416	2.363	1.878	2.452
lh_precuneus_part1	2.243	2.039	2.389	2.552	2.177	2.173	2.03	2.111	2.166	2.292	2.263	2.21	2.266	2.273	2.016	2.422	2.143	2.029	2.464	2.209	2.144	2.263	2.375	2.109	2.141	2.137	2.178	2.238	2.295	2.386	2.279	2.266	2.399	2.115	2.027	2.132	2.065	1.878	1.857	2.152	2.332	2.286	2.072	2.238	2.423	1.949	2.118	2.378	2.578
lh_precuneus_part2	2.406	2.259	2.394	2.32	2.263	2.573	2.446	2.419	2.537	2.437	2.695	2.439	2.541	2.454	1.821	2.4	2.294	2.343	2.42	2.424	2.127	2.523	2.308	2.223	2.483	2.375	2.295	2.629	2.759	2.504	2.466	2.438	2.04	2.651	2.471	2.537	2.248	2.488	2.156	2.629	2.042	2.532	2.548	2.244	2.304	2.457	2.604	2.228	2.229
lh_precuneus_part3	2.318	2.227	2.124	2.173	2.168	2.456	2.066	2.239	2.205	2.258	2.606	1.945	2.104	2.222	2.177	2.21	2.036	2.169	2.04	2.242	2.132	2.212	2.047	2.346	2.253	2.12	2.313	2.204	2.598	2.028	2.257	2.338	2.116	2.369	2.265	2.31	2.135	2.202	2.124	2.469	1.955	2.201	2.264	2.012	2.283	2.24	2.3	2.028	2.352
lh_precuneus_part4	2.357	2.25	2.386	2.388	2.281	2.65	2.365	2.353	2.167	2.585	2.726	2.27	2.53	2.543	2.394	2.397	2.491	2.374	2.396	2.69	2.517	2.15	2.333	2.507	2.65	2.365	2.675	2.276	2.754	2.559	2.469	2.156	2.246	2.497	2.266	2.335	2.447	2.262	2.415	2.551	2.364	2.662	2.478	2.091	2.538	2.412	2.336	2.576	2.687
lh_precuneus_part5	1.975	2.18	2.154	1.987	2.197	2.487	2.279	2.215	1.825	2.013	2.301	2.108	2.061	2.029	2.117	2.448	2.03	2.096	2.212	2.406	2.309	2.592	2.075	2.271	2.253	2.054	2.27	1.864	2.429	2.493	1.89	2.228	2.031	2.271	2.236	2.384	2.141	2.044	2.368	2.208	2.151	1.999	2.154	2.141	2.183	1.916	2.324	2.39	2.309
lh_precuneus_part6	2.33	2.103	2.432	2.43	2.158	2.475	2.3	2.251	2.195	2.285	2.493	2.434	2.155	2.3	2.439	2.314	2.282	2.437	2.162	2.465	2.181	2.222	2.451	2.581	2.125	2.23	2.522	2.238	2.462	2.218	2.415	2.34	2.307	2.285	2.183	2.407	2.24	2.062	2.298	2.414	2.602	2.451	1.929	2.007	2.108	2.196	2.251	2.289	2.369
lh_precuneus_part7	2.295	2.101	2.383	2.376	2.158	2.597	2.345	2.167	2.217	2.536	2.544	2.326	2.166	2.275	2.084	2.687	2.292	2.278	2.221	2.317	2.202	2.485	2.328	2.162	2.314	2.149	2.378	2.14	2.275	2.387	2.407	2.282	2.097	2.47	2.088	1.939	2.224	1.97	2.339	2.1	2.249	2.235	2.216	2.112	2.399	2.174	2.444	2.336	2.51
lh_rostralanteriorcingulate_part1	2.978	2.632	2.834	2.773	2.952	2.752	2.611	2.519	2.62	2.719	2.715	2.687	2.727	2.899	2.837	2.628	3.125	2.578	2.955	2.811	2.566	2.824	2.806	2.608	2.539	2.518	2.665	2.641	2.543	2.565	2.652	2.615	2.58	2.702	2.875	2.577	2.343	2.51	2.973	2.81	2.37	2.419	2.499	3.302	2.518	2.853	2.884	2.758	2.908
lh_rostralmiddlefrontal_part1	2.122	2.031	2.101	2.225	2.11	2.105	2.244	2.285	2.176	2.154	2.245	2.307	2.151	1.985	2.44	2.147	2.474	2.134	1.99	2.262	2.052	2.201	2.226	2.164	2.299	1.944	2.183	1.987	2.123	2.095	2.368	2.123	2.166	2.14	1.993	2.116	2.084	2.143	2.124	2.342	2.122	2.084	2.178	1.835	2.046	2.172	2.201	2.04	2.181
lh_rostralmiddlefrontal_part2	2.574	2.28	2.481	2.823	2.335	2.542	2.497	2.464	2.386	2.703	2.343	2.39	2.596	2.422	2.584	2.292	2.714	2.344	2.371	2.467	2.209	3.013	2.608	2.534	2.48	2.255	2.614	2.393	2.237	2.248	2.254	2.43	2.217	2.428	2.542	2.579	2.561	2.026	2.542	2.267	2.464	2.264	2.433	2.437	2.481	2.46	2.457	2.448	2.652
lh_rostralmiddlefrontal_part3	2.446	2.257	2.205	2.911	2.501	2.358	2.662	2.413	2.475	2.223	2.274	2.377	2.416	2.361	2.341	2.381	2.551	2.391	2.581	2.446	2.125	2.582	2.388	2.281	2.342	2.095	2.274	2.197	2.2	2.429	2.26	2.209	2.306	2.47	2.212	2.371	2.251	2.256	2.197	2.414	2.243	2.199	2.381	2.617	2.243	2.234	2.4	2.226	2.376
lh_rostralmiddlefrontal_part4	2.46	2.199	2.361	2.443	2.206	2.514	2.32	2.397	2.132	2.537	2.49	2.281	2.204	2.403	2.257	2.412	2.531	2.184	2.497	2.691	2.051	2.314	2.384	2.315	2.472	2.155	2.429	2.054	2.254	2.219	2.465	2.18	2.304	2.399	2.389	2.465	2.48	2.257	2.36	2.555	2.207	2.27	2.274	2.462	2.318	2.254	2.362	2.787	2.354
lh_rostralmiddlefrontal_part5	2.184	2.033	2.124	2.276	2.174	2.25	2.35	2.192	2.146	2.328	2.184	2.311	2.31	2.427	2.329	2.105	2.4	2.317	2.126	2.512	1.955	2.065	2.248	2.303	2.331	2.118	2.281	2.05	2.214	2.113	2.264	2.217	2.134	2.149	2.138	2.258	2.151	2.244	2.188	2.278	2.001	2.497	2.21	2.705	2.249	2.252	2.2	2.55	2.414
lh_rostralmiddlefrontal_part6	2.638	2.342	2.227	2.479	2.438	2.452	2.358	2.419	2.27	2.693	2.341	2.501	2.32	2.387	2.289	2.277	2.259	2.243	2.069	2.346	2.344	2.252	2.263	1.931	2.344	2.148	2.522	2.214	2.597	2.137	2.27	2.344	2.476	2.439	2.371	2.329	2.384	2.318	2.348	2.518	2.332	2.206	2.278	2.07	2.337	2.567	2.49	2.278	2.349
lh_rostralmiddlefrontal_part7	2.435	2.101	2.126	2.46	2.096	2.344	2.329	2.236	2.121	2.315	2.167	2.246	2.173	2.305	2.404	2.306	2.485	2.005	1.998	2.458	1.894	2.197	2.335	2.222	2.25	2.175	2.248	2.226	2.239	2.154	2.447	2.171	2.105	2.252	2.202	2.287	2.329	2.445	2.21	2.215	2.021	2.509	2.35	2.485	2.211	2.151	2.114	2.532	2.34
lh_rostralmiddlefrontal_part8	2.261	2.035	2.279	2.566	2.515	2.277	2.37	2.287	2.318	2.458	2.055	2.289	2.346	2.443	2.187	2.203	2.645	2.33	2.149	2.319	1.989	2.156	2.208	2.011	2.311	2.026	2.229	2.158	2.453	2.351	2.305	2.101	2.337	2.412	2.357	2.388	2.43	2.071	2.33	2.37	2.04	2.292	2.438	2.234	2.29	2.259	2.309	2.524	2.431
lh_rostralmiddlefrontal_part9	2.31	2.083	2.214	2.141	1.893	2.29	2.325	2.265	2.388	2.259	2.353	2.242	2.513	2.467	2.126	2.081	2.589	2.128	1.762	2.31	1.998	1.951	2.43	2.086	2.301	2.319	2.376	2.136	2.187	2.159	2.329	2.277	2.139	2.174	2.233	2.343	2.344	1.961	2.118	2.345	2.105	2.14	2.232	2.305	2.16	2.29	2.181	2.489	2.203
lh_rostralmiddlefrontal_part10	2.418	2.23	2.289	2.588	2.158	2.314	2.177	2.515	2.217	2.312	2.172	2.266	2.117	2.472	2.181	2.166	2.564	2.182	2.268	2.408	2.23	2.359	2.326	2.146	2.433	2.175	2.351	2.265	2.137	2.274	2.295	2.123	2.215	2.428	2.107	2.223	2.148	2.308	2.01	2.335	2.134	2.074	2.259	3.809	2.204	2.163	2.39	2.632	2.201
lh_superiorfrontal_part1	2.735	2.446	2.73	2.632	2.617	2.865	2.794	2.417	2.648	2.755	2.627	2.642	2.64	2.434	2.738	2.648	2.365	2.662	2.754	2.558	2.175	2.242	2.486	2.486	2.642	2.522	2.409	2.646	2.535	2.96	2.609	2.739	2.381	2.562	2.599	2.592	2.557	2.413	2.7	2.592	2.652	2.789	2.491	2.336	2.617	2.754	2.736	2.812	2.773
lh_superiorfrontal_part2	2.386	2.362	2.448	2.696	2.578	2.536	2.299	2.546	2.477	2.588	2.408	2.481	2.753	3.099	2.338	2.561	2.47	2.362	2.925	2.641	2.088	2.688	2.408	2.471	2.293	2.213	2.55	2.395	2.355	2.43	2.683	2.461	2.344	2.469	2.276	2.603	2.429	2.877	2.217	2.47	2.235	2.317	2.45	2.57	2.421	2.353	2.46	2.303	2.507
lh_superiorfrontal_part3	2.789	2.659	2.852	2.745	2.55	2.898	2.851	2.415	2.552	2.397	2.686	2.681	2.313	2.318	2.551	2.471	2.608	2.798	2.556	2.737	2.406	2.33	2.58	2.285	2.533	2.394	2.696	2.688	2.759	2.439	2.682	2.668	2.513	2.766	2.446	2.444	2.454	2.628	2.384	2.456	2.669	2.433	2.554	2.76	2.653	2.377	2.748	3.083	2.905
lh_superiorfrontal_part4	2.491	2.485	2.457	2.542	2.513	2.746	2.435	2.751	2.704	2.479	2.56	2.468	2.397	2.869	2.711	2.415	2.595	2.451	3.103	2.696	2.211	2.545	2.582	2.262	2.527	2.305	2.605	2.621	2.468	2.502	2.851	2.476	2.394	2.461	2.411	2.558	2.419	2.751	2.586	2.635	2.161	2.616	2.526	2.807	2.326	2.542	2.487	2.601	2.448
lh_superiorfrontal_part5	2.481	2.642	2.489	2.915	2.524	2.588	2.501	2.45	2.493	2.962	2.75	2.517	2.35	2.875	2.841	2.869	2.631	2.399	2.768	2.553	2.108	2.543	2.742	2.358	2.262	2.169	2.596	2.72	2.878	2.703	2.769	2.447	2.459	2.579	2.424	2.508	2.443	2.959	2.618	2.41	2.212	2.712	2.458	2.56	2.548	2.446	2.75	2.792	2.638
lh_superiorfrontal_part6	2.644	2.57	2.401	2.625	2.476	2.445	2.567	2.157	2.386	2.341	2.345	2.51	2.643	2.383	2.33	2.428	2.198	2.541	2.321	2.532	2.313	2.227	2.418	2.233	2.495	2.236	2.725	2.327	2.517	2.453	2.645	2.272	2.59	2.62	2.415	2.561	2.599	2.538	2.628	2.775	2.491	2.372	2.612	2.304	2.694	2.516	2.556	2.961	2.256
lh_superiorfrontal_part7	2.637	2.437	2.688	2.514	2.593	2.613	2.602	2.55	2.594	2.556	2.612	2.741	2.541	2.619	2.744	2.55	2.405	2.477	2.991	2.848	2.415	2.647	2.524	2.326	2.498	2.188	2.678	2.398	2.681	2.662	2.648	2.552	2.457	2.463	2.49	2.739	2.389	2.294	2.654	2.951	2.172	2.488	2.486	2.711	2.555	2.549	2.634	2.601	2.523
lh_superiorfrontal_part8	2.883	2.381	2.822	2.6	2.782	2.823	2.708	2.606	2.675	2.763	2.797	3.002	2.601	2.765	2.776	2.57	2.4	2.692	2.53	2.731	2.395	2.867	2.853	2.471	2.688	2.553	2.824	2.822	2.522	2.457	2.932	2.524	2.544	2.762	2.644	2.501	2.667	2.358	2.664	2.635	2.599	3.071	2.589	2.659	2.54	2.594	2.702	2.919	2.52
lh_superiorfrontal_part9	2.732	2.571	2.617	2.664	2.591	2.776	2.722	2.312	2.727	2.674	2.596	2.585	2.723	2.59	2.481	2.631	2.57	2.649	2.907	2.833	2.241	2.701	2.587	2.425	2.468	2.438	2.646	2.374	2.517	2.594	2.654	2.64	2.547	2.534	2.514	2.71	2.518	2.602	2.395	2.711	2.397	2.527	2.591	2.525	2.656	2.566	2.717	2.657	2.77
lh_superiorfrontal_part10	2.888	2.533	2.819	3.017	3.019	2.841	2.755	2.538	2.787	2.709	2.983	3.078	2.715	2.686	2.988	2.779	2.594	2.763	2.958	2.829	2.245	2.883	2.585	2.503	2.619	2.381	2.821	2.556	2.615	2.699	2.814	2.761	2.619	2.647	2.536	2.732	2.477	2.599	2.724	2.877	2.546	2.746	2.485	2.68	2.769	2.352	2.941	3.317	2.596
lh_superiorfrontal_part11	2.52	2.407	2.442	2.73	2.125	2.718	2.544	2.409	2.629	2.713	2.475	2.563	2.298	2.311	2.691	2.266	2.359	2.401	2.415	2.629	2.257	2.29	2.471	2.259	2.576	2.399	2.804	2.401	2.431	2.604	2.658	2.466	2.571	2.544	2.525	2.574	2.569	2.513	2.322	2.665	2.483	2.387	2.376	2.581	2.248	2.43	2.491	2.972	2.609
lh_superiorfrontal_part12	2.527	2.514	2.449	2.776	2.397	2.53	2.739	2.442	2.507	2.43	2.599	2.607	2.407	2.928	2.583	2.768	2.422	2.64	2.643	2.847	2.013	2.257	2.635	2.254	2.438	2.216	2.621	2.475	2.512	2.681	2.829	2.262	2.498	2.614	2.434	2.498	2.557	2.554	2.377	2.525	2.085	2.579	2.439	2.925	2.414	2.456	2.72	2.855	2.542
lh_superiorfrontal_part13	2.393	2.448	2.426	2.782	2.375	2.685	2.625	2.406	2.554	2.698	2.458	2.727	2.496	2.665	2.583	2.7	2.447	2.545	2.483	2.777	2.177	2.162	2.624	2.178	2.647	2.277	2.551	2.542	2.586	2.482	2.545	2.435	2.537	2.575	2.583	2.645	2.448	2.285	2.437	2.648	2.255	2.519	2.522	2.426	2.407	2.521	2.501	3.085	2.721
lh_superiorparietal_part1	1.992	2.135	2.235	2.461	2.03	2.562	2.371	2.24	1.94	2.256	2.556	2.08	2.119	2.194	1.96	2.049	2.204	2.232	2.179	1.972	2.016	2.652	2.024	2.009	2.105	1.907	2.29	1.982	2.688	2.255	2.015	2.294	1.923	2.259	2.233	2.231	2.197	2.164	2.337	2.215	2.207	2.139	2.301	1.685	2.216	2.113	2.511	2.14	2.026
lh_superiorparietal_part2	2.232	1.996	2.13	2.332	2.108	2.432	2.225	2.174	1.972	2.07	2.216	2.161	1.931	1.974	2.113	2.017	2.138	2.137	2.049	2.397	2.08	2.127	2.36	2.295	2.327	2.125	2.329	2.282	2.194	1.861	2.302	2.046	2.199	2.397	2.242	2.17	2.204	2.079	2.138	2.247	2.336	2.007	2.153	2.246	2.136	2.081	2.215	1.838	2.387
lh_superiorparietal_part3	2.197	1.946	2.174	2.825	2.188	2.157	2.269	2.201	2.086	2.422	2.244	2.322	1.869	1.982	2.21	2.445	2.331	2.247	1.875	2.512	1.93	2.016	2.169	2.124	2.237	2.072	2.233	2.106	2.014	2.33	2.303	2.111	2.103	2.187	2.194	2.092	2.377	2.129	2.075	2.202	2.319	1.973	1.953	2.366	2.249	2.214	2.166	3.064	2.274
lh_superiorparietal_part4	2.168	2.097	2.079	2.535	2.162	2.239	2.107	2.074	2.073	2.22	2.179	2.287	1.947	2.12	2.175	2.053	2.392	1.999	1.872	2.225	2.065	1.965	2.151	2.048	2.247	2.021	2.096	1.959	1.971	1.997	2.041	1.984	2	2.292	2.277	2.205	2.081	2.028	2.017	2.291	2.083	1.905	1.98	2.195	2.083	2.131	2.187	1.974	2.315
lh_superiorparietal_part5	2.076	2.38	2.326	2.51	1.979	2.333	2.3	2.285	1.984	2.032	2.425	2.44	2.045	2.199	2.326	2.844	2.365	2.007	2.465	2.189	2.095	2.3	2.298	2.22	2.201	1.947	2.284	2.079	2.035	2.057	2.113	1.938	2.439	2.16	2.121	2.343	2.231	2.051	2.253	2.442	2.167	2.181	1.985	2.119	2.357	2.13	2.2	2.888	2.457
lh_superiorparietal_part6	2.2	2.135	2.283	2.428	1.984	2.132	2.327	2.267	2.154	2.322	2.485	2.473	1.984	1.959	2.17	2.02	2.089	2.091	2.296	2.324	2.292	1.857	2.336	2.107	2.147	2.292	2.407	2.07	2.247	2.253	2.186	2.171	2.073	2.345	2.31	2.13	2.176	2.006	2.068	2.217	2.385	2.194	2.131	2.031	2.163	2.027	2.134	2.187	2.437
lh_superiorparietal_part7	2.277	2.117	2.218	2.303	2.048	2.229	2.325	2.089	1.834	1.997	2.303	1.947	2.1	1.739	1.63	2.147	2.372	2.012	2.108	2.007	1.759	2.651	1.863	2.239	1.982	1.993	2.06	1.952	2.246	1.875	2.211	1.912	2.088	2.023	2.203	2.257	2.171	1.775	1.971	2.191	2.326	2.019	1.925	1.92	2.123	2.034	2.084	2.024	2.044
lh_superiorparietal_part8	2.084	2.088	1.996	2.059	1.778	2.228	2.269	2.193	1.936	2.186	2.298	2.142	1.883	1.937	2.021	2.212	2.013	2.108	1.872	2.128	1.879	2.081	1.879	2.047	2.224	1.867	2.221	1.975	2.273	2.064	1.852	2.121	2.09	2.365	1.965	2.269	2.15	1.961	1.962	2.139	1.927	1.985	2.066	1.716	2.121	2.069	2.209	1.996	1.965
lh_superiorparietal_part9	1.976	2.269	2.3	2.321	2.232	2.358	2.094	1.947	1.88	2.356	2.403	2.007	2.165	1.771	2.198	2.123	2.118	1.854	1.882	2.354	1.988	2.117	2.046	2.197	2.205	1.966	2.133	2.058	2.159	2.067	2.224	2.027	2.128	2.197	2.051	2.119	2.102	1.902	2.112	2.098	2.161	2.048	2.033	2.008	2.288	2.253	2.128	2.181	2.223
lh_superiorparietal_part10	2.524	2.221	2.359	2.338	2.181	2.075	2.359	2.047	2.167	2.333	2.465	2.206	2.304	1.953	2.182	2.402	2.123	2.311	1.962	2.323	2.205	2.768	2.233	2.221	2.358	2.177	2.291	2.04	2.342	2.263	2.159	2.009	2.191	2.481	2.155	2.12	2.175	1.935	2.276	1.999	2.318	2.171	2.378	2.05	2.106	2.108	2.267	2.55	2.288
lh_superiortemporal_part1	3.144	3.037	2.928	2.825	3.132	2.893	2.515	2.676	2.985	2.849	3.291	3.204	3.364	3.077	3.399	2.575	2.833	3.033	3.431	2.927	2.116	2.621	2.717	3.135	3.097	2.829	2.894	2.782	3.211	2.691	3.291	3.257	2.956	3.155	2.496	3.225	3.098	2.905	3.002	3.261	2.63	3.14	3.131	2.5	2.487	2.297	3.609	3.094	2.436
lh_superiortemporal_part2	2.486	2.42	2.111	2.248	2.299	2.348	2.227	2.301	2.25	2.13	2.319	2.133	2.225	2.287	2.162	2.191	2.119	2.702	2.206	2.468	2.219	2.17	2.365	2.142	2.404	2.062	2.5	2.181	2.438	2.202	2.509	1.966	2.274	2.444	2.317	2.381	2.264	2.137	2.206	2.359	2.039	2.356	2.2	2.072	2.401	2.191	2.439	2.059	2.075
lh_superiortemporal_part3	2.815	2.578	2.353	2.685	2.995	3.216	2.903	3.18	2.979	2.932	2.904	2.915	2.884	2.852	2.524	3.083	2.761	2.917	2.977	2.659	2.385	2.601	2.762	2.901	2.784	2.785	2.906	2.879	2.428	2.562	3.318	2.706	2.522	3.102	2.751	2.919	3.074	2.917	2.969	3.022	2.071	2.692	2.548	2.551	2.531	2.516	3.039	2.736	2.67
lh_superiortemporal_part4	2.771	2.946	2.789	3.078	2.863	2.911	2.836	2.889	2.782	2.917	2.721	2.813	2.745	2.63	2.723	2.728	2.753	2.822	2.526	2.86	2.554	2.686	2.958	2.537	2.768	2.588	2.66	2.57	2.404	2.86	2.654	2.657	2.687	2.712	3.014	2.95	2.965	2.509	2.373	2.758	2.67	2.601	2.697	2.696	2.971	2.561	2.921	2.577	2.649
lh_superiortemporal_part5	2.882	2.586	2.519	2.615	2.7	2.676	2.564	2.842	2.532	2.501	2.755	2.665	2.762	2.643	2.525	2.725	2.691	2.578	2.505	2.665	2.144	2.59	2.66	2.616	2.519	2.377	2.478	2.52	2.701	2.502	2.59	2.452	2.507	2.642	2.67	3.032	2.691	2.753	2.347	2.566	2.515	2.47	2.513	2.195	2.676	2.328	2.827	2.529	2.86
lh_superiortemporal_part6	2.77	2.205	2.384	2.463	2.641	2.784	2.664	2.87	2.415	2.542	2.606	2.695	2.822	2.754	2.566	2.517	2.543	2.51	2.533	2.47	2.373	2.207	2.05	2.565	2.691	2.401	2.722	2.47	2.809	2.046	2.758	2.392	2.159	2.751	2.693	2.561	2.83	2.281	2.688	2.693	2.406	2.299	2.573	2.392	2.644	2.269	2.646	2.38	2.453
lh_superiortemporal_part7	2.515	2.414	2.428	2.682	2.666	2.73	2.552	2.793	2.483	2.724	2.754	2.682	2.793	2.635	2.447	2.596	2.714	2.691	2.783	2.393	2.266	1.993	2.322	2.746	2.681	2.341	2.605	2.6	2.489	1.945	2.928	2.478	2.27	2.847	2.899	2.333	2.668	2.556	2.483	2.809	2.082	2.495	2.57	2.246	2.49	2.311	2.628	2.572	2.508
lh_supramarginal_part1	2.361	2.284	2.388	2.718	2.219	2.475	2.498	2.211	2.153	2.131	2.547	2.43	2.288	2.341	2.359	2.289	2.3	2.11	2.225	2.554	2.122	2.012	2.186	2.284	2.315	1.998	2.289	2.002	2.479	2.235	2.216	2.122	2.345	2.309	2.407	2.329	2.31	1.874	2.172	2.251	2.244	2.431	2.27	2.118	2.304	2.126	2.338	1.954	2.318
lh_supramarginal_part2	2.541	2.427	2.379	2.678	2.391	2.428	2.609	2.355	2.296	2.365	2.462	2.342	2.51	2.358	2.302	2.159	2.183	2.506	2.311	2.462	2.14	2.33	2.584	2.21	2.408	2.176	2.567	2.387	2.442	2.39	2.426	2.317	2.367	2.398	2.556	2.204	2.538	2.054	2.539	2.436	2.266	2.245	2.396	2.408	2.36	2.075	2.329	1.924	2.46
lh_supramarginal_part3	2.587	2.502	2.604	2.497	2.627	2.65	2.671	2.384	2.778	2.725	2.635	2.619	2.68	2.514	2.706	2.478	2.449	2.733	2.531	2.866	2.463	2.475	2.787	2.423	2.609	2.333	2.67	2.348	2.53	2.461	2.764	2.409	2.337	2.615	2.489	2.555	2.459	2.745	2.462	2.751	2.135	2.445	2.462	2.104	2.711	2.327	2.67	2.271	2.576
lh_supramarginal_part4	2.447	2.862	2.32	2.63	2.606	2.735	2.609	2.403	2.642	2.548	2.607	2.537	2.674	2.462	2.66	2.219	2.493	2.42	2.381	2.817	2.493	2.346	2.545	2.449	2.39	2.101	2.421	2.492	2.547	2.394	2.611	2.469	2.393	2.466	2.594	2.23	2.757	2.163	2.619	2.727	2.312	2.294	2.516	2.197	2.553	2.294	2.511	2.688	2.595
lh_supramarginal_part5	2.195	2.484	2.429	2.569	2.528	2.504	2.547	2.51	2.671	2.552	2.758	2.38	2.444	2.321	2.395	2.492	2.539	2.498	2.451	2.731	2.329	2.363	2.699	2.343	2.451	2.148	2.512	2.441	2.493	2.31	2.471	2.46	2.369	2.451	2.447	2.271	2.571	2.546	2.351	2.418	2.45	2.418	2.33	2.122	2.453	2.219	2.575	2.062	2.486
lh_supramarginal_part6	2.637	2.748	2.774	2.887	2.427	2.712	2.981	2.597	2.485	2.733	2.78	2.195	2.412	2.54	2.508	2.198	2.421	2.263	2.765	2.644	2.466	2.685	2.681	2.467	2.709	2.26	2.802	2.226	2.989	2.12	2.663	2.158	2.217	2.575	2.495	2.614	2.398	2.25	2.334	2.341	2.285	2.429	2.177	2.595	2.568	2.385	2.61	1.888	2.458
lh_supramarginal_part7	2.616	2.415	2.236	2.579	2.386	2.452	2.612	2.377	2.409	2.724	2.686	2.698	2.438	2.243	2.521	2.33	2.46	2.363	2.567	2.806	2.578	2.254	2.464	2.432	2.268	2.309	2.635	2.363	2.631	2.398	2.529	2.507	2.178	2.383	2.412	2.441	2.625	2.538	2.209	2.682	2.17	2.375	2.268	2.135	2.69	2.328	2.646	2.272	2.574
lh_frontalpole_part1	2.561	2.538	2.313	2.907	2.621	2.721	2.691	2.849	2.639	2.542	2.613	2.641	2.708	2.586	2.82	2.77	2.946	2.506	2.535	2.442	2.514	2.955	2.577	2.58	2.597	2.302	2.846	2.7	2.417	2.484	2.902	2.672	2.325	2.414	2.548	2.67	2.605	3.102	2.484	2.658	2.345	2.876	2.604	2.476	2.732	2.584	2.77	2.848	2.592
lh_temporalpole_part1	3.563	3.3	3.773	3.339	3.563	3.997	2.972	3.432	3.287	3.798	3.546	3.408	3.606	3.53	3.618	3.484	3.691	3.551	4.244	3.666	2.58	3.175	3.283	3.732	3.511	3.151	3.899	2.963	3.724	3.166	3.638	3.481	3.245	3.529	3.257	3.621	3.534	2.811	3.442	3.649	3.056	3.587	3.487	3.244	2.828	2.467	4.176	3.71	3.041
lh_transversetemporal_part1	2.457	2.505	2.293	2.615	2.595	2.567	2.535	2.605	2.275	1.876	2.673	2.14	2.22	2.421	2.339	2.004	2.112	2.802	2.24	2.301	2.259	2.152	2.295	2.418	2.366	2.077	2.326	2.335	2.446	2.544	2.396	2.095	2.071	2.379	2.452	2.294	2.797	2.118	2.378	2.396	2.089	2.087	2.278	2.137	2.642	2.188	2.417	2.352	2.299
lh_insula_part1	3.521	3.216	3.322	3.409	3.523	3.463	3.227	3.431	2.872	3.449	3.403	3.347	3.324	3.418	3.375	3.296	3.405	3.487	3.702	3.036	2.878	2.914	2.976	3.398	3.242	2.794	2.837	3.242	3.272	3.193	3.493	3.131	3.416	3.446	3.229	2.985	3.571	2.761	3.069	3.427	3.205	3.447	2.995	2.833	2.979	3.135	3.218	3.487	3.255
lh_insula_part2	2.582	2.382	2.326	2.355	2.653	2.561	2.266	2.384	2.568	2.473	2.551	2.169	2.371	2.586	2.12	2.267	2.214	2.446	2.419	2.667	2.132	2.3	2.426	2.386	2.553	2.274	2.385	2.511	2.598	2.386	2.642	2.372	2.438	2.38	2.608	2.136	2.365	2.644	2.343	2.785	2.18	2.366	2.306	2.169	2.344	2.255	2.441	2.274	2.551
lh_insula_part3	2.896	2.524	2.779	3.026	2.83	2.938	2.596	2.665	2.604	3.217	2.72	2.773	2.815	2.948	2.795	2.772	3.114	2.696	3.021	2.712	2.67	2.762	2.653	2.562	2.723	2.792	2.616	3.011	2.926	2.641	2.866	2.86	2.939	2.796	2.732	2.582	2.778	2.772	2.794	3.039	2.478	2.815	2.587	3.21	2.611	2.593	2.891	2.48	2.959
lh_insula_part4	3.198	2.794	3.125	3.239	3.012	3.133	2.712	2.961	2.997	3.584	2.914	2.869	3.016	3.21	2.798	2.737	3.081	2.908	3.03	2.865	2.893	2.836	2.726	3.056	2.983	2.618	2.816	3.494	2.992	2.746	3.081	3.007	2.958	2.932	2.916	2.654	2.739	3.035	3.224	3.592	2.812	2.87	2.685	3.186	2.883	2.883	3.143	3.027	2.962
[truncated: 94 more columns]

## Sheet: rh
structure name	MCI_S-002_S_2043	MCI_S-002_S_4219	MCI_S-002_S_4229	MCI_S-002_S_4237	MCI_S-002_S_4447	MCI_S-002_S_4473	MCI_S-002_S_4654	MCI_S-009_S_2208	MCI_S-011_S_4235	MCI_S-011_S_4547	MCI_S-012_S_4012	MCI_S-012_S_4128	MCI_S-013_S_2324	MCI_S-013_S_2389	MCI_S-013_S_4395	MCI_S-014_S_2185	MCI_S-014_S_2308	MCI_S-018_S_2133	MCI_S-018_S_2155	MCI_S-019_S_4285	MCI_S-023_S_1046	MCI_S-023_S_2068	MCI_S-023_S_4034	MCI_S-023_S_4115	MCI_S-023_S_4122	MCI_S-023_S_4241	MCI_S-024_S_4169	MCI_S-024_S_4392	MCI_S-031_S_4029	MCI_S-031_S_4476	MCI_S-031_S_4590	MCI_S-032_S_2119	MCI_S-032_S_2240	MCI_S-032_S_2247	MCI_S-035_S_2061	MCI_S-035_S_2074	MCI_S-035_S_4256	MCI_S-036_S_2380	MCI_S-036_S_4562	MCI_S-037_S_4146	MCI_S-037_S_4302	MCI_S-041_S_4004	MCI_S-041_S_4051	MCI_S-041_S_4138	MCI_S-041_S_4143	MCI_S-041_S_4271	MCI_S-041_S_4510	MCI_S-051_S_1131	MCI_S-053_S_2357
rh_bankssts_part1	2.306	2.639	2.42	2.75	2.627	2.879	2.28	2.346	2.506	2.57	2.687	2.359	2.619	2.532	2.633	2.389	2.455	2.209	2.454	2.628	2.206	2.51	2.525	2.44	2.621	2.442	2.553	2.26	2.632	2.567	2.551	2.466	2.364	2.595	2.586	2.688	2.563	2.365	2.486	2.494	2.537	2.54	2.385	2.53	2.483	2.482	2.399	2.606	2.509
rh_bankssts_part2	2.506	2.813	2.467	2.894	2.607	2.943	2.651	2.622	2.615	2.59	2.79	2.352	2.434	2.75	2.584	2.429	2.618	2.556	2.947	2.742	2.249	2.681	2.541	2.665	2.954	2.577	2.618	2.541	2.688	2.524	2.607	2.437	2.556	2.604	2.588	2.768	2.519	2.356	2.453	2.657	2.644	2.667	2.641	2.458	2.732	2.446	2.638	2.63	2.739
rh_caudalanteriorcingulate_part1	2.682	2.53	2.012	2.144	2.76	1.925	2.443	2.525	2.221	2.396	2.413	2.607	2.491	2.545	2.737	2.202	2.664	2.385	2.542	2.528	2.222	2.488	2.479	2.732	2.186	2.429	2.233	2.273	2.552	2.333	2.388	2.317	2.316	2.344	2.514	2.297	2.339	2.467	2.413	2.581	2.14	2.547	1.98	2.552	2.087	2.338	2.527	2.074	2.39
rh_caudalmiddlefrontal_part1	2.606	2.022	2.188	2.514	2.399	2.497	2.379	2.303	2.151	2.222	2.493	2.347	2.287	2.443	2.557	2.125	2.175	2.349	2.469	2.333	2.148	2.104	2.537	2.003	2.36	2.068	2.318	2.239	2.479	2.194	2.398	2.226	2.232	2.336	2.394	2.299	2.199	2.168	2.327	2.248	2.036	2.471	2.19	2.255	2.301	2.307	2.358	2.52	2.366
rh_caudalmiddlefrontal_part2	2.473	2.539	2.636	2.799	2.401	2.674	2.917	2.367	2.414	2.515	2.502	2.725	1.958	2.199	2.417	2.45	2.516	2.536	2.573	2.943	2.281	2.846	2.678	2.135	2.577	2.358	2.458	2.133	2.266	2.412	2.636	2.233	2.744	2.433	2.399	2.551	2.687	2.318	2.436	2.73	2.605	2.501	2.493	2.638	2.663	2.536	2.462	2.547	2.535
rh_caudalmiddlefrontal_part3	2.69	2.331	2.336	3.029	2.544	2.643	2.486	2.657	2.353	2.356	2.49	2.587	2.319	2.616	2.42	2.48	2.62	2.766	2.474	2.698	2.541	2.352	2.678	2.153	2.419	2.199	2.646	2.374	2.697	2.319	2.728	2.482	2.529	2.419	2.545	2.608	2.665	2.222	2.447	2.559	2.326	2.606	2.383	2.688	2.516	2.449	2.503	2.788	2.683
rh_caudalmiddlefrontal_part4	2.435	2.413	2.357	3.021	2.292	2.498	2.539	2.27	2.508	2.374	2.428	2.661	2.295	2.375	2.673	2.4	2.459	2.533	2.782	2.601	2.225	2.598	2.625	2.218	2.594	2.421	2.326	2.29	2.518	2.286	2.559	2.213	2.484	2.59	2.346	2.774	2.367	2.353	2.225	2.433	2.527	2.379	2.231	2.444	2.288	2.312	2.565	2.709	2.624
rh_cuneus_part1	1.877	2.14	1.743	1.957	2.144	1.836	1.84	2.337	2.121	2.239	2.091	2.077	1.663	1.78	1.852	2.175	2.109	1.93	2.064	1.985	1.656	2.261	1.987	2.026	2.128	2.02	1.854	1.841	1.876	2.064	2.118	1.878	1.74	2.202	1.957	2.154	2.149	1.751	2.193	2.248	2.03	2.053	2.062	1.932	1.983	1.925	2.034	1.97	2.242
rh_cuneus_part2	1.852	1.94	1.8	2.148	1.927	1.952	1.833	2.034	1.594	2.182	2.044	1.918	1.826	1.768	1.778	1.779	2.106	1.561	1.811	1.736	1.742	2.354	2.021	1.876	1.801	1.899	1.644	1.739	1.966	1.739	1.903	1.777	1.646	2.056	1.834	1.79	2.177	2.007	2.132	2.015	2.244	1.712	2.355	1.825	1.552	1.691	1.832	1.825	1.878
rh_cuneus_part3	1.547	1.933	1.574	1.857	1.783	1.92	1.564	2.078	1.945	2.102	1.886	1.763	1.644	1.571	1.663	1.908	2.07	1.883	1.851	1.849	1.513	2.313	1.948	1.954	1.916	1.878	1.647	1.703	1.933	1.855	1.779	1.703	1.685	1.885	1.833	1.887	2.051	1.908	1.901	1.883	1.884	1.649	2.065	1.961	1.764	1.989	1.827	1.853	1.966
rh_entorhinal_part1	3.409	3.17	3.388	3.863	3.465	3.105	2.549	3.688	3.426	3.11	3.004	3.866	3.867	3.339	3.662	3.392	2.977	3.641	3.334	3.512	2.209	2.853	3.75	3.872	3.845	3.381	3.777	2.568	4.009	3.666	3.4	3.364	3.425	3.452	3.48	3.008	3.287	2.747	3.198	3.993	3.428	3.136	3.108	1.707	2.2	2.143	3.715	3.458	3.42
rh_fusiform_part1	3.228	3.001	2.821	2.991	2.89	2.592	2.36	2.761	2.721	2.771	2.958	3.113	3.216	2.746	3.102	3.076	2.594	3.17	3.132	2.876	2.241	2.787	2.62	3.507	3.228	3.075	2.787	2.391	3.117	2.905	3.111	2.704	2.586	2.884	2.923	3.154	3.004	3.012	2.776	3.462	3.176	2.809	2.791	2.159	2.677	1.98	3.229	3.081	2.849
rh_fusiform_part2	2.566	2.471	2.209	2.492	2.344	2.548	2.515	2.542	2.492	2.578	2.404	2.268	2.202	2.263	2.54	2.177	2.3	2.319	2.544	2.551	2.49	2.188	2.228	2.435	2.724	2.195	2.478	2.544	2.546	2.095	2.344	2.326	2.408	2.424	2.447	2.611	2.515	2.418	2.493	2.614	2.514	2.41	2.491	2.321	2.631	2.552	2.461	2.388	2.311
rh_fusiform_part3	2.618	2.802	2.643	2.841	2.886	2.802	2.955	2.816	3.053	3.004	2.621	3.061	2.999	2.77	2.736	2.809	2.999	3.071	2.72	2.722	2.387	2.329	2.577	2.932	2.936	2.637	3.073	2.644	3.037	2.846	2.517	2.685	3.043	2.959	2.816	3.252	2.878	2.547	2.882	3.026	2.84	2.825	2.81	2.207	2.732	2.418	2.899	2.822	2.714
rh_fusiform_part4	2.616	2.676	2.448	2.73	2.744	2.811	2.706	2.483	2.565	2.995	2.845	2.494	2.722	2.355	2.925	2.245	2.639	2.545	2.65	2.591	2.231	2.584	2.171	2.852	2.743	2.43	2.703	2.495	2.564	2.57	2.671	2.514	2.473	2.738	2.323	2.815	2.549	2.475	2.645	2.963	2.729	2.615	2.837	2.679	2.604	2.674	2.47	2.603	2.339
rh_fusiform_part5	2.955	2.967	2.664	2.586	2.848	2.933	2.563	2.755	2.587	2.597	2.866	2.609	2.647	2.78	2.758	2.519	2.801	2.757	2.827	2.838	2.277	2.233	2.28	3.011	2.922	2.454	2.734	2.586	2.874	2.794	2.775	2.562	2.629	2.824	2.564	2.941	2.758	2.504	2.8	2.957	2.573	2.632	2.803	2.394	2.561	2.451	2.677	2.49	2.563
rh_inferiorparietal_part1	2.481	2.468	2.228	2.626	2.402	2.632	2.169	2.612	2.391	2.403	2.644	2.576	2.33	2.29	2.534	2.417	2.303	2.327	2.571	2.452	2.42	2.214	2.463	2.59	2.568	2.278	2.812	2.413	2.52	2.225	2.418	2.369	2.283	2.576	2.379	2.526	2.398	2.476	2.411	2.268	2.525	2.354	2.476	2.446	2.589	2.364	2.494	2.581	2.75
rh_inferiorparietal_part2	2.222	2.33	2.294	2.749	2.375	2.355	2.568	2.433	2.573	2.564	2.68	2.349	2.232	2.394	2.596	2.447	2.57	2.08	2.571	2.381	2.073	2.793	2.222	2.255	2.692	2.282	2.415	2.255	2.424	2.439	2.521	2.327	2.628	2.667	2.413	2.554	2.438	2.347	2.222	2.614	2.244	2.226	2.275	2.654	2.281	2.317	2.486	2.215	2.429
rh_inferiorparietal_part3	2.172	2.344	2.382	2.548	2.161	2.724	2.35	2.31	2.621	2.323	2.443	2.402	2.397	2.34	2.502	2.418	2.388	2.038	2.414	2.468	2.298	2.399	2.303	2.424	2.654	2.39	2.844	2.56	2.787	2.138	2.47	2.19	2.196	2.342	2.496	2.192	2.447	2.413	2.331	2.714	2.286	2.653	2.409	2.525	2.546	2.233	2.434	2.558	2.513
rh_inferiorparietal_part4	2.164	2.365	2.202	2.837	2.299	2.306	2.43	2.252	2.704	2.448	2.599	2.41	2.045	2.263	2.608	2.36	2.272	2.03	2.197	2.73	2.461	2.193	2.139	2.538	2.496	2.061	2.522	2.322	2.317	2.167	2.145	2.197	2.401	2.42	2.472	2.349	2.581	2.356	2.266	2.738	2.451	2.519	2.228	2.315	2.607	2.407	2.352	2.122	2.266
rh_inferiorparietal_part5	2.271	2.176	2.061	2.551	2.179	2.336	2.293	2.325	2.036	2.295	2.422	2.17	1.871	2.151	2.198	2.087	2.073	2.03	2.158	2.359	2.198	2.188	2.157	2.571	2.222	2.223	2.329	2.305	2.265	2.01	2.214	2.217	2.344	2.37	2.328	2.143	2.164	2.067	2.198	2.497	2.203	1.845	2.208	2.083	2.371	2.205	2.037	2.277	2.333
rh_inferiorparietal_part6	2.378	2.066	1.944	2.579	2.136	2.4	2.352	2.275	2.388	2.317	2.489	2.161	2.168	2.093	2.204	2.254	1.886	1.869	2.506	2.22	2.131	2.363	2.365	2.295	2.368	2.078	2.38	2.221	2.329	2.132	2.171	2.399	2.309	2.521	2.239	2.306	2.46	2.171	2.089	2.388	2.158	2.157	2.339	2.362	2.306	2.153	2.582	2.306	2.439
rh_inferiorparietal_part7	2.494	2.476	2.471	2.622	2.3	2.471	2.463	2.538	2.126	2.331	2.694	2.35	2.542	2.277	2.155	2.616	2.463	2.197	2.413	2.55	2.497	2.986	2.245	2.375	2.539	1.99	2.421	2.33	2.432	2.186	2.365	2.332	2.374	2.647	2.454	2.447	2.46	2.352	2.381	2.432	2.559	2.433	2.337	2.548	2.594	2.476	2.394	2.413	2.593
rh_inferiorparietal_part8	2.85	2.681	2.464	2.85	2.216	2.426	2.472	2.34	2.312	2.515	2.815	2.425	2.723	2.287	2.482	2.541	2.215	2.311	2.502	2.31	2.05	2.899	2.371	2.181	2.42	2.417	2.708	2.157	2.739	2.496	2.255	2.23	2.187	2.613	2.351	2.152	2.427	2.209	2.44	2.585	2.399	2.341	2.227	2.483	2.385	2.372	2.351	2.522	2.671
rh_inferiorparietal_part9	2.244	2.299	2.22	2.813	2.274	2.421	2.337	2.294	2.088	2.165	2.482	2.392	2.028	2.229	1.929	2.217	2.461	2.337	2.291	2.272	1.942	2.346	2.256	2.356	2.394	2.14	2.207	2.172	2.259	2.052	2.309	2.12	2.227	2.31	2.325	2.133	2.229	2.149	2.124	2.722	2.334	2.263	2.252	2.312	2.425	2.168	2.281	2.236	2.394
rh_inferiorparietal_part10	2.307	2.656	2.433	2.808	2.223	2.33	2.51	2.668	2.419	2.477	2.506	2.531	2.337	2.374	2.292	2.32	2.414	2.283	2.409	2.472	2.287	2.371	2.42	2.341	2.497	2.118	2.333	2.111	2.291	2.201	2.194	2.333	2.48	2.423	2.644	2.361	2.486	2.3	2.218	2.598	2.348	2.432	2.34	2.44	2.448	2.425	2.516	2.3	2.486
rh_inferiortemporal_part1	2.854	2.635	2.877	2.932	2.608	2.729	2.678	2.63	2.932	2.787	2.977	2.548	2.682	2.752	2.704	2.748	3.14	2.892	2.969	2.37	2.467	2.483	2.501	2.681	2.762	2.453	2.735	2.664	2.872	2.47	2.992	2.672	2.486	2.838	2.787	2.711	2.738	2.658	2.745	3.067	2.79	2.483	2.767	2.48	2.893	2.369	2.54	2.642	2.78
rh_inferiortemporal_part2	3.083	2.563	3.279	3.287	2.989	3.298	2.759	3.117	2.976	2.971	3.029	3.004	2.868	2.728	3.162	2.86	3.334	3.036	3.268	3.032	2.543	3.017	2.93	2.969	3.094	2.655	2.857	2.797	3.182	2.881	3.404	3.176	2.641	3.035	2.93	3.036	3.02	2.525	3.136	2.941	2.84	2.989	2.726	2.337	2.582	2.302	3.023	2.969	3.134
rh_inferiortemporal_part3	2.825	2.299	2.273	2.862	2.494	2.625	2.512	2.537	2.63	2.388	2.422	2.548	2.557	2.47	2.712	2.464	2.509	2.543	2.444	2.541	2.662	2.832	2.506	2.525	2.711	2.205	2.777	2.766	2.583	2.463	2.608	2.585	2.606	2.583	2.423	2.502	2.704	2.474	2.661	3.036	2.566	2.284	2.501	2.296	2.64	2.352	2.508	2.642	2.542
rh_inferiortemporal_part4	2.775	2.831	2.834	3.007	2.852	3.29	2.892	2.783	2.817	2.57	2.893	2.648	2.73	2.481	3.255	2.791	2.965	2.785	2.921	2.886	2.157	2.338	2.592	2.923	3.281	2.672	3.057	2.373	3.101	2.932	2.783	2.575	3.046	2.751	2.591	2.579	3.08	2.629	2.916	3.069	2.641	2.821	2.943	2.846	2.655	2.325	2.975	2.719	2.789
rh_inferiortemporal_part5	2.367	2.172	2.498	2.978	2.526	2.645	2.475	2.599	2.798	2.406	2.437	2.739	2.708	2.677	2.525	2.429	2.903	2.716	2.975	2.676	2.26	2.773	2.567	2.453	2.643	2.152	2.421	2.56	2.505	2.468	2.519	2.495	2.727	2.606	2.553	2.733	2.423	2.528	2.613	2.964	2.555	2.523	2.386	2.296	2.464	2.385	2.784	2.34	2.514
rh_isthmuscingulate_part1	2.931	2.821	2.302	2.793	2.398	2.786	2.594	2.695	2.5	2.606	2.31	2.414	2.708	2.649	2.289	2.72	2.313	2.728	3.046	2.608	2.521	2.816	2.534	2.768	2.469	2.636	2.376	2.674	2.609	2.292	2.599	2.56	2.404	2.651	2.883	2.562	2.579	2.41	2.777	2.772	2.46	2.516	2.578	2.194	2.868	2.428	2.688	2.296	2.948
rh_isthmuscingulate_part2	2.752	2.489	2.226	2.423	2.446	1.417	2.319	2.501	2.538	2.554	2.473	2.287	2.471	2.265	2.744	2.409	2.453	2.501	2.732	2.24	2.487	2.557	2.357	2.281	2.297	2.252	2.344	2.349	2.499	2.544	2.418	2.311	2.313	2.38	2.203	2.344	2.572	2.391	2.24	2.486	1.907	2.509	2.479	2.271	2.515	2.373	2.67	2.111	2.519
rh_lateraloccipital_part1	2.289	2.249	2.2	2.524	2.282	2.59	2.326	2.392	2.322	2.586	2.698	2.341	2.169	2.17	2.412	2.396	2.153	2.237	2.237	2.465	2.208	2.333	2.078	2.594	2.735	2.118	2.486	2.493	2.491	2.171	2.163	2.181	2.258	2.337	2.272	2.438	2.438	2.222	2.198	2.647	2.098	2.398	2.331	2.213	2.531	2.234	2.728	2.37	2.351
rh_lateraloccipital_part2	2.335	2.688	2.461	2.518	2.525	2.554	2.747	2.724	2.757	2.766	3.015	2.375	2.916	2.437	2.632	2.663	2.767	2.263	2.524	2.771	2.511	2.732	2.093	2.82	2.775	2.488	2.621	2.628	2.546	2.529	2.394	2.631	2.585	2.698	2.484	3.05	2.605	2.392	2.442	2.8	2.204	2.726	2.758	2.586	2.503	2.402	2.536	2.462	2.488
rh_lateraloccipital_part3	1.897	2.238	2.223	2.256	2.088	2.139	2.088	2.458	2.003	2.147	2.228	2.189	2.043	1.689	2.187	1.976	1.892	1.672	2.039	2.007	1.695	2.289	1.916	2.157	2.173	2.1	2.155	1.95	2.26	1.881	2.011	1.882	2.085	2.266	2.071	2.004	2.271	1.808	2.388	1.926	1.874	1.79	1.935	1.868	2.038	1.934	2.076	2.009	1.947
rh_lateraloccipital_part4	2.103	2.269	2.084	2.445	2.057	2.197	2.045	2.202	2.267	2.082	2.367	1.849	1.932	2.099	2.202	2.041	2.486	1.853	1.891	1.847	1.749	2.377	2.016	2.007	2.133	2.257	2.211	2.145	2.272	2.141	1.921	1.928	2.106	2.277	2.155	2.254	2.262	1.866	2.496	1.992	1.934	1.932	1.957	2.112	2.173	1.865	2.047	1.982	2.292
rh_lateraloccipital_part5	2.184	1.98	1.996	1.907	2.009	2.083	2.082	2.092	1.811	2.016	2.307	1.998	2.013	2.009	2.077	2.107	2.188	1.918	1.998	2.072	2.058	1.887	1.818	2.065	2.08	1.988	2.174	2.044	2.174	1.874	1.954	1.95	2.031	1.902	1.978	2.01	2.08	1.949	1.999	2.174	2.073	1.86	2.233	2.089	2.098	1.909	2.04	2.043	1.97
rh_lateraloccipital_part6	2.57	2.305	2.267	2.513	2.199	2.439	2.07	2.24	2.231	2.406	2.385	2.172	2.167	2.387	2.232	2.406	1.971	2.087	2.237	2.476	2.146	2.561	2.107	2.4	2.533	2.072	2.457	2.323	2.42	2.156	2.199	2.049	2.393	2.263	2.136	2.515	2.55	2.093	2.23	2.661	2.535	2.257	2.342	2.36	2.479	2.252	2.302	2.458	2.08
rh_lateraloccipital_part7	2.105	2.098	1.742	2.169	2.308	1.991	2.324	2.146	2.185	2.395	2.479	1.896	1.992	1.974	2.085	2.03	1.971	2.006	2.2	1.973	2.139	2.213	2.059	2.239	2.548	1.941	2.245	2.057	2.103	1.882	2.013	2.075	2.469	1.979	2.187	2.348	2.169	2.193	1.89	2.45	2.043	1.995	1.953	2.174	2.23	2.248	2.158	1.975	2.268
rh_lateraloccipital_part8	2.582	2.194	2.101	2.321	1.956	2.335	2.084	2.186	2.314	2.409	2.446	2.052	2.107	2.301	2.022	2.086	2.031	2.062	2.121	2.123	1.756	2.488	1.738	2.233	2.082	2.031	2.249	2.177	2.287	1.998	2.136	2.033	2.145	2.287	2.203	2.251	2.332	2.224	2.059	2.187	2.144	2.284	2.076	2.416	2.094	2.047	2.31	2.026	2.105
rh_lateraloccipital_part9	2.159	2.243	2.287	2.154	2.322	2.058	2.032	2.216	2.189	2.091	2.423	2.117	2.235	2.245	2.236	2.237	1.982	2.01	2.062	2.057	1.921	2.688	2.158	2.233	2.422	2.28	2.354	2.102	2.088	1.777	2.076	2.228	2.068	2.221	2.048	2.136	2.282	2.257	1.906	2.267	2.099	2.112	2.052	2.273	2.242	2.042	2.408	2.22	1.988
rh_lateralorbitofrontal_part1	2.817	2.75	2.866	2.581	2.721	2.725	2.692	2.845	2.534	2.532	2.715	2.868	2.861	2.695	2.671	2.669	3.054	2.716	2.409	2.603	2.375	2.224	2.743	2.666	2.472	2.202	2.364	2.523	2.923	2.523	2.752	2.555	2.765	2.787	2.669	2.46	2.804	2.472	2.675	3.103	2.498	2.861	2.621	2.584	2.649	2.56	3.011	2.495	2.868
rh_lateralorbitofrontal_part2	2.73	2.374	2.591	2.961	2.349	2.576	2.642	2.392	2.557	2.314	2.727	2.553	2.718	2.881	2.897	2.442	3.108	2.702	2.744	2.496	2.605	2.698	2.716	2.798	2.358	2.238	2.723	2.573	2.731	2.336	2.63	2.764	2.568	2.274	2.884	2.752	2.686	2.329	2.609	3.043	2.44	2.719	2.675	2.867	2.672	2.479	3.005	2.531	2.41
rh_lateralorbitofrontal_part3	2.714	2.621	2.765	2.882	2.756	2.785	2.713	2.609	2.471	2.688	2.614	2.669	2.611	2.773	2.666	2.556	2.634	2.495	2.688	2.88	2.544	2.318	2.643	2.311	2.627	2.398	2.623	2.375	3.162	2.662	2.654	2.66	2.306	2.743	2.575	2.591	2.663	2.527	2.642	2.814	2.261	2.567	2.561	2.384	2.682	2.692	2.702	2.615	2.622
rh_lateralorbitofrontal_part4	2.268	2.234	2.255	2.499	2.214	2.367	2.26	2.322	2.35	2.041	2.316	2.342	2.185	2.409	2.263	2.266	2.727	2.382	2.452	2.307	2.038	2.419	2.4	2.304	2.096	2.112	2.231	2.215	2.481	2.306	2.106	2.542	2.473	2.032	2.202	2.301	2.319	1.863	2.349	2.508	2.074	2.196	2.244	2.474	2.298	2.143	2.488	2.266	2.551
rh_lingual_part1	1.879	2.047	1.827	1.825	2.079	2.044	1.886	2.077	1.856	2.141	2.167	1.611	1.943	1.941	2.015	1.946	2.343	1.89	1.583	1.733	1.984	2.364	1.941	1.993	1.897	1.834	2.198	1.909	1.968	2.177	2.015	2.028	2.023	2.244	1.745	2.082	1.856	1.72	1.659	2.516	2.017	1.886	1.615	1.963	2.358	1.979	1.927	2.089	1.859
rh_lingual_part2	2.216	2.181	1.993	2.034	2.196	2.236	2.211	2.362	2.3	2.364	2.15	1.929	2.117	2.292	2.155	2.244	2.44	2.01	2.143	2.28	1.961	2.412	2.143	2.624	2.403	2.016	1.933	2.265	2.357	2.236	2.317	2.316	2.209	2.248	2.331	2.26	2.165	2.199	2.439	2.377	2.116	2.315	2.129	2.067	2.33	2.325	2.374	2.267	2.717
rh_lingual_part3	2.319	2.299	2.104	2.341	2.546	2.174	2.235	2.696	2.279	2.493	2.794	2.115	1.859	2.095	2.388	2.018	1.99	2.052	2.34	2.185	1.67	2.389	2.256	2.205	2.683	2.144	2.224	1.996	2.61	2.314	2.292	2.051	2.147	2.094	2.206	2.334	2.263	2.066	2.683	2.552	2.296	2.546	2.306	1.994	2.516	2.423	2.436	2.122	2.316
rh_lingual_part4	1.628	1.607	1.709	1.574	1.848	1.849	1.824	1.895	1.794	1.779	1.921	1.524	1.666	1.667	1.641	1.827	1.813	1.738	1.694	1.744	1.481	2.222	1.908	1.63	1.727	1.805	1.62	1.86	2.071	1.996	1.646	1.783	1.876	1.853	1.656	1.704	1.919	1.855	2.061	2.018	1.92	1.798	1.722	2.131	1.799	1.737	1.681	1.672	2.006
rh_lingual_part5	1.716	1.86	1.887	2.085	2.054	2.224	1.92	2.236	2.304	2.144	2.27	1.993	2.037	2.184	1.932	2.019	2.081	2.086	1.775	1.961	2.105	2.887	1.827	2.102	2.367	2.031	2.084	2.075	1.858	1.852	1.886	1.64	1.937	1.76	2.177	1.993	2.172	1.811	2.032	1.99	1.882	1.882	1.822	2.15	2.05	2.14	2.016	1.639	2.2
rh_lingual_part6	1.564	1.985	1.895	1.923	1.867	1.814	1.909	2.176	2.103	2.033	2.24	1.873	1.815	1.686	1.924	1.844	1.803	2.088	1.693	2.21	1.908	2.357	1.826	1.946	2.346	2.004	1.922	1.93	1.879	2.129	1.926	1.852	1.869	2.063	1.911	2.048	2.168	1.828	2.102	2.309	1.985	1.956	1.862	2.033	2.149	2.261	1.81	2.108	2.01
rh_medialorbitofrontal_part1	2.311	2.257	2.356	2.521	2.48	2.293	2.207	2.448	2.361	2.324	2.394	2.359	2.586	2.506	2.523	2.139	2.524	2.201	3.156	2.604	2.237	2.48	2.352	2.254	2.347	2.104	2.074	2.224	2.388	2.427	2.514	2.246	2.247	2.371	2.21	2.196	2.097	2.583	2.505	2.281	2.109	2.305	2.075	1.867	2.298	1.868	2.303	2.211	2.468
rh_medialorbitofrontal_part2	2.517	2.158	2.31	2.626	2.351	2.477	2.173	2.178	1.938	2.565	2.533	2.449	2.217	2.585	2.66	2.354	2.94	2.075	2.5	2.454	1.979	2.436	2.247	2.119	2.243	2.011	2.237	2.498	2.396	2.361	2.227	2.212	2.404	2.318	2.432	2.278	2.129	2.281	2.769	2.165	2.213	1.865	2.053	2.048	2.212	2.259	2.48	2.156	2.487
rh_medialorbitofrontal_part3	2.175	2.34	2.276	2.296	2.278	2.436	2.324	2.228	2.037	2.187	2.414	2.349	2.291	2.768	2.398	2.575	2.631	2.542	2.728	2.665	2.176	2.759	2.606	2.676	2.556	2.208	2.304	2.302	2.759	2.524	2.2	2.596	2.49	2.373	2.444	2.394	2.389	2.239	2.65	2.694	2.379	2.65	2.308	2.697	2.253	2.175	2.63	2.227	2.525
rh_middletemporal_part1	3.089	2.961	3.09	3.442	3.014	3.246	2.817	3.15	2.816	2.931	3.083	3.217	3.025	3.017	3.183	3.139	3.261	2.993	3.428	3.11	2.134	3.254	3.096	2.845	3.094	2.807	2.91	2.671	3.045	2.875	3.283	3.057	3.042	3.31	3.079	2.974	2.973	3.079	3.145	3.036	2.816	2.673	3.124	2.999	2.999	2.545	3.244	3.086	3.129
rh_middletemporal_part2	2.619	2.729	2.516	2.716	2.339	2.759	2.694	2.516	2.417	2.406	2.797	2.383	2.512	2.648	2.423	2.411	2.727	2.627	2.433	2.747	2.613	2.927	2.314	2.707	2.868	2.462	2.715	2.358	2.448	2.291	2.257	2.528	2.426	2.725	2.55	2.777	2.465	2.123	2.312	2.587	2.315	2.622	2.659	2.471	2.711	2.415	2.734	2.66	2.76
rh_middletemporal_part3	2.96	2.694	2.617	2.85	2.576	2.796	2.575	2.851	2.724	2.692	2.719	2.735	2.955	2.94	2.742	2.728	2.94	2.666	3.075	2.887	2.308	2.911	2.729	2.641	2.856	2.355	2.914	2.591	2.621	2.729	2.804	2.594	2.475	3.177	2.902	2.678	2.644	2.822	3.078	2.976	2.678	2.8	2.713	2.731	2.838	2.564	2.897	3.075	2.69
rh_middletemporal_part4	2.784	2.63	2.674	3.086	2.832	2.869	2.647	2.907	2.448	2.669	2.814	2.875	2.845	2.761	2.467	2.691	2.63	2.785	3.127	2.888	2.452	3.114	2.899	2.9	2.568	2.527	2.937	2.756	2.883	2.674	2.902	2.672	2.694	2.933	2.737	2.705	2.877	2.632	2.766	2.966	2.741	2.688	2.7	2.847	2.78	2.658	2.953	3.164	2.821
rh_middletemporal_part5	2.922	2.689	2.746	3.011	2.817	2.87	2.767	3.223	2.499	2.542	2.948	2.959	2.923	2.917	2.825	2.899	2.709	3.006	3.624	2.85	2.341	3.168	2.749	2.82	2.716	2.547	3.079	2.54	3.02	2.746	2.705	2.762	3.077	2.86	2.649	2.986	2.857	2.951	2.937	3.231	2.503	2.679	2.812	2.933	2.488	2.501	3.093	2.818	2.857
rh_middletemporal_part6	3.089	2.571	2.566	2.828	3.203	3	2.602	2.859	2.94	2.871	3.019	2.953	2.894	2.825	2.82	2.768	3.141	2.682	3.202	2.977	2.201	2.74	2.908	2.932	2.924	2.852	2.946	2.505	3.046	2.818	3.132	2.75	3.085	2.999	2.832	2.693	2.795	2.814	2.991	3.045	2.629	2.803	2.832	2.644	2.619	2.318	3.118	3.099	3.07
rh_parahippocampal_part1	3.042	2.907	2.4	2.464	2.516	2.31	2.433	2.608	2.408	2.931	2.848	2.155	2.319	2.978	2.417	2.574	2.305	2.669	2.773	2.482	1.978	2.631	2.453	2.683	2.092	2.63	2.306	2.445	2.624	2.602	2.517	2.632	2.491	2.437	2.969	2.685	2.524	2.189	2.17	2.927	2.448	2.662	2.565	2.096	2.435	2.291	2.759	2.251	2.84
rh_parahippocampal_part2	2.922	3.282	3.042	3.41	3.117	2.953	2.315	3.001	2.894	2.835	2.681	2.352	3.356	2.71	3.203	2.594	2.151	2.429	3.121	3.33	1.829	3.275	2.957	2.849	2.634	2.499	2.683	2.811	3.104	2.431	2.873	2.791	3.082	2.834	2.786	2.439	3.318	2.889	2.331	3.289	2.653	3.167	2.918	2.075	2.089	2.25	2.755	2.674	3.082
rh_paracentral_part1	2.265	2.183	2.223	2.396	2.128	2.339	2.107	1.999	2.099	2.26	2.298	2.261	1.955	2.144	2.23	2.356	2.006	2.146	2.147	2.275	2.285	2.313	2.268	2.195	2.148	2.043	2.273	2.283	2.323	2.434	2.271	2.287	2.32	2.087	2.244	2.237	2.212	2.08	2.042	2.376	2.281	2.421	2.197	2.148	2.201	2.052	2.482	1.947	2.395
rh_paracentral_part2	2.511	2.56	2.672	3.158	2.825	2.536	2.903	2.729	2.592	3.037	2.831	2.612	2.557	2.627	2.807	2.825	2.61	2.703	2.51	2.835	2.355	2.6	2.499	2.256	2.515	2.559	2.461	2.599	2.768	2.453	2.567	2.588	2.405	2.721	2.739	2.714	2.423	2.19	2.472	2.921	2.647	2.629	2.485	2.378	2.781	2.675	2.665	2.362	2.843
rh_paracentral_part3	2.235	2.246	2.252	2.567	2.207	2.404	2.388	2.422	2.303	2.668	2.289	2.221	2.029	2.267	2.477	2.419	2.284	2.294	2.308	2.4	1.964	2.377	2.24	2.13	2.294	2.198	2.52	2.393	2.34	2.546	2.321	2.166	2.218	2.261	2.235	2.276	2.455	2.333	2.301	2.541	2.37	2.396	2.275	2.336	2.447	2.278	2.339	2.235	2.353
rh_parsopercularis_part1	2.601	2.53	2.557	2.818	2.759	2.733	2.687	2.74	2.438	2.666	2.693	2.726	2.732	2.812	2.632	2.458	2.712	2.707	2.609	2.625	2.27	2.329	2.812	2.493	2.74	2.455	2.796	2.574	2.736	2.671	2.506	2.67	2.551	2.806	2.529	2.643	2.61	2.627	2.607	2.757	2.609	2.486	2.539	2.645	2.628	2.465	2.749	2.586	2.754
rh_parsopercularis_part2	2.565	2.269	2.507	2.485	2.617	2.459	2.608	2.263	2.114	2.317	2.74	2.653	2.278	2.557	2.9	2.408	2.425	2.657	2.35	2.491	2.479	2.279	2.508	2.499	2.5	2.396	2.471	2.312	2.58	2.376	2.62	2.228	2.23	2.508	2.31	2.339	2.238	2.235	2.373	2.782	2.212	2.519	2.352	2.365	2.688	2.265	2.439	2.482	2.736
rh_parsopercularis_part3	2.414	2.323	2.506	2.656	2.6	2.469	2.488	2.368	2.267	2.4	2.449	2.438	2.314	2.658	2.476	2.535	2.362	2.536	2.429	2.617	2.162	2.425	2.495	2.314	2.504	2.287	2.379	2.242	2.496	2.38	2.753	2.346	2.377	2.57	2.559	2.409	2.327	2.379	2.292	2.574	2.389	2.422	2.164	2.469	2.262	2.275	2.62	2.4	2.531
rh_parsorbitalis_part1	2.635	2.558	2.691	2.69	2.491	2.726	2.634	2.839	2.464	2.577	2.835	2.616	2.495	2.455	2.993	2.368	3.004	2.609	2.566	2.653	2.274	2.645	2.72	2.515	2.656	2.365	2.452	2.363	2.724	2.661	2.533	2.825	2.38	2.692	2.608	2.599	2.47	2.379	2.691	2.735	2.111	2.657	2.648	2.418	2.543	2.625	2.751	2.406	2.52
rh_parstriangularis_part1	2.632	2.23	2.257	2.47	2.395	2.486	2.392	2.424	2.245	2.328	2.358	2.316	2.283	2.436	2.469	2.104	2.363	2.452	2.302	2.299	2.13	2.306	2.408	2.44	2.433	2.207	2.499	2.58	2.586	2.374	2.228	2.283	2.391	2.352	2.289	2.19	2.263	2.231	2.615	2.362	1.981	2.117	2.264	2.473	2.243	2.2	2.437	2.519	2.601
rh_parstriangularis_part2	2.533	2.129	2.468	2.683	2.415	2.436	2.779	2.391	2.397	2.348	2.448	2.484	2.596	2.518	2.633	2.402	2.303	2.557	2.575	2.374	2.111	2.53	2.656	2.266	2.521	2.205	2.464	2.456	2.684	2.501	2.458	2.355	2.27	2.327	2.462	2.284	2.334	2.281	2.598	2.715	2.381	2.447	2.37	2.546	2.51	2.138	2.503	2.369	2.858
rh_parstriangularis_part3	2.423	2.4	2.33	2.675	2.41	2.381	2.504	2.487	2.126	2.037	2.329	2.52	2.516	2.256	2.534	2.332	2.317	2.498	2.385	2.413	2.19	2.455	2.32	2.203	2.125	2.192	2.445	2.159	2.516	2.225	2.564	2.296	2.22	2.367	2.282	2.509	2.422	2.176	2.531	2.36	2.146	2.428	2.17	2.417	2.13	2.346	2.223	2.363	2.406
rh_pericalcarine_part1	1.521	2.021	1.611	1.623	1.742	1.936	1.645	1.854	1.683	1.78	2.106	1.62	1.414	1.774	1.652	1.582	1.928	1.527	1.591	1.615	1.539	2.003	1.885	1.848	1.907	1.869	1.575	1.866	1.811	1.625	1.753	1.648	1.691	1.853	1.722	1.707	1.818	1.592	1.828	1.887	1.823	1.606	1.741	1.871	2.045	1.431	1.844	1.583	1.703
rh_pericalcarine_part2	1.608	1.661	1.846	1.67	1.823	1.926	1.62	1.917	1.823	1.698	1.784	1.71	1.546	1.446	1.555	1.806	1.771	1.751	1.704	1.827	1.488	2.456	1.782	1.633	1.855	1.886	1.874	2.007	2.12	1.771	1.851	1.561	1.722	1.807	1.649	1.558	2.048	1.585	1.739	1.901	1.856	1.568	1.688	1.89	1.915	1.852	1.672	1.64	1.845
rh_pericalcarine_part3	1.375	1.749	1.524	1.685	1.836	1.728	1.57	1.817	1.77	1.746	1.408	1.598	1.501	1.35	1.531	1.695	2.048	1.77	1.681	1.683	1.336	2.268	1.817	1.79	1.614	1.804	1.52	1.768	1.773	1.511	1.599	1.807	1.749	1.531	1.819	1.527	1.846	1.414	1.815	1.489	1.833	1.632	1.879	1.685	1.803	1.835	1.474	1.559	1.729
rh_postcentral_part1	1.723	1.698	1.938	1.93	1.784	1.986	1.997	1.857	1.726	2.111	2.211	1.921	1.666	1.665	1.788	1.73	1.712	1.858	1.798	1.677	1.413	2.428	2.051	1.636	1.814	1.687	2.024	1.778	1.946	1.926	1.815	1.757	1.926	2.054	1.762	1.702	1.921	1.606	1.734	1.873	2.043	1.679	1.72	1.657	2.11	1.592	1.875	2.318	2.062
rh_postcentral_part2	2.408	2.442	2.238	2.501	2.74	2.754	2.77	2.413	2.545	2.799	2.737	2.614	2.351	2.733	2.539	2.476	2.451	2.836	2.791	2.816	2.546	2.542	2.365	2.499	2.686	2.303	2.813	2.418	2.882	2.528	2.734	2.301	2.512	2.617	2.444	2.723	2.592	2.435	2.686	2.927	2.757	2.48	2.298	2.605	2.552	2.308	2.661	2.34	2.726
rh_postcentral_part3	1.802	1.892	1.906	2.195	1.83	2.051	1.816	2.119	1.631	1.933	2.161	2.257	1.684	1.692	1.908	1.911	2.008	1.889	1.952	1.733	1.73	2.15	2.128	1.834	2.055	1.897	2.197	2.009	1.895	1.836	1.851	1.671	1.934	2.02	1.992	1.826	2.133	1.782	1.789	1.985	2.06	1.791	1.94	1.563	2.182	1.648	2.125	2.269	1.907
rh_postcentral_part4	2.026	2.109	2.121	2.514	2.259	2.372	2.344	2.311	2.194	2.408	2.499	2.179	2.166	2.174	2.281	2.236	2.186	2.32	2.214	2.394	2.025	2.289	2.189	2.212	2.253	2.063	2.265	2.295	2.618	2.193	2.267	2.124	2.141	2.15	2.384	2.216	2.07	2.023	2.24	2.688	2.305	2.114	2.419	2.334	2.412	2.189	2.278	2.275	2.224
rh_postcentral_part5	1.835	1.987	2.077	2.156	1.861	2.251	2.237	1.948	1.99	2.069	2.078	1.835	1.56	1.807	1.73	1.969	2.158	2.303	1.753	1.865	1.76	2.471	1.837	1.989	1.99	1.916	1.957	2.069	1.991	2.008	1.859	1.831	2.026	2.154	2.234	2.183	2.019	1.781	1.773	2.613	2.186	1.927	2.334	2.164	2.072	1.63	1.934	1.945	1.946
rh_postcentral_part6	2.003	2.023	1.932	2.045	1.932	1.947	2.139	1.968	1.871	2.164	2.21	2.112	1.588	1.814	1.944	1.835	1.857	2.227	2.082	2.016	1.495	2.25	2.246	1.898	2.081	1.778	1.976	2.06	1.897	1.867	2.05	1.745	2.065	1.982	2.083	1.813	2.13	1.827	2.065	2.337	2.001	2.076	1.98	1.896	1.926	1.784	2.413	2.152	2.06
rh_postcentral_part7	2.231	2.207	2.129	2.326	2.193	2.267	2.418	2.203	2.015	2.178	2.346	2.246	1.662	1.909	2.071	2.166	2.026	2.274	2.16	2.269	1.639	2.364	2.119	2.028	2.036	2.066	2.272	2.228	2.272	2.154	2.186	1.792	2.125	2.319	2.401	2.006	2.107	1.554	1.916	2.401	2.114	2.411	2.095	2.335	2.102	1.723	2.31	2.351	2.377
rh_postcentral_part8	1.942	1.733	1.833	1.828	1.498	2.075	2.103	1.76	1.454	1.995	1.829	1.578	1.55	1.531	1.603	1.785	1.963	2.175	1.848	1.994	1.656	2.329	1.918	1.594	1.857	1.494	1.873	2.03	1.72	1.576	1.954	1.739	1.91	1.957	2.153	1.976	2.078	1.489	1.774	2.286	1.955	1.783	1.988	1.733	1.991	1.645	2.11	1.911	1.918
rh_posteriorcingulate_part1	2.496	2.033	2.277	2.166	2.446	1.703	2.296	2.118	2.407	2.319	2.51	1.951	2.367	2.468	2.201	2.298	2.345	2.431	2.508	2.633	2.086	2.319	2.436	2.009	2.249	2.095	2.241	2.237	2.415	2.529	2.529	2.415	2.305	2.298	2.537	2.373	2.424	2.446	2.145	2.496	1.908	2.472	2.17	2.415	2.566	2.359	2.615	1.767	2.261
rh_posteriorcingulate_part2	2.479	1.838	2.077	1.822	2.329	1.677	2.09	2.203	2.069	2.032	2.279	1.493	2.28	2.368	2.377	2.149	2.242	2.162	2.324	2.508	1.877	1.852	2.193	1.604	2.294	2.025	2.035	1.776	2.108	2.179	2.082	1.893	2.147	2.185	2.395	2.141	1.976	1.978	1.548	2.122	1.593	2.011	2.071	2.145	2.128	2.238	2.397	1.836	2.232
rh_precentral_part1	2.127	2.12	2.264	2.421	2.467	2.47	2.621	2.427	2.333	2.461	2.485	2.37	1.961	2.114	2.048	2.192	2.241	2.615	2.253	2.357	1.747	2.337	2.224	2.074	2.405	2.077	2.04	2.379	2.434	2.246	2.7	2.277	2.241	2.395	2.43	2.405	2.489	1.936	2.32	2.501	2.384	2.16	2.093	1.838	2.515	2.296	2.63	2.131	2.53
rh_precentral_part2	2.607	2.649	2.56	2.646	2.594	2.673	2.774	2.6	2.446	2.605	2.464	2.571	2.612	2.588	2.739	2.475	2.563	2.653	2.727	2.776	2.389	2.565	2.7	2.414	2.681	2.461	2.686	2.599	2.876	2.833	2.773	2.582	2.488	2.695	2.575	2.575	2.493	2.347	2.563	3.092	2.459	2.714	2.439	2.394	2.499	2.437	2.74	2.283	2.722
rh_precentral_part3	2.656	2.346	2.519	2.598	2.579	2.732	2.715	2.164	2.546	2.248	2.557	2.609	2.471	2.547	2.681	2.101	2.243	2.793	2.694	2.821	1.608	2.33	2.354	1.974	2.584	2.347	2.716	2.405	2.706	2.79	2.981	2.313	2.355	2.504	2.581	2.491	2.626	1.965	2.215	2.581	2.442	2.395	2.131	2.062	2.66	2.371	2.447	1.945	2.623
rh_precentral_part4	2.629	2.411	2.735	2.756	2.621	2.783	2.816	2.688	2.567	2.468	2.956	2.912	2.244	2.454	2.832	2.15	2.508	2.72	2.703	2.737	1.92	2.252	2.401	2.254	2.609	2.338	2.647	2.426	2.834	2.648	3.073	2.466	2.411	2.697	2.508	2.52	2.677	2.207	2.341	2.712	2.71	2.517	2.047	1.984	3.005	2.425	2.502	2.434	2.632
rh_precentral_part5	2.657	2.444	2.756	2.555	2.754	2.841	2.764	2.624	2.745	2.984	2.636	2.691	2.485	2.677	2.838	2.428	2.297	2.709	2.979	2.807	2.484	2.598	2.638	2.442	2.778	2.388	2.717	2.665	3.062	2.505	2.659	2.486	2.767	2.54	2.494	2.903	2.487	2.355	2.429	2.95	2.408	2.564	2.617	2.298	2.641	2.468	2.374	2.476	2.781
rh_precentral_part6	2.567	2.287	2.508	2.377	2.772	2.665	2.698	2.693	2.527	2.228	2.724	2.608	2.289	2.68	2.76	2.516	2.274	2.893	2.544	2.889	2.389	2.393	2.63	2.411	2.585	2.404	2.358	2.588	2.854	2.236	2.63	2.444	2.568	2.644	2.485	2.532	2.435	2.386	2.509	2.486	2.472	2.579	2.291	2.32	2.467	2.402	2.268	2.501	2.789
rh_precentral_part7	2.54	2.344	2.816	2.62	2.706	2.65	2.857	2.659	2.439	2.762	2.871	2.837	2.467	2.399	2.627	2.448	2.491	2.656	2.614	2.727	2.688	2.303	2.505	2.278	2.535	2.32	2.496	2.481	2.616	2.275	3.028	2.55	2.581	2.55	2.511	2.754	2.46	2.338	2.662	2.707	2.505	2.575	2.295	2.517	2.656	2.545	2.671	2.683	2.701
rh_precentral_part8	2.631	2.283	2.299	2.648	2.615	2.71	2.605	2.466	2.472	2.612	2.39	2.374	2.176	2.463	2.634	2.186	2.324	2.484	2.317	2.602	2.273	2.52	2.382	2.192	2.614	2.426	2.738	2.472	2.534	2.403	2.433	2.332	2.545	2.531	2.319	2.589	2.574	2.295	2.325	2.513	2.403	2.496	2.398	2.256	2.501	2.246	2.574	2.198	2.589
rh_precentral_part9	2.354	2.14	2.571	2.371	2.265	2.37	2.505	2.2	2.1	2.492	2.558	2.474	2.124	2.061	2.421	2.438	2.365	2.333	2.476	2.345	1.893	2.267	2.426	2.191	2.574	2.087	2.7	2.251	2.08	2.128	2.421	2.268	2.641	2.541	2.56	2.466	2.477	2.349	2.356	2.699	2.381	2.495	2.307	2.408	2.304	2.368	2.399	2.197	2.301
rh_precuneus_part1	2.448	2.528	2.056	2.54	2.32	2.666	2.358	2.484	2.3	2.469	2.737	2.458	2.517	2.337	2.044	2.354	2.715	2.434	2.584	2.371	2.182	2.477	2.246	2.379	2.327	2.254	2.41	2.406	2.469	2.34	2.37	2.134	2.301	2.788	2.37	2.61	2.544	2.519	2.301	2.468	2.374	2.266	2.275	2.449	2.488	2.544	2.761	2.34	2.371
rh_precuneus_part2	2.383	2.23	2.443	2.568	2.244	2.135	2.14	2.283	2.235	2.676	2.265	2.534	2.027	1.953	2.11	2.242	2.147	2.251	2.231	2.363	1.991	2.244	2.169	2.301	2.29	2.011	2.4	2.375	2.079	2.091	2.122	2.228	2.074	2.361	2.151	2.254	2.241	2.062	2.246	2.517	2.218	2.175	2.31	2.172	2.489	2.043	2.4	2.311	2.513
rh_precuneus_part3	2.557	2.506	2.452	2.596	2.6	2.486	2.424	2.526	2.487	2.703	2.739	2.406	2.421	2.444	2.468	2.513	2.509	2.51	2.762	2.595	2.243	2.412	2.493	2.274	2.649	2.35	2.468	2.445	2.554	2.385	2.615	2.292	2.605	2.547	2.48	2.661	2.606	2.394	2.282	2.588	2.411	2.524	2.358	2.284	2.538	2.475	2.652	2.218	2.543
rh_precuneus_part4	2.034	2.044	2.215	2.008	1.98	2.098	1.907	2.102	1.994	2.265	2.162	1.681	1.771	1.948	1.763	2.328	2.015	1.943	1.848	2.304	2.066	2.283	1.961	2.119	2.057	2.223	1.838	2.109	2.092	2.187	2.045	1.887	1.999	2.289	2.223	2.18	2.194	1.816	1.878	2.374	1.899	2.167	2.242	1.966	2.091	2.114	1.929	2.072	2.269
rh_precuneus_part5	2.279	2.619	2.352	2.214	2.292	2.377	2.08	2.44	2.348	2.634	2.362	2.201	2.148	2.116	2.03	2.591	2.249	2.097	2.469	2.428	2.284	2.582	2.141	2.355	2.259	2.194	2.295	1.907	2.257	2.299	2.165	1.933	2.059	2.439	2.206	2.201	2.328	2.121	2.034	2.285	1.987	2.261	2.233	2.063	1.986	2.3	2.434	2.098	2.78
rh_precuneus_part6	2.509	2.219	2.371	2.483	2.158	2.422	2.235	2.201	1.991	2.292	2.438	2.39	2.321	2.471	2.579	2.176	2.491	2.225	2.377	2.311	2.489	2.021	2.171	2.324	2.424	1.926	2.404	2.31	2.459	2.49	2.462	2.038	2.355	2.426	2.518	2.29	2.416	2.108	2.325	2.251	2.331	2.343	2.411	1.984	2.298	2.233	2.577	2.425	2.568
rh_precuneus_part7	2.206	2.116	2.768	2.727	2.234	2.614	2.139	2.151	2.246	2.358	2.475	2.663	2.192	2.452	2.202	2.58	2.225	2.329	2.312	2.32	2.096	1.885	2.13	2.117	2.311	2.241	2.278	2.304	2.317	2.413	2.243	2.158	2.301	2.23	2.227	2.246	2.289	1.94	2.287	2.383	2.34	2.384	2.461	2.043	2.374	2.161	2.11	2.365	2.502
rh_rostralanteriorcingulate_part1	2.817	2.723	2.298	2.688	3.028	2.713	2.777	2.896	2.587	2.714	2.605	2.651	2.93	3.021	2.564	2.482	3.286	2.502	2.994	2.784	2.454	2.625	2.752	2.799	2.471	2.43	2.321	2.929	2.892	3.004	2.842	2.768	3.189	2.533	2.726	2.634	2.497	2.539	2.899	2.705	2.666	2.779	2.608	2.727	2.426	2.728	2.768	2.212	2.69
rh_rostralmiddlefrontal_part1	2.601	2.334	2.349	2.493	2.339	2.354	2.404	2.202	2.259	2.51	2.466	2.374	2.271	2.557	2.398	2.242	2.695	2.42	2.145	2.489	2.056	2.036	2.365	2.306	2.365	2.265	2.627	2.16	2.579	2.188	2.403	2.195	2.407	2.226	2.213	2.415	2.363	2.236	2.31	2.491	2.317	2.23	2.393	2.403	2.445	2.367	2.515	2.356	2.311
rh_rostralmiddlefrontal_part2	2.43	1.783	2.24	2.224	2.433	2.327	2.382	2.337	2.255	2.123	2.511	2.326	2.24	2.524	2.471	2.319	2.285	2.299	2.332	2.199	2.232	2.111	2.129	2.194	2.375	2.128	2.366	2.237	2.413	2.134	2.39	2.143	2.223	2.335	2.22	2.416	2.103	2.008	2.144	2.411	2.081	2.224	2.072	2.239	2.308	2.073	2.272	2.377	2.38
rh_rostralmiddlefrontal_part3	2.438	1.94	2.339	2.321	2.189	2.264	2.229	1.91	2.059	2.131	2.217	2.125	2.122	2.348	2.357	2.156	2.077	2.286	2.209	2.321	2.105	2.307	2.328	2.158	2.088	1.891	2.165	2.032	2.412	2.001	2.26	2.124	2.353	2.331	2.102	2.17	2.131	2.092	2.364	2.33	1.97	2.088	2.262	2.739	2.251	2.173	2.151	2.245	2.297
rh_rostralmiddlefrontal_part4	2.526	2.224	2.272	3.02	2.765	2.46	2.38	2.525	2.401	2.239	2.499	2.621	2.517	2.364	2.591	2.376	2.988	2.356	2.702	2.446	2.471	3.072	2.583	2.494	2.137	2.342	2.173	2.368	2.658	2.384	2.485	2.255	2.328	2.563	2.608	2.242	2.535	2.134	2.524	2.2	2.215	2.562	2.641	2.309	2.183	2.456	2.7	2.471	2.593
rh_rostralmiddlefrontal_part5	2.267	2.149	2.106	2.435	2.379	2.286	2.235	2.14	2.05	2.191	2.348	2.207	2.359	2.215	2.272	2.064	2.336	2.17	2.419	2.529	2.195	2.39	2.416	2.206	2.215	2.042	2.356	2.118	2.279	2.34	2.391	2.212	2.25	2.266	2.199	2.263	2.317	2.217	2.163	2.265	2.074	2.503	2.194	2.35	2.225	2.053	2.28	2.228	2.27
rh_rostralmiddlefrontal_part6	2.451	2.083	2.051	2.612	2.158	2.239	2.313	2.344	2.165	2.203	2.261	2.331	2.185	2.412	2.251	2.066	2.079	2.284	2.264	2.301	2.139	2.313	2.397	2.057	2.297	1.889	2.411	2.088	2.427	2.066	2.425	2.212	2.341	2.183	2.43	2.422	2.445	2.058	2.322	2.745	2.111	2.379	2.205	2.507	2.125	2.007	2.519	2.397	2.604
rh_rostralmiddlefrontal_part7	2.501	1.937	2.141	2.545	2.313	2.174	2.194	2.2	2.311	2.292	2.357	2.244	2.452	2.315	2.56	2.213	2.581	2.104	2.335	2.563	2.01	2.286	2.226	2.146	2.256	2.169	2.115	2.045	2.247	2.204	2.534	2.196	2.423	2.385	2.198	2.314	2.326	1.939	2.385	2.306	2.21	2.163	2.326	2.264	2.248	2.19	2.418	2.148	2.211
rh_rostralmiddlefrontal_part8	2.389	1.998	2.359	2.466	2.131	2.31	2.31	2.309	2.117	2.138	2.256	2.244	2.375	2.276	2.53	2.322	2.539	2.329	2.715	2.468	2.031	2.707	2.464	2.132	2.035	2.17	2.293	2.082	2.507	2.177	2.301	2.147	2.203	2.247	2.218	2.074	2.309	2.09	2.351	2.209	2.027	2.178	2.316	2.458	2.303	2.178	2.329	2.189	2.24
rh_rostralmiddlefrontal_part9	2.258	1.988	1.991	2.338	2.234	2.216	2.253	2.227	1.983	2.215	2.252	2.15	2.392	2.375	2.282	2.113	2.77	2.295	2.468	2.412	1.884	2.06	2.355	1.931	2.235	2.097	2.242	1.958	2.263	2.277	2.26	2.003	2.208	2.312	2.215	2.15	2.232	1.991	2.088	2.043	2.208	2.352	2.185	2.564	2.158	2.147	2.427	2.3	2.302
rh_rostralmiddlefrontal_part10	2.536	2.039	2.491	2.738	2.45	2.329	2.306	2.294	2.213	2.333	2.486	2.192	2.419	2.391	2.357	2.065	2.524	2.192	2.219	2.317	2.219	2.512	2.284	2.14	2.336	2.049	2.207	2.184	2.52	2.219	2.403	2.304	2.366	2.272	2.209	2.567	2.2	2.115	2.198	2.106	2.259	2.286	2.31	2.386	1.97	2.248	2.343	2.485	2.335
rh_superiorfrontal_part1	2.63	2.608	2.585	2.445	2.321	2.497	2.723	2.356	2.449	2.696	2.729	2.516	2.43	2.685	2.629	2.655	2.3	2.446	2.47	2.648	2.326	2.399	2.472	2.365	2.49	2.383	2.59	2.51	2.594	2.439	2.519	2.407	2.686	2.799	2.358	2.607	2.478	2.52	2.239	2.739	2.401	2.512	2.344	2.309	2.413	2.474	2.879	2.277	2.655
rh_superiorfrontal_part2	2.55	2.305	2.37	2.78	2.338	2.394	2.272	2.304	2.112	2.468	2.366	2.386	2.271	2.239	2.449	2.499	2.115	2.346	2.362	2.539	1.986	2.577	2.306	2.239	2.083	2.059	2.577	2.139	2.378	2.28	2.557	2.337	2.409	2.263	2.303	2.384	2.22	2.102	2.198	2.163	2.254	2.591	2.26	2.363	2.273	2.278	2.327	2.654	2.358
rh_superiorfrontal_part3	2.706	2.409	2.311	2.576	2.514	2.547	2.656	2.522	2.437	2.638	2.606	2.589	2.57	2.787	2.591	2.338	2.839	2.471	2.608	2.626	2.071	2.642	2.502	2.138	2.389	1.898	2.747	2.299	2.458	2.674	2.872	2.472	2.342	2.281	2.463	2.498	2.558	2.408	2.432	2.199	2.194	2.491	2.567	2.524	2.312	2.342	2.576	3.185	2.716
rh_superiorfrontal_part4	2.724	2.355	2.665	2.587	2.472	2.593	2.849	2.488	2.448	2.497	2.655	2.774	2.526	2.446	2.798	2.459	2.497	2.974	2.551	2.79	2.014	2.767	2.595	2.38	2.605	2.471	2.776	2.644	2.509	2.693	2.714	2.297	2.472	2.783	2.812	2.685	2.706	2.46	2.324	2.736	2.741	2.684	2.368	2.378	2.697	2.447	2.704	2.505	2.634
rh_superiorfrontal_part5	2.684	2.502	2.302	2.607	2.373	2.397	2.388	2.573	2.177	2.387	2.501	2.563	2.312	2.854	2.478	2.332	2.812	2.473	2.789	2.644	2.219	2.569	2.501	2.385	2.302	2.283	2.584	2.311	2.612	2.671	2.507	2.395	2.183	2.25	2.091	2.444	2.368	2.568	2.596	2.411	2.311	2.543	2.368	2.341	2.4	2.284	2.45	2.25	2.505
rh_superiorfrontal_part6	2.671	2.461	2.411	2.538	2.562	2.557	2.486	2.688	2.446	2.41	2.541	2.68	2.596	2.671	2.651	2.655	2.816	2.391	2.939	2.648	2.23	2.53	2.536	2.573	2.384	2.339	2.692	2.519	2.823	2.503	2.738	2.535	2.304	2.496	2.449	2.631	2.667	2.597	2.424	2.483	2.344	2.374	2.49	2.524	2.442	2.405	2.615	2.435	2.345
rh_superiorfrontal_part7	2.527	2.487	2.669	2.762	2.685	2.652	2.579	2.432	2.491	2.583	2.347	2.625	2.435	2.379	2.428	2.64	2.421	2.617	2.727	2.765	2.391	3.019	2.455	2.228	2.37	2.232	2.486	2.308	2.434	2.556	2.575	2.518	2.428	2.584	2.643	2.496	2.596	2.374	2.301	2.509	2.398	2.352	2.385	2.201	2.631	2.455	2.453	2.574	2.583
rh_superiorfrontal_part8	2.67	2.474	2.571	2.689	2.789	2.648	2.577	2.605	2.566	2.246	2.591	2.573	2.388	2.804	2.433	2.342	2.754	2.481	2.753	2.711	2.135	2.597	2.411	2.525	2.468	2.196	2.548	2.386	2.847	2.342	2.62	2.467	2.546	2.421	2.522	2.664	2.515	2.554	2.505	2.631	2.138	2.606	2.479	2.462	2.304	2.468	2.654	2.466	2.559
rh_superiorfrontal_part9	2.648	2.763	2.752	2.784	2.945	2.674	2.598	2.567	2.957	2.569	2.938	2.847	2.725	2.869	2.828	2.79	2.538	2.443	2.839	2.776	2.394	2.581	2.881	2.479	2.465	2.277	2.765	2.456	2.905	2.575	2.825	2.74	2.536	2.704	2.32	2.788	2.665	2.613	2.651	2.816	2.31	2.438	2.512	2.655	2.732	2.65	2.841	2.77	2.658
rh_superiorfrontal_part10	2.937	2.674	2.858	2.729	2.463	2.711	2.832	2.376	2.783	2.775	2.635	2.62	2.584	2.618	2.24	2.82	2.722	2.88	2.617	2.852	2.491	2.264	2.747	2.463	2.81	2.423	2.704	2.442	2.688	2.411	2.726	2.793	2.723	2.778	2.837	2.508	2.633	2.633	2.539	2.594	2.602	2.568	2.531	2.336	2.52	2.517	2.826	2.838	2.715
rh_superiorfrontal_part11	2.791	2.477	2.859	3.053	2.586	2.56	2.706	2.361	2.751	2.554	2.787	2.62	2.738	2.681	2.603	2.573	2.688	2.576	2.746	3.052	2.59	2.39	2.602	2.378	2.532	2.328	2.853	2.597	2.783	2.574	2.829	2.599	2.431	2.769	2.637	2.409	2.644	2.679	2.507	2.49	2.434	2.435	2.453	2.756	2.582	2.606	2.811	2.631	2.695
rh_superiorfrontal_part12	2.554	2.402	2.506	2.914	2.593	2.566	2.729	2.378	2.465	2.647	2.75	2.646	2.426	2.257	2.667	2.415	2.578	2.677	2.36	2.646	2.316	2.493	2.646	2.13	2.669	2.454	2.571	2.472	2.434	2.602	2.804	2.501	2.409	2.414	2.556	2.469	2.786	2.365	2.185	2.508	2.411	2.311	2.324	2.189	2.525	2.331	2.483	3.284	2.509
rh_superiorfrontal_part13	2.716	2.65	2.574	3.283	2.793	2.702	2.706	2.744	2.698	2.87	2.566	2.843	2.682	2.816	2.955	2.95	2.763	2.929	2.842	2.737	2.543	3.027	2.716	2.327	2.804	2.567	3.028	2.394	2.636	2.714	2.914	2.992	2.707	2.87	2.722	2.785	2.718	2.695	2.685	2.716	2.503	2.505	2.658	3.053	2.738	2.353	2.673	3.276	2.486
rh_superiorparietal_part1	2.199	2.265	2.457	2.21	2.213	2.164	2.244	2.364	1.833	2.4	2.262	2.151	2.137	2.245	2.136	2.174	2.057	2.067	2.137	1.99	1.749	2.548	2.107	2.14	2.051	2.114	2.354	2.212	2.226	2.211	2.13	2.097	2.062	2.353	2.255	2.397	1.971	2.167	2.315	2.26	2.202	2.453	2.305	1.923	2.357	2.014	2.228	2.39	2.198
rh_superiorparietal_part2	2.066	2.041	2.045	2.295	2.145	2.225	2.005	2.298	2.18	2.229	2.226	2.284	1.927	1.889	2.367	1.981	2.141	2.246	2.179	2.178	1.906	1.763	2.265	2.003	2.191	1.968	2.2	2.007	2.05	2.103	2.249	1.927	2.195	2.095	2.308	2.096	2.173	2.005	1.915	2.301	2.194	2.177	2.147	1.942	2.224	1.962	2.251	2.043	2.089
rh_superiorparietal_part3	2.002	2.022	2.123	2.368	2.12	2.491	2.162	2.046	1.914	2.296	2.365	2.002	1.918	1.765	1.961	2.051	2.027	1.852	1.812	1.927	1.632	2.371	1.846	2.113	2.137	2.026	2.136	1.978	2.205	1.924	2.079	1.801	2.008	2.156	2.033	2.172	2.042	1.99	2.062	2.239	2.042	2.044	1.936	2.02	2.26	1.998	2.154	1.978	1.943
rh_superiorparietal_part4	2.043	1.95	2.551	2.452	1.966	2.224	1.917	2.208	2.144	2.201	2.044	2.303	1.892	1.89	1.992	2.126	2.247	2.05	2.17	2.31	2.013	1.87	2.045	2.011	2.163	2.025	2.318	2.052	2.04	2.254	2.253	2.007	2.163	2.3	2.059	2.12	2.089	1.866	1.898	2.08	2.175	1.907	1.994	2.154	2.23	1.9	2.395	2.271	2.082
rh_superiorparietal_part5	2.017	2.234	2.096	2.227	1.846	2.344	2.015	2.116	1.809	2.298	2.457	2.351	2.114	2.049	2.138	1.906	1.845	1.824	2.046	2.176	1.999	2.12	1.809	2.178	2.151	2.08	2.183	2.184	2.4	1.957	2.14	2.093	2.154	2.133	2.053	1.984	2.118	1.584	1.952	2.231	2.25	1.956	2.29	1.972	2.208	1.931	2.057	1.963	2.291
rh_superiorparietal_part6	2.082	2.027	2.086	2.159	1.948	2.335	2.085	2.357	1.731	2.24	2.302	1.876	1.743	1.925	2.019	2.347	1.867	1.843	1.893	2.178	1.694	2.964	2.036	2.031	2.132	1.985	2.06	1.987	2.09	2.085	1.915	1.876	1.769	2.164	2.186	2.288	1.997	1.957	2.084	2.255	2.224	2.141	2.155	2.111	2.099	1.911	2.142	1.919	1.997
rh_superiorparietal_part7	2.08	2.117	2.258	2.135	2.048	2.153	2.046	2.348	1.958	2.414	2.203	1.806	2.05	2.081	1.983	2.399	2.143	2.154	2.22	2.029	1.835	2.216	2.032	2.086	2.184	1.98	2.261	1.91	2.18	1.956	1.997	1.871	1.843	2.132	2.088	2.221	2.142	1.68	2.056	2.166	2.079	2.25	2.104	2.116	1.864	2.068	2.177	1.868	2.295
rh_superiorparietal_part8	2.008	2.343	2.114	2.32	2.021	2.235	2.146	2.318	2.025	2.423	2.107	2.315	1.935	2.047	2.194	2.146	2.278	2.03	2.244	2.365	2.095	2.511	1.916	2.215	2.126	2.07	2.225	1.955	1.969	2.101	1.979	2.046	2.15	2.15	2.143	2.116	2.293	2.065	2.175	2.407	2.08	2.241	2.222	2.268	2.129	2.162	2.246	2.268	2.071
rh_superiorparietal_part9	2.275	2.18	2.385	2.638	2.008	2.29	2.345	2.125	2.02	2.29	2.409	2.299	2.081	2.184	2.121	2.262	1.983	2.12	2.236	2.149	2.036	2.425	2.219	2.181	2.105	2.254	2.482	2.012	2.333	1.97	2.189	2.076	2.316	2.223	2.243	2.201	2.078	2.171	2.083	2.246	2.263	1.961	2.298	1.874	2.235	2.138	2.26	2.263	2.597
rh_superiorparietal_part10	2.312	2.096	2.507	2.57	2.316	2.411	2.431	2.257	2.17	2.24	2.493	2.336	1.968	2.029	2.161	2.287	2.293	2.268	2.209	2.349	2.191	2.059	2.085	1.999	2.153	2.094	2.384	2.146	2.136	2.309	2.22	2.166	2.056	2.335	2.187	2.124	2.162	1.958	1.956	2.178	2.063	2.018	2.157	2.153	2.247	2.056	2.089	2.083	2.55
rh_superiortemporal_part1	3.292	2.695	2.728	2.681	3.164	3.136	2.308	2.485	3.04	3.161	3.281	3.221	3.42	3.085	2.952	3.117	2.722	3.254	3.417	2.668	1.95	3.098	2.66	2.937	3.153	2.365	2.729	2.469	3.226	2.873	3.506	3.196	3.174	3.585	2.612	3.293	2.661	2.784	3.023	2.797	2.584	2.732	3.045	2.659	2.372	2.307	3.238	2.989	3.123
rh_superiortemporal_part2	2.726	2.777	2.719	3.145	3.168	3.024	2.831	2.779	2.657	2.531	2.831	2.771	2.7	2.637	2.699	2.724	2.614	2.719	2.991	2.948	2.533	2.402	2.709	2.738	2.808	2.529	2.854	2.759	2.657	2.702	2.834	2.567	2.747	2.867	2.874	2.737	2.754	2.497	2.569	2.751	2.675	2.581	2.538	2.501	2.941	2.506	2.838	2.865	2.659
rh_superiortemporal_part3	2.963	2.614	2.546	2.8	3.003	2.837	3.027	2.708	2.642	2.799	2.668	2.684	2.549	2.632	2.634	2.781	2.792	2.701	2.863	2.788	2.38	2.55	2.584	2.756	2.614	2.667	2.888	2.644	2.78	2.465	2.849	2.658	2.558	2.812	2.659	2.809	2.787	2.583	2.693	2.91	2.608	2.696	2.803	2.539	2.798	2.565	2.746	2.602	2.769
rh_superiortemporal_part4	2.375	2.376	2.488	2.576	2.373	2.552	2.486	2.647	2.241	2.533	2.613	2.161	2.333	2.468	2.472	2.278	2.374	2.567	2.774	2.402	2.154	2.483	2.343	2.298	2.54	2.314	2.354	2.293	2.682	2.214	2.374	2.294	2.064	2.513	2.594	2.585	2.633	2.208	2.532	2.628	2.204	2.347	2.353	2.054	2.748	2.274	2.602	2.248	2.543
rh_superiortemporal_part5	2.487	2.302	2.336	2.628	2.826	2.656	2.579	2.54	2.179	2.554	2.652	2.609	2.523	2.511	2.5	2.539	2.635	2.594	2.754	2.869	2.269	2.393	2.368	2.517	2.746	2.466	2.619	2.413	2.644	2.214	2.765	2.495	2.206	2.688	2.468	2.752	2.702	2.413	2.662	2.733	2.216	2.693	2.503	2.24	2.663	2.205	2.52	2.541	2.616
rh_superiortemporal_part6	2.972	2.655	2.724	2.726	2.764	2.918	2.62	2.523	2.755	2.602	2.702	2.719	2.983	2.83	2.64	2.743	2.638	2.895	2.87	2.764	2.333	2.543	2.476	2.954	2.742	2.622	2.751	2.69	2.861	2.683	3.054	2.689	2.876	2.948	2.364	2.836	2.872	2.454	2.691	2.777	2.463	2.683	2.521	2.335	2.475	2.378	2.57	2.828	2.626
rh_supramarginal_part1	2.611	2.642	2.459	2.632	2.887	2.59	2.793	2.594	2.632	2.817	3.058	2.552	2.558	2.877	2.611	2.829	2.428	2.553	2.924	2.775	2.543	2.461	2.661	2.934	2.528	2.424	2.629	2.666	2.661	2.565	2.654	2.511	2.556	2.979	2.678	2.379	2.704	2.631	2.923	3.166	2.525	2.654	2.452	2.409	2.906	2.59	2.739	2.51	2.76
rh_supramarginal_part2	2.303	2.259	2.267	2.422	2.132	2.543	2.353	2.325	2.42	2.518	2.653	2.038	2.342	2.175	1.933	2.14	2.198	2.344	2.406	2.543	2.244	2.284	2.293	2.282	2.489	2.076	2.397	2.408	2.596	2.062	2.251	2.186	2.258	2.58	2.513	2.355	2.428	2.45	2.272	2.527	2.133	2.477	2.225	2.061	2.458	2.219	2.443	2.212	2.323
rh_supramarginal_part3	2.379	2.346	2.258	2.498	2.152	2.452	2.181	2.3	2.301	2.173	2.375	2.388	2.155	2.171	2.209	2.112	2.096	2.127	2.212	2.42	2.135	1.894	2.102	2.298	2.272	2.2	2.298	2.267	2.583	2.038	2.222	2.169	2.419	2.307	2.439	2.046	2.302	1.959	2.157	2.436	2.371	2.259	2.358	2.265	2.465	1.961	2.35	2.073	2.398
rh_supramarginal_part4	2.473	2.44	2.285	2.681	2.291	2.693	2.732	2.55	2.614	2.178	2.583	2.613	2.098	2.316	2.415	2.233	2.457	2.37	2.612	2.572	2.27	2.232	2.508	2.482	2.362	2.153	2.343	2.418	2.626	2.368	2.526	2.26	2.349	2.443	2.473	2.457	2.562	2.236	2.406	3.035	2.565	2.663	2.31	2.356	2.601	2.496	2.587	2.266	2.692
rh_supramarginal_part5	2.575	2.502	2.433	2.708	2.307	2.633	2.591	2.505	2.189	2.327	2.452	2.463	2.445	2.307	2.524	2.259	2.324	2.164	2.523	2.66	2.251	1.998	2.36	2.379	2.498	2.243	2.596	2.504	2.325	2.413	2.369	2.332	2.377	2.529	2.557	2.399	2.227	1.992	2.23	2.801	2.317	2.578	2.415	2.065	2.534	2.269	2.599	2.333	2.599
rh_supramarginal_part6	2.666	2.594	2.675	2.686	2.61	2.881	2.609	2.394	2.662	2.807	2.822	2.627	2.298	2.509	2.67	2.409	2.513	2.646	2.702	2.712	2.54	2.607	2.857	2.602	2.625	2.543	2.526	2.448	2.738	2.376	2.65	2.546	2.515	2.479	2.839	2.559	2.663	2.424	2.257	2.679	2.516	2.533	2.372	2.457	2.584	2.606	2.644	2.229	2.769
rh_supramarginal_part7	2.567	2.376	2.237	2.354	2.283	2.469	2.639	2.584	2.49	2.416	2.666	2.2	2.473	2.421	2.141	2.295	2.354	2.232	2.39	2.476	2.339	2.467	2.463	2.489	2.358	2.233	2.318	2.308	2.74	2.332	2.485	2.663	2.541	2.751	2.466	2.281	2.388	2.428	2.336	2.77	2.472	2.294	2.027	2.361	2.575	2.501	2.535	2.204	2.456
rh_frontalpole_part1	2.557	2.27	2.225	2.886	2.577	2.483	2.568	2.617	2.583	2.268	2.511	2.786	2.711	2.631	2.836	2.259	2.872	2.566	2.994	2.535	2.38	2.804	2.771	2.547	2.475	2.546	2.5	2.474	2.248	2.324	2.768	2.863	2.703	2.685	2.409	2.512	2.467	2.667	2.126	2.398	2.659	2.543	2.63	2.588	2.427	2.432	3.274	2.521	2.693
rh_temporalpole_part1	4.096	3.266	3.292	3.821	3.818	3.476	3.015	3.882	3.339	3.635	3.188	3.527	3.877	3.798	3.677	3.581	3.863	3.781	3.725	3.469	2.214	3.321	3.159	3.724	3.787	3.245	3.609	2.987	3.558	3.193	3.843	3.541	3.284	3.846	3.595	3.684	3.376	2.71	3.61	3.928	3.38	3.116	3.681	3.063	3.125	2.41	3.823	3.65	3.411
rh_transversetemporal_part1	2.094	2.342	2.251	2.615	2.566	2.714	2.59	2.611	2.294	2.385	2.67	2.324	2.203	2.37	2.162	2.188	2.455	2.509	2.046	2.587	2.401	2.367	2.093	2.091	2.593	2.233	2.381	1.952	2.53	2.288	2.581	2.378	1.781	2.489	2.557	2.296	2.706	2.128	2.706	2.378	2.213	2.487	2.422	2.288	2.717	2.005	2.606	2.271	2.427
rh_insula_part1	3.685	3.033	3.393	3.54	3.556	3.562	3.196	3.505	3.034	3.406	3.299	3.314	3.588	3.493	3.256	3.131	3.397	3.377	3.423	3.317	2.638	2.855	3.225	3.281	3.343	2.872	2.816	2.947	3.74	3.025	3.442	3.158	2.97	3.529	3.07	3.487	3.035	3.4	2.8	3.468	3.133	3.129	3.204	3.132	2.947	3.43	3.334	3.348	3.346
rh_insula_part2	2.609	2.345	2.364	2.571	2.675	2.373	2.385	2.343	2.545	2.694	2.586	2.337	2.156	2.598	2.413	2.401	2.34	2.553	2.505	2.789	2.476	2.093	2.45	2.605	2.776	2.335	2.539	2.536	2.714	2.428	2.804	2.54	2.431	2.873	2.595	2.309	2.578	2.889	2.277	2.81	2.239	2.439	2.304	2.306	2.424	2.516	2.654	2.464	2.327
rh_insula_part3	3.288	2.891	3.081	3.262	3.056	3.082	2.777	3.361	3.1	3.306	3.01	3.054	3.324	3.288	2.95	2.807	2.764	2.905	3.114	3.288	2.993	2.92	3.711	2.806	2.974	2.754	3.169	3.419	3.143	2.986	3.049	2.962	2.95	3.103	3.085	3.047	2.949	3.182	2.917	3.45	3.004	2.661	2.882	3.07	2.671	2.589	3.163	3.143	2.635
rh_insula_part4	2.957	2.719	2.713	2.875	2.812	2.876	2.562	2.646	2.81	2.888	2.769	2.826	2.721	2.974	2.492	2.621	2.65	2.883	3.155	2.832	2.701	2.702	2.683	2.394	2.696	2.501	2.765	2.59	2.765	2.584	2.925	2.554	2.702	2.997	2.715	2.677	2.651	2.613	2.712	3.212	2.499	2.606	2.665	3.18	2.734	2.583	2.655	2.746	2.508
[truncated: 94 more columns]
