# Supplementary material for: Cortical Thickness Differences Are Associated With Chemical Synaptic Transmission Upregulated Genes in Degeneration of Mild Cognitive Impairment
Source: Front Aging Neurosci. 2021 Oct 29;13:745381. doi: 10.3389/fnagi.2021.745381 (PMC8585991; doi:10.3389/fnagi.2021.745381)
Supplement: Supplementary file 2 [file Data_Sheet_2.zip › code and data/geneExpression/auxiliar/allen_interp_nearest.m]

function gene_regional_expression=allen_interp_nearest(gene_samples,samples_coor_mni,centroids_parcel)
numSamples=size(samples_coor_mni,1);
distances_to_centroid=sqrt(sum(power(samples_coor_mni-repmat(centroids_parcel,numSamples,1),2),2));
[dummy posfind]=min(distances_to_centroid);
gene_regional_expression=gene_samples(posfind,:);
end
