# Supplementary material for: Cortical Thickness Differences Are Associated With Chemical Synaptic Transmission Upregulated Genes in Degeneration of Mild Cognitive Impairment
Source: Front Aging Neurosci. 2021 Oct 29;13:745381. doi: 10.3389/fnagi.2021.745381 (PMC8585991; doi:10.3389/fnagi.2021.745381)
Supplement: Supplementary file 2 [file Data_Sheet_2.zip › code and data/geneExpression/auxiliar/ids.csv]

2	7	12156	16379	14	23	24	26	34	35	41	42	55	75	43	102	0	103	109	414	416	417	422	424	425	426	431	432	0	0	451	453	456	478	457	467	471	472	476	481	500	501	502	504	507	517	508	514	515	530
[truncated: 5,000 more columns]
