# Supplementary material for: Cortical Thickness Differences Are Associated With Chemical Synaptic Transmission Upregulated Genes in Degeneration of Mild Cognitive Impairment
Source: Front Aging Neurosci. 2021 Oct 29;13:745381. doi: 10.3389/fnagi.2021.745381 (PMC8585991; doi:10.3389/fnagi.2021.745381)
Supplement: Supplementary file 2 [file Data_Sheet_2.zip › code and data/geneExpression/auxiliar/Richiardi_Data_File_S2_Extended.csv]

probe_id	Entrez_id	gene_symbol	gene_AIBS	gene_AIBS_id
CUST_9126_PI416261804	1	A1BG	A1BG	2
CUST_50_PI416408490	2	A2M	A2M	7
CUST_15931_PI416261804	10	NAT2	NAT2	12156
A_23_P2920	12	SERPINA3	SERPINA3	16379
A_23_P80570	13	AADAC	AADAC	14
CUST_6789_PI416261804	14	AAMP	AAMP	23
CUST_15782_PI416261804	15	AANAT	AANAT	24
A_24_P172990	16	AARS	AARS	26
A_24_P330684	18	ABAT	ABAT	34
A_24_P289265	19	ABCA1	ABCA1	35
CUST_16485_PI416261804	20	ABCA2	ABCA2	41
CUST_16089_PI416261804	21	ABCA3	ABCA3	42
CUST_15999_PI416261804	22	ABCB7	ABCB7	55
A_23_P251660	23	ABCF1	ABCF1	75
CUST_16005_PI416261804	24	ABCA4	ABCA4	43
A_24_P282416	25	ABL1	ABL1	102
CUST_8984_PI416261804	26	AOC1		0
A_32_P34970	27	ABL2	ABL2	103
CUST_15327_PI416261804	29	ABR	ABR	109
A_24_P379858	30	ACAA1	ACAA1	414
A_24_P179033	31	ACACA	ACACA	416
A_23_P87791	32	ACACB	ACACB	417
A_24_P234242	33	ACADL	ACADL	422
A_23_P65022	35	ACADS	ACADS	424
A_32_P61313	36	ACADSB	ACADSB	425
CUST_15285_PI416261804	37	ACADVL	ACADVL	426
A_24_P930262	38	ACAT1	ACAT1	431
A_23_P383835	39	ACAT2	ACAT2	432
A_24_P239219	40	ASIC2		0
CUST_12445_PI416261804	41	ASIC1		0
CUST_16359_PI416261804	43	ACHE	ACHE	451
CUST_9014_PI416261804	47	ACLY	ACLY	453
A_23_P9415	48	ACO1	ACO1	456
A_23_P40734	49	ACR	ACR	478
A_23_P305481	50	ACO2	ACO2	457
A_24_P935889	51	ACOX1	ACOX1	467
A_24_P922919	52	ACP1	ACP1	471
CUST_816_PI416379584	53	ACP2	ACP2	472
A_24_P46130	55	ACPP	ACPP	476
CUST_894_PI416261804	56	ACRV1	ACRV1	481
CUST_15163_PI416261804	58	ACTA1	ACTA1	500
A_24_P92680	59	ACTA2	ACTA2	501
A_23_P31323	60	ACTB	ACTB	502
A_23_P205894	70	ACTC1	ACTC1	504
A_23_P39955	72	ACTG2	ACTG2	507
A_23_P315241	81	ACTN4	ACTN4	517
A_23_P69249	86	ACTL6A	ACTL6A	508
A_24_P107695	87	ACTN1	ACTN1	514
A_24_P119678	88	ACTN2	ACTN2	515
CUST_16199_PI416261804	90	ACVR1	ACVR1	530
A_23_P99036	91	ACVR1B	ACVR1B	531
CUST_16955_PI416261804	92	ACVR2A	ACVR2A	533
A_23_P109950	93	ACVR2B	ACVR2B	534
CUST_10606_PI416261804	97	ACYP1	ACYP1	538
A_23_P256988	98	ACYP2	ACYP2	539
CUST_14646_PI416261804	100	ADA	ADA	541
CUST_14276_PI416261804	101	ADAM8	ADAM8	565
A_24_P24890	102	ADAM10	ADAM10	545
A_24_P918592	103	ADAR	ADAR	594
A_32_P141849	104	ADARB1	ADARB1	595
A_32_P45727	105	ADARB2	ADARB2	596
A_23_P21002	107	ADCY1	ADCY1	606
A_32_P405973	108	ADCY2	ADCY2	608
A_24_P919249	111	ADCY5	ADCY5	611
A_23_P501547	112	ADCY6	ADCY6	612
A_23_P106945	113	ADCY7	ADCY7	613
CUST_15239_PI416261804	114	ADCY8	ADCY8	614
A_23_P49443	115	ADCY9	ADCY9	615
A_23_P38712	116	ADCYAP1	ADCYAP1	616
CUST_9910_PI416261804	117	ADCYAP1R1	ADCYAP1R1	617
A_24_P109272	118	ADD1	ADD1	618
A_23_P421436	119	ADD2	ADD2	619
A_23_P202435	120	ADD3	ADD3	620
CUST_14000_PI416261804	123	PLIN2		0
A_23_P58359	124	ADH1A		0
A_23_P81158	126	ADH1C	ADH1C	623
A_24_P920938	132	ADK	ADK	634
CUST_14343_PI416261804	133	ADM	ADM	635
CUST_62_PI416408490	134	ADORA1	ADORA1	640
CUST_13568_PI416261804	136	ADORA2B	ADORA2B	642
A_23_P137931	140	ADORA3	ADORA3	643
CUST_7645_PI416261804	141	ADPRH	ADPRH	645
CUST_9838_PI416261804	146	ADRA1D	ADRA1D	650
A_32_P26621	147	ADRA1B	ADRA1B	649
CUST_7_PI416558205	148	ADRA1A	ADRA1A	648
CUST_16591_PI416261804	150	ADRA2A	ADRA2A	651
A_23_P378926	151	ADRA2B	ADRA2B	652
CUST_16013_PI416261804	152	ADRA2C	ADRA2C	653
CUST_16160_PI416261804	153	ADRB1	ADRB1	654
CUST_16801_PI416261804	154	ADRB2	ADRB2	655
A_23_P202667	156	ADRBK1	ADRBK1	657
CUST_69_PI416408490	157	ADRBK2	ADRBK2	658
CUST_13293_PI416261804	158	ADSL	ADSL	660
A_23_P201432	159	ADSS	ADSS	661
A_23_P4885	160	AP2A1	AP2A1	1128
A_24_P350252	161	AP2A2	AP2A2	1129
A_23_P6398	162	AP1B1	AP1B1	1119
A_24_P690273	163	AP2B1	AP2B1	1130
A_23_P318208	164	AP1G1	AP1G1	1120
A_23_P145916	165	AEBP1	AEBP1	663
A_24_P416728	166	AES	AES	666
CUST_1468_PI416261804	167	CRISP1	CRISP1	4459
A_23_P355289	172	AFG3L1P	AFG3L1P	677
A_23_P69606	173	AFM	AFM	679
A_23_P58205	174	AFP	AFP	681
CUST_14159_PI416261804	175	AGA	AGA	683
CUST_17093_PI416261804	176	ACAN	ACAN	427
CUST_15462_PI416261804	177	AGER	AGER	694
CUST_14559_PI416261804	178	AGL	AGL	699
CUST_9794_PI416261804	181	AGRP	AGRP	714
CUST_13510_PI416261804	182	JAG1	JAG1	8810
A_23_P318860	187	APLNR	APLNR	1169
A_23_P83590	189	AGXT	AGXT	721
CUST_14976_PI416261804	190	NR0B1	NR0B1	12609
A_24_P57367	191	AHCY	AHCY	726
A_23_P215566	196	AHR	AHR	733
A_23_P155514	197	AHSG	AHSG	736
CUST_13531_PI416261804	199	AIF1	AIF1	739
A_23_P70785	202	AIM1	AIM1	745
A_24_P278192	203	AK1	AK1	754
A_24_P933965	204	AK2	AK2	755
A_23_P200524	205	AK4		0
A_23_P2960	207	AKT1	AKT1	793
A_23_P373475	208	AKT2	AKT2	795
A_23_P217114	210	ALAD	ALAD	818
A_23_P57877	211	ALAS1	ALAS1	819
A_32_P385587	212	ALAS2	ALAS2	820
A_23_P257834	213	ALB	ALB	821
A_32_P74643	214	ALCAM	ALCAM	822
CUST_15693_PI416261804	215	ABCD1	ABCD1	70
CUST_15603_PI416261804	216	ALDH1A1	ALDH1A1	825
A_23_P36753	217	ALDH2	ALDH2	831
A_23_P207213	218	ALDH3A1	ALDH3A1	832
A_23_P135294	219	ALDH1B1	ALDH1B1	828
CUST_16139_PI416261804	221	ALDH3B1	ALDH3B1	834
A_23_P24311	222	ALDH3B2	ALDH3B2	835
CUST_16143_PI416261804	223	ALDH9A1	ALDH9A1	841
A_23_P129896	224	ALDH3A2	ALDH3A2	833
A_23_P388124	225	ABCD2	ABCD2	71
CUST_13535_PI416261804	226	ALDOA	ALDOA	842
A_23_P32143	229	ALDOB	ALDOB	843
CUST_9455_PI416261804	230	ALDOC	ALDOC	844
CUST_13611_PI416261804	231	AKR1B1	AKR1B1	780
CUST_14666_PI416261804	238	ALK	ALK	860
A_23_P152909	239	ALOX12	ALOX12	872
A_24_P674207	240	ALOX5	ALOX5	877
A_24_P347378	241	ALOX5AP	ALOX5AP	878
CUST_8237_PI416261804	245	ALOX12P2	ALOX12P2	874
CUST_8878_PI416261804	248	ALPI	ALPI	880
A_23_P97046	249	ALPL	ALPL	884
A_23_P79587	250	ALPP	ALPP	885
A_24_P131580	251	ALPPL2	ALPPL2	886
A_23_P85941	257	ALX3	ALX3	894
A_23_P44867	258	AMBN	AMBN	899
A_23_P256504	259	AMBP	AMBP	900
A_23_P214121	262	AMD1	AMD1	902
A_23_P96478	265	AMELX	AMELX	905
A_24_P182254	266	AMELY	AMELY	906
A_23_P141005	267	AMFR	AMFR	907
CUST_15630_PI416261804	268	AMH	AMH	908
A_24_P115990	269	AMHR2	AMHR2	909
CUST_9652_PI416261804	271	AMPD2	AMPD2	922
A_24_P304154	272	AMPD3	AMPD3	923
A_23_P31273	273	AMPH	AMPH	924
A_23_P165333	274	BIN1	BIN1	1833
A_24_P174503	275	AMT	AMT	925
CUST_4616_PI416261804	279	AMY2A	AMY2A	928
A_23_P428738	283	ANG	ANG	941
CUST_15206_PI416261804	285	ANGPT2	ANGPT2	945
A_24_P162483	286	ANK1	ANK1	954
A_23_P133068	287	ANK2	ANK2	955
CUST_16586_PI416261804	290	ANPEP	ANPEP	1062
CUST_11776_PI416261804	291	SLC25A4	SLC25A4	16789
A_24_P182183	292	SLC25A5	SLC25A5	16797
A_23_P33752	293	SLC25A6	SLC25A6	16800
A_23_P94501	301	ANXA1	ANXA1	1066
A_24_P937744	302	ANXA2	ANXA2	1070
A_24_P204244	303	ANXA2P1	ANXA2P1	1071
A_24_P323114	305	ANXA2P3	ANXA2P3	1072
CUST_1074_PI416261804	306	ANXA3	ANXA3	1074
A_24_P731255	307	ANXA4	ANXA4	1075
A_23_P69720	308	ANXA5	ANXA5	1076
CUST_15233_PI416261804	309	ANXA6	ANXA6	1077
A_24_P107142	311	ANXA11	ANXA11	1068
A_23_P60009	312	ANXA13	ANXA13	1069
A_23_P145718	313	AOAH	AOAH	1081
A_23_P4133	314	AOC2	AOC2	1082
CUST_1245_PI416573500	317	APAF1	APAF1	1146
CUST_7826_PI416261804	318	NUDT2	NUDT2	12739
CUST_3408_PI416261804	320	APBA1	APBA1	1147
A_23_P146849	321	APBA2	APBA2	1148
A_24_P372613	322	APBB1	APBB1	1150
A_24_P234701	323	APBB2	APBB2	1152
A_23_P96827	325	APCS	APCS	1158
A_24_P254355	326	AIRE	AIRE	752
A_23_P41143	327	APEH	APEH	1159
A_23_P151649	328	APEX1	APEX1	1160
A_32_P80697	329	BIRC2	BIRC2	1836
CUST_16193_PI416261804	330	BIRC3	BIRC3	1837
A_23_P22460	331	XIAP	XIAP	19862
A_23_P118815	332	BIRC5	BIRC5	1838
CUST_16330_PI416261804	333	APLP1	APLP1	1170
A_23_P203191	335	APOA1	APOA1	1172
A_24_P302249	336	APOA2	APOA2	1174
A_23_P87036	337	APOA4	APOA4	1175
A_24_P109214	341	APOC1	APOC1	1188
CUST_11694_PI416261804	343	AQP8	AQP8	1224
A_23_P203183	345	APOC3	APOC3	1189
A_23_P136777	347	APOD	APOD	1191
A_23_P164650	348	APOE	APOE	1192
CUST_84_PI416408490	351	APP	APP	1206
CUST_14919_PI416261804	353	APRT	APRT	1210
CUST_16817_PI416261804	355	FAS	FAS	6385
CUST_1097_PI416261804	357	SHROOM2	SHROOM2	16579
A_23_P204721	359	AQP2	AQP2	1216
A_23_P112482	360	AQP3	AQP3	1217
A_24_P202522	361	AQP4	AQP4	1218
A_23_P117104	362	AQP5	AQP5	1219
CUST_85_PI416408490	367	AR	AR	1227
A_23_P100539	368	ABCC6	ABCC6	67
CUST_8977_PI416261804	369	ARAF	ARAF	1228
A_24_P201531	372	ARCN1	ARCN1	1233
A_24_P208998	373	TRIM23	TRIM23	18860
CUST_2894_PI416261804	374	AREG	AREG	1234
A_23_P201086	375	ARF1	ARF1	1235
A_24_P187750	377	ARF3	ARF3	1236
A_24_P925786	378	ARF4	ARF4	1237
A_23_P55179	379	ARL4D	ARL4D	1322
A_23_P254601	381	ARF5	ARF5	1238
A_24_P472455	382	ARF6	ARF6	1239
A_23_P128728	384	ARG2	ARG2	1249
A_24_P174550	387	RHOA	RHOA	15395
A_23_P51136	388	RHOB	RHOB	15396
A_23_P12514	389	RHOC	RHOC	15400
CUST_16742_PI416261804	390	RND3	RND3	15485
A_23_P150718	391	RHOG	RHOG	15403
A_23_P44057	392	ARHGAP1	ARHGAP1	1251
CUST_10451_PI416261804	393	ARHGAP4	ARHGAP4	1270
CUST_10999_PI416261804	394	ARHGAP5	ARHGAP5	1271
CUST_7503_PI416261804	395	ARHGAP6	ARHGAP6	1272
A_24_P366994	396	ARHGDIA	ARHGDIA	1275
CUST_15579_PI416261804	397	ARHGDIB	ARHGDIB	1276
CUST_6602_PI416261804	398	ARHGDIG	ARHGDIG	1277
A_23_P58132	399	RHOH	RHOH	15404
A_32_P36101	400	ARL1	ARL1	1308
A_23_P98252	402	ARL2	ARL2	1317
A_24_P286935	403	ARL3	ARL3	1319
CUST_14423_PI416261804	406	ARNTL	ARNTL	1355
A_24_P344976	407	ARR3	ARR3	1366
A_24_P386622	408	ARRB1	ARRB1	1367
CUST_15820_PI416261804	409	ARRB2	ARRB2	1368
CUST_16060_PI416261804	410	ARSA	ARSA	1374
A_24_P205213	411	ARSB	ARSB	1375
CUST_15997_PI416261804	412	STS	STS	17662
A_23_P357760	414	ARSD	ARSD	1376
A_24_P924251	415	ARSE	ARSE	1377
CUST_10307_PI416261804	416	ARSF	ARSF	1378
A_24_P24002	419	ART3	ART3	1385
A_24_P933278	420	ART4	ART4	1386
A_24_P911348	421	ARVCF	ARVCF	1390
A_24_P928637	427	ASAH1	ASAH1	1394
CUST_13870_PI416261804	429	ASCL1	ASCL1	1422
A_23_P105088	430	ASCL2	ASCL2	1423
CUST_5072_PI416261804	432	ASGR1	ASGR1	1429
CUST_1129_PI416261804	433	ASGR2	ASGR2	1430
CUST_91_PI416408490	435	ASL	ASL	1434
A_24_P16856	438	ASMT	ASMT	1435
CUST_8990_PI416261804	439	ASNA1	ASNA1	1438
A_24_P373475	443	ASPA	ASPA	1441
CUST_10533_PI416261804	444	ASPH	ASPH	1444
A_23_P31921	445	ASS1	ASS1	1452
A_32_P22383	460	ASTN1	ASTN1	1455
CUST_11194_PI416261804	463	ZFHX3		0
A_23_P105646	466	ATF1	ATF1	1472
A_24_P33895	467	ATF3	ATF3	1474
A_23_P120941	468	ATF4	ATF4	1475
CUST_16028_PI416261804	471	ATIC	ATIC	1498
A_24_P103944	472	ATM		0
A_24_P920247	473	RERE	RERE	15296
CUST_16165_PI416261804	474	ATOH1	ATOH1	1504
CUST_12132_PI416261804	475	ATOX1	ATOX1	1507
A_23_P1072	476	ATP1A1	ATP1A1	1520
CUST_16576_PI416261804	477	ATP1A2	ATP1A2	1521
CUST_15156_PI416261804	478	ATP1A3	ATP1A3	1522
A_23_P87982	479	ATP12A	ATP12A	1514
A_24_P333420	480	ATP1A4	ATP1A4	1523
A_23_P62932	481	ATP1B1	ATP1B1	1524
CUST_7540_PI416261804	482	ATP1B2	ATP1B2	1525
A_23_P68007	483	ATP1B3	ATP1B3	1526
A_24_P141786	488	ATP2A2	ATP2A2	1529
A_23_P207632	489	ATP2A3	ATP2A3	1530
A_23_P128319	490	ATP2B1	ATP2B1	1531
A_23_P337642	492	ATP2B3	ATP2B3	1533
A_23_P11841	493	ATP2B4	ATP2B4	1534
CUST_9833_PI416261804	495	ATP4A	ATP4A	1537
CUST_7604_PI416261804	496	ATP4B	ATP4B	1538
A_24_P245358	498	ATP5A1	ATP5A1	1539
A_24_P269006	501	ALDH7A1	ALDH7A1	839
CUST_12105_PI416261804	506	ATP5B	ATP5B	1540
CUST_5537_PI416261804	509	ATP5C1	ATP5C1	1541
A_24_P168456	513	ATP5D	ATP5D	1542
A_24_P659099	515	ATP5F1	ATP5F1	1545
CUST_7041_PI416261804	516	ATP5G1	ATP5G1	1546
CUST_2389_PI416261804	517	ATP5G2	ATP5G2	1548
A_24_P174346	518	ATP5G3	ATP5G3	1549
A_23_P125420	521	ATP5I	ATP5I	1551
CUST_14706_PI416261804	522	ATP5J	ATP5J	1552
A_23_P211965	523	ATP6V1A	ATP6V1A	1570
A_24_P145249	525	ATP6V1B1	ATP6V1B1	1571
A_23_P31844	526	ATP6V1B2	ATP6V1B2	1572
A_24_P279220	527	ATP6V0C	ATP6V0C	1565
CUST_9432_PI416261804	529	ATP6V1E1	ATP6V1E1	1576
CUST_1828_PI416261804	533	ATP6V0B	ATP6V0B	1564
A_23_P500410	534	ATP6V1G2	ATP6V1G2	1580
CUST_6023_PI416261804	535	ATP6V0A1	ATP6V0A1	1561
A_24_P74753	537	ATP6AP1	ATP6AP1	1558
CUST_13597_PI416261804	539	ATP5O	ATP5O	1555
A_24_P721815	540	ATP7B	ATP7B	1584
A_24_P521318	546	ATRX	ATRX	1604
A_23_P395460	547	KIF1A	KIF1A	9170
CUST_10757_PI416261804	549	AUH	AUH	1617
CUST_10308_PI416261804	550	AUP1	AUP1	1618
CUST_16470_PI416261804	551	AVP	AVP	1627
A_23_P208389	558	AXL	AXL	1636
A_23_P71270	563	AZGP1	AZGP1	1637
A_23_P153741	566	AZU1	AZU1	1641
A_24_P740662	567	B2M	B2M	1643
CUST_11369_PI416261804	570	BAAT	BAAT	1678
A_24_P299034	571	BACH1	BACH1	1681
CUST_9995_PI416261804	572	BAD	BAD	1683
CUST_16692_PI416261804	573	BAG1	BAG1	1684
A_23_P388331	574	BAGE	BAGE	1689
CUST_11635_PI416261804	575	BAI1	BAI1	1694
CUST_5409_PI416261804	576	BAI2	BAI2	1695
CUST_13955_PI416261804	577	BAI3	BAI3	1696
CUST_13429_PI416261804	578	BAK1	BAK1	1701
CUST_1084_PI416261804	579	NKX3-2	NKX3-2	12450
A_23_P67771	580	BARD1	BARD1	1708
CUST_16819_PI416261804	581	BAX	BAX	1724
A_24_P184305	582	BBS1	BBS1	1732
CUST_9882_PI416261804	583	BBS2	BBS2	1735
A_24_P176284	585	BBS4	BBS4	1736
A_23_P87528	586	BCAT1	BCAT1	1752
A_23_P90163	587	BCAT2	BCAT2	1753
CUST_109_PI416408490	590	BCHE	BCHE	1756
CUST_7891_PI416261804	593	BCKDHA	BCKDHA	1757
A_24_P914513	594	BCKDHB	BCKDHB	1758
A_23_P202837	595	CCND1	CCND1	3494
A_24_P512775	596	BCL2	BCL2	1763
A_24_P100130	598	BCL2L1	BCL2L1	1765
A_23_P418373	599	BCL2L2	BCL2L2	1772
CUST_15597_PI416261804	604	BCL6	BCL6	1774
A_23_P61826	605	BCL7A	BCL7A	1776
CUST_9885_PI416261804	607	BCL9	BCL9	1779
A_23_P37736	608	TNFRSF17	TNFRSF17	18640
CUST_331_PI416408490	610	HCN2	HCN2	7811
A_23_P419156	611	OPN1SW	OPN1SW	12884
A_24_P162073	613	BCR	BCR	1787
CUST_16398_PI416261804	617	BCS1L	BCS1L	1788
CUST_4435_PI416261804	618	BCYRN1		0
CUST_10706_PI416261804	622	BDH1	BDH1	1789
A_32_P7316	627	BDNF	BDNF	1793
CUST_17141_PI416261804	629	CFB	CFB	3853
CUST_1273_PI416261804	631	BFSP1	BFSP1	1816
CUST_11132_PI416261804	633	BGN	BGN	1819
A_23_P434118	634	CEACAM1	CEACAM1	3761
A_23_P81581	635	BHMT	BHMT	1826
A_24_P938243	636	BICD1	BICD1	1829
A_23_P404667	638	BIK	BIK	1832
A_23_P350451	639	PRDM1	PRDM1	14498
CUST_13992_PI416261804	640	BLK	BLK	1844
CUST_13234_PI416261804	641	BLM	BLM	1845
A_23_P310911	642	BLMH	BLMH	1846
A_23_P203215	643	CXCR5	CXCR5	4703
CUST_13310_PI416261804	644	BLVRA	BLVRA	1851
CUST_8665_PI416261804	645	BLVRB	BLVRB	1852
A_24_P60930	649	BMP1	BMP1	1856
CUST_16974_PI416261804	650	BMP2	BMP2	1859
A_23_P81058	651	BMP3	BMP3	1861
CUST_16674_PI416261804	652	BMP4	BMP4	1862
A_23_P19723	653	BMP5	BMP5	1863
CUST_17039_PI416261804	654	BMP6	BMP6	1864
A_24_P91566	655	BMP7	BMP7	1865
A_23_P380939	656	BMP8B	BMP8B	1867
A_24_P527404	657	BMPR1A	BMPR1A	1869
A_24_P63380	658	BMPR1B	BMPR1B	1870
A_32_P26483	659	BMPR2	BMPR2	1871
A_23_P253602	660	BMX	BMX	1875
A_23_P84565	661	POLR3D	POLR3D	14263
CUST_805_PI416261804	662	BNIP1	BNIP1	1878
CUST_1338_PI416379584	663	BNIP2	BNIP2	1879
CUST_15071_PI416261804	664	BNIP3	BNIP3	1880
A_32_P127956	665	BNIP3L	BNIP3L	1881
CUST_8320_PI416261804	666	BOK	BOK	1886
CUST_13122_PI416261804	667	DST	DST	5421
CUST_17109_PI416261804	668	FOXL2	FOXL2	6769
CUST_16490_PI416261804	669	BPGM	BPGM	1893
CUST_9725_PI416261804	670	BPHL	BPHL	1894
A_23_P131785	671	BPI	BPI	1895
CUST_114_PI416408490	672	BRCA1	BRCA1	1905
CUST_16222_PI416261804	673	BRAF	BRAF	1903
CUST_16210_PI416261804	675	BRCA2	BRCA2	1906
CUST_5668_PI416261804	678	ZFP36L2	ZFP36L2	20098
CUST_2168_PI416261804	680	BRS3	BRS3	1933
A_24_P202769	682	BSG	BSG	1945
A_23_P7325	683	BST1	BST1	1950
A_23_P39465	684	BST2	BST2	1951
A_32_P865613	685	BTC	BTC	1966
A_23_P155351	686	BTD	BTD	1967
CUST_15486_PI416261804	687	KLF9	KLF9	9240
A_23_P53891	688	KLF5	KLF5	9236
A_32_P115663	689	BTF3	BTF3	1968
CUST_11600_PI416261804	690	BTF3P11	BTF3P11	1970
A_23_P87560	694	BTG1	BTG1	1971
A_23_P137139	695	BTK	BTK	1975
CUST_10926_PI416261804	696	BTN1A1	BTN1A1	1977
A_23_P124417	699	BUB1	BUB1	1990
A_23_P163481	701	BUB1B	BUB1B	1991
CUST_5556_PI416261804	705	BYSL	BYSL	1998
CUST_11231_PI416261804	706	TSPO	TSPO	19029
CUST_62_PI417507815	708	C1QBP	C1QBP	2436
A_23_P139123	710	SERPING1	SERPING1	16405
A_23_P18055	711	ERC2-IT1	ERC2-IT1	5876
A_24_P222655	712	C1QA	C1QA	2434
A_23_P137366	713	C1QB	C1QB	2435
CUST_15106_PI416261804	714	C1QC	C1QC	2437
CUST_34_PI417507815	715	C1R	C1R	2450
CUST_15140_PI416261804	716	C1S	C1S	2452
A_23_P433865	717	C2	C2	2569
A_24_P923854	718	C3	C3	2735
CUST_15050_PI416261804	722	C4BPA	C4BPA	2783
CUST_15591_PI416261804	725	C4BPB	C4BPB	2784
CUST_14625_PI416261804	726	CAPN5	CAPN5	3203
CUST_16255_PI416261804	727	C5	C5	2820
A_23_P153562	728	C5AR1	C5AR1	2821
CUST_15012_PI416261804	729	C6	C6	2856
A_23_P46639	731	C8A	C8A	2975
A_23_P35252	732	C8B	C8B	2976
A_23_P20713	733	C8G	C8G	2977
A_23_P82859	734	OSGIN2	OSGIN2	13296
CUST_12016_PI416261804	738	VPS51		0
A_23_P138819	740	MRPL49	MRPL49	11775
A_23_P329286	741	ZNHIT2	ZNHIT2	20685
CUST_14060_PI416261804	744	MPPED2	MPPED2	11702
CUST_6483_PI416261804	745	MYRF		0
CUST_5997_PI416261804	746	TMEM258		0
A_24_P115967	747	DAGLA	DAGLA	4850
A_24_P390668	752	FMNL1	FMNL1	6703
A_23_P391946	753	LDLRAD4		0
A_32_P325710	754	PTTG1IP	PTTG1IP	14873
A_23_P211167	755	C21orf2	C21orf2	2633
A_23_P57304	757	TMEM50B	TMEM50B	18525
CUST_11543_PI416261804	758	MPPED1	MPPED1	11701
A_23_P168916	759	CA1	CA1	3081
CUST_16131_PI416261804	760	CA2	CA2	3087
CUST_8906_PI416261804	761	CA3	CA3	3088
CUST_348_PI417507815	762	CA4	CA4	3089
CUST_7819_PI416261804	763	CA5A	CA5A	3090
A_24_P376760	765	CA6	CA6	3093
CUST_7798_PI416261804	766	CA7	CA7	3094
A_24_P282227	767	CA8	CA8	3095
A_23_P157793	768	CA9	CA9	3096
CUST_5092_PI416261804	770	CA11	CA11	3083
A_24_P330518	771	CA12	CA12	3084
CUST_16845_PI416261804	773	CACNA1A	CACNA1A	3110
CUST_122_PI416408490	774	CACNA1B	CACNA1B	3111
A_24_P158881	775	CACNA1C	CACNA1C	3112
CUST_13825_PI416261804	776	CACNA1D	CACNA1D	3113
CUST_6489_PI416261804	777	CACNA1E	CACNA1E	3114
CUST_9275_PI416261804	778	CACNA1F	CACNA1F	3115
CUST_15226_PI416261804	779	CACNA1S	CACNA1S	3119
A_24_P367289	780	DDR1	DDR1	4953
CUST_129_PI416408490	781	CACNA2D1	CACNA2D1	3120
CUST_1079_PI416261804	782	CACNB1	CACNB1	3124
CUST_133_PI416408490	784	CACNB3	CACNB3	3126
CUST_13466_PI416261804	785	CACNB4	CACNB4	3127
CUST_135_PI416408490	786	CACNG1	CACNG1	3128
CUST_6932_PI416261804	788	SLC25A20	SLC25A20	16768
CUST_9008_PI416261804	790	CAD	CAD	3137
CUST_140_PI416408490	793	CALB1	CALB1	3145
CUST_14715_PI416261804	794	CALB2	CALB2	3146
A_23_P44996	795	S100G	S100G	16060
A_24_P198178	796	CALCA	CALCA	3147
CUST_10011_PI416261804	797	CALCB	CALCB	3148
CUST_16112_PI416261804	799	CALCR	CALCR	3151
A_24_P164071	800	CALD1	CALD1	3153
A_24_P542364	801	CALM1	CALM1	3157
A_23_P326170	805	CALM2	CALM2	3158
A_24_P219785	808	CALM3	CALM3	3159
CUST_15498_PI416261804	810	CALML3	CALML3	3160
A_23_P67288	811	CALR	CALR	3165
A_24_P918458	813	CALU	CALU	3167
CUST_12245_PI416261804	814	CAMK4	CAMK4	3178
CUST_141_PI416408490	815	CAMK2A	CAMK2A	3172
CUST_10809_PI416261804	816	CAMK2B	CAMK2B	3173
A_32_P47988	817	CAMK2D	CAMK2D	3174
A_24_P467568	819	CAMLG	CAMLG	3182
A_23_P253791	820	CAMP	CAMP	3183
A_24_P345993	821	CANX	CANX	3191
CUST_12423_PI416261804	822	CAPG	CAPG	3194
A_23_P138835	823	CAPN1	CAPN1	3195
CUST_12666_PI416261804	824	CAPN2	CAPN2	3201
CUST_12927_PI416261804	825	CAPN3	CAPN3	3202
CUST_10313_PI416261804	826	CAPNS1	CAPNS1	3208
A_24_P313993	828	CAPS	CAPS	3212
A_24_P379379	829	CAPZA1	CAPZA1	3215
A_23_P307940	830	CAPZA2	CAPZA2	3216
A_23_P434352	831	CAST	CAST	3260
A_24_P359100	832	CAPZB	CAPZB	3218
CUST_13188_PI416261804	833	CARS	CARS	3231
CUST_16232_PI416261804	834	CASP1	CASP1	3243
A_23_P215701	835	CASP2	CASP2	3247
CUST_17107_PI416261804	836	CASP3	CASP3	3248
A_23_P35912	837	CASP4	CASP4	3249
CUST_16178_PI416261804	838	CASP5	CASP5	3250
CUST_16286_PI416261804	839	CASP6	CASP6	3251
CUST_15259_PI416261804	840	CASP7	CASP7	3252
A_24_P148499	841	CASP8	CASP8	3253
A_23_P97309	842	CASP9	CASP9	3255
A_24_P139993	843	CASP10	CASP10	3244
CUST_15110_PI416261804	844	CASQ1	CASQ1	3256
A_23_P126582	845	CASQ2	CASQ2	3257
A_23_P29719	846	CASR	CASR	3258
A_24_P925191	847	CAT	CAT	3262
A_24_P925040	858	CAV2	CAV2	3270
A_24_P69267	860	RUNX2	RUNX2	16018
A_24_P34155	861	RUNX1	RUNX1	16015
A_23_P427278	862	RUNX1T1	RUNX1T1	16017
CUST_9830_PI416261804	863	CBFA2T3	CBFA2T3	3274
CUST_17079_PI416261804	864	RUNX3	RUNX3	16019
A_32_P111266	865	CBFB	CBFB	3275
CUST_15119_PI416261804	866	SERPINA6	SERPINA6	16382
A_23_P53226	867	CBL	CBL	3276
A_23_P29830	868	CBLB	CBLB	3277
CUST_6778_PI416261804	869	CBLN1	CBLN1	3280
A_23_P76006	871	SERPINH1	SERPINH1	16406
CUST_11292_PI416261804	873	CBR1	CBR1	3284
A_23_P40453	874	CBR3	CBR3	3285
A_24_P48856	875	CBS	CBS	3287
CUST_12690_PI416261804	883	CCBL1	CCBL1	3307
CUST_147_PI416408490	885	CCK	CCK	3458
CUST_148_PI416408490	886	CCKAR	CCKAR	3459
A_24_P98161	889	KRIT1	KRIT1	9336
CUST_12111_PI416261804	890	CCNA2	CCNA2	3488
A_23_P122197	891	CCNB1	CCNB1	3489
A_24_P705701	892	CCNC	CCNC	3493
A_24_P278747	894	CCND2	CCND2	3495
A_24_P393051	896	CCND3	CCND3	3496
CUST_14613_PI416261804	898	CCNE1	CCNE1	3498
A_24_P193592	899	CCNF	CCNF	3500
CUST_10898_PI416261804	900	CCNG1	CCNG1	3501
A_24_P12065	901	CCNG2	CCNG2	3502
A_23_P30338	902	CCNH	CCNH	3503
CUST_1055_PI416573500	904	CCNT1	CCNT1	3512
A_24_P174341	905	CCNT2	CCNT2	3513
A_23_P158148	908	CCT6A	CCT6A	3536
A_23_P63167	909	CD1A	CD1A	3554
A_23_P51767	911	CD1C	CD1C	3556
A_23_P74575	912	CD1D	CD1D	3557
CUST_16055_PI416261804	914	CD2	CD2	3559
A_23_P138985	915	CD3D	CD3D	3591
A_23_P416747	916	CD3E	CD3E	3592
CUST_16206_PI416261804	917	CD3G	CD3G	3594
CUST_12222_PI416261804	919	CD247	CD247	3569
CUST_16941_PI416261804	920	CD4	CD4	3595
CUST_1067_PI416573500	921	CD5	CD5	3602
CUST_15243_PI416261804	922	CD5L	CD5L	3608
A_23_P311875	923	CD6	CD6	3609
A_23_P431815	924	CD7	CD7	3613
CUST_12389_PI416261804	925	CD8A	CD8A	3625
A_23_P357881	926	CD8B	CD8B	3626
CUST_16939_PI416261804	928	CD9	CD9	3627
CUST_15606_PI416261804	929	CD14	CD14	3544
CUST_9454_PI416261804	930	CD19	CD19	3553
A_23_P116371	931	MS4A1	MS4A1	11816
CUST_888_PI416261804	932	MS4A3	MS4A3	11823
CUST_15659_PI416261804	933	CD22	CD22	3565
CUST_16473_PI416261804	939	CD27	CD27	3571
A_23_P91095	940	CD28	CD28	3574
CUST_14729_PI416261804	942	CD86	CD86	3624
A_23_P169257	944	TNFSF8	TNFSF8	18660
CUST_12250_PI416261804	946	SIGLEC6	SIGLEC6	16596
A_23_P23829	947	CD34	CD34	3587
A_24_P925505	948	CD36	CD36	3588
A_24_P911504	949	SCARB1	SCARB1	16157
A_23_P386514	950	SCARB2	SCARB2	16158
A_23_P167328	952	CD38	CD38	3590
A_24_P335025	953	ENTPD1	ENTPD1	5800
A_23_P29697	956	ENTPD3	ENTPD3	5802
CUST_10433_PI416261804	957	ENTPD5	ENTPD5	5804
CUST_15819_PI416261804	958	CD40	CD40	3596
A_23_P62220	959	CD40LG	CD40LG	3597
A_24_P919640	960	CD44	CD44	3598
A_23_P74145	962	CD48	CD48	3601
CUST_15667_PI416261804	965	CD58	CD58	3606
A_24_P784765	966	CD59	CD59	3607
CUST_13212_PI416261804	968	CD68	CD68	3611
A_23_P87879	969	CD69	CD69	3612
A_23_P119202	970	CD70	CD70	3614
A_23_P250245	971	CD72	CD72	3615
CUST_1255_PI416573500	975	CD81	CD81	3620
A_23_P208579	976	CD97	CD97	3630
CUST_13889_PI416261804	977	CD151	CD151	3545
CUST_13792_PI416261804	978	CDA	CDA	3634
A_23_P138507	983	CDK1		0
A_24_P143843	987	LRBA	LRBA	10823
A_24_P934268	988	CDC5L	CDC5L	3670
A_24_P925518	989	39326		0
CUST_16400_PI416261804	990	CDC6	CDC6	3671
CUST_13937_PI416261804	991	CDC20	CDC20	3643
A_23_P121423	993	CDC25A	CDC25A	3646
CUST_14354_PI416261804	994	CDC25B	CDC25B	3647
A_23_P70249	995	CDC25C	CDC25C	3648
CUST_4097_PI416261804	996	CDC27	CDC27	3650
A_24_P453532	998	CDC42	CDC42	3659
A_23_P206359	999	CDH1	CDH1	3683
A_23_P38732	1000	CDH2	CDH2	3693
A_24_P940656	1002	CDH4	CDH4	3701
A_23_P129496	1003	CDH5	CDH5	3702
A_23_P426681	1004	CDH6	CDH6	3703
A_24_P382287	1005	CDH7	CDH7	3704
CUST_1033_PI416261804	1006	CDH8	CDH8	3705
CUST_2352_PI416261804	1007	CDH9	CDH9	3706
CUST_1039_PI416261804	1008	CDH10	CDH10	3684
CUST_14984_PI416261804	1009	CDH11	CDH11	3685
CUST_150_PI416408490	1012	CDH13	CDH13	3687
A_32_P25357	1013	CDH15	CDH15	3688
A_23_P100240	1014	CDH16	CDH16	3689
CUST_11163_PI416261804	1015	CDH17	CDH17	3690
CUST_1954_PI416261804	1016	CDH18	CDH18	3691
CUST_14733_PI416261804	1017	CDK2	CDK2	3709
A_23_P24997	1019	CDK4	CDK4	3713
CUST_15042_PI416261804	1020	CDK5	CDK5	3714
A_24_P795106	1021	CDK6	CDK6	3720
CUST_8151_PI416261804	1022	CDK7	CDK7	3721
A_23_P139958	1024	CDK8	CDK8	3722
A_32_P309929	1025	CDK9	CDK9	3723
A_24_P89457	1026	CDKN1A	CDKN1A	3730
A_23_P204696	1027	CDKN1B	CDKN1B	3731
A_23_P428129	1028	CDKN1C	CDKN1C	3732
A_23_P43484	1029	CDKN2A	CDKN2A	3733
A_23_P216812	1030	CDKN2B	CDKN2B	3736
CUST_12737_PI416261804	1031	CDKN2C	CDKN2C	3737
CUST_7970_PI416261804	1033	CDKN3	CDKN3	3739
CUST_10792_PI416261804	1036	CDO1	CDO1	3741
A_23_P125495	1038	CDR1	CDR1	3743
A_24_P339071	1039	CDR2	CDR2	3744
A_23_P7250	1040	CDS1	CDS1	3749
A_23_P350396	1041	CDSN	CDSN	3751
CUST_9098_PI416261804	1043	CD52	CD52	3603
CUST_15713_PI416261804	1045	CDX2	CDX2	3755
A_23_P114314	1046	CDX4	CDX4	3756
CUST_10920_PI416261804	1047	CLGN	CLGN	4102
A_23_P153301	1048	CEACAM5	CEACAM5	3770
A_24_P216165	1050	CEBPA	CEBPA	3774
A_23_P143242	1051	CEBPB	CEBPB	3775
A_23_P31810	1052	CEBPD	CEBPD	3776
CUST_11253_PI416261804	1053	CEBPE	CEBPE	3777
CUST_4786_PI416261804	1054	CEBPG	CEBPG	3778
A_23_P123794	1056	CEL	CEL	3785
CUST_9297_PI416261804	1058	CENPA	CENPA	3797
A_24_P213912	1059	CENPB	CENPB	3798
A_24_P240338	1061	CENPCP1		0
CUST_11676_PI416261804	1062	CENPE	CENPE	3800
A_24_P96780	1063	CENPF	CENPF	3801
A_23_P206733	1066	CES1	CES1	3840
CUST_2102_PI416261804	1068	CETN1	CETN1	3848
CUST_13922_PI416261804	1069	CETN2	CETN2	3849
A_32_P832001	1070	CETN3	CETN3	3850
CUST_320_PI417507815	1071	CETP	CETP	3852
A_32_P212406	1073	CFL2	CFL2	3866
A_23_P1552	1075	CTSC	CTSC	4639
CUST_159_PI416408490	1080	CFTR	CFTR	3869
A_23_P42386	1081	CGA	CGA	3870
A_23_P130515	1084	CEACAM3	CEACAM3	3768
A_23_P130573	1087	CEACAM7	CEACAM7	3772
CUST_1801_PI416261804	1089	CEACAM4	CEACAM4	3769
CUST_1260_PI416261804	1101	CHAD	CHAD	3882
A_24_P367576	1102	RCBTB2	RCBTB2	15236
CUST_1287_PI417557136	1103	CHAT	CHAT	3886
CUST_6868_PI416261804	1104	RCC1	RCC1	15237
CUST_1717_PI416261804	1105	CHD1	CHD1	3897
A_24_P184844	1106	CHD2	CHD2	3899
CUST_16910_PI416261804	1108	CHD4	CHD4	3901
CUST_17012_PI416261804	1111	CHEK1	CHEK1	3908
A_32_P192745	1112	FOXN3	FOXN3	6773
CUST_15559_PI416261804	1113	CHGA	CHGA	3913
A_23_P57155	1114	CHGB	CHGB	3914
A_24_P274111	1116	CHI3L1	CHI3L1	3915
A_23_P12082	1117	CHI3L2	CHI3L2	3916
CUST_11287_PI416261804	1118	CHIT1	CHIT1	3921
A_23_P136135	1119	CHKA	CHKA	3922
CUST_1090_PI416379584	1121	CHM	CHM	3925
A_23_P46118	1122	CHML	CHML	3926
A_32_P216175	1123	CHN1	CHN1	3937
A_24_P277875	1124	CHN2	CHN2	3938
CUST_10867_PI416261804	1128	CHRM1	CHRM1	3948
CUST_1948_PI417557136	1129	CHRM2	CHRM2	3949
CUST_661_PI417557136	1131	CHRM3	CHRM3	3950
A_23_P104845	1132	CHRM4	CHRM4	3951
A_23_P90888	1134	CHRNA1	CHRNA1	3953
CUST_15469_PI416261804	1137	CHRNA4	CHRNA4	3957
CUST_167_PI416408490	1138	CHRNA5	CHRNA5	3958
CUST_15465_PI416261804	1139	CHRNA7	CHRNA7	3960
A_24_P27627	1140	CHRNB1	CHRNB1	3962
CUST_16018_PI416261804	1141	CHRNB2	CHRNB2	3963
A_23_P123424	1142	CHRNB3	CHRNB3	3964
A_23_P332789	1143	CHRNB4	CHRNB4	3965
CUST_12918_PI416261804	1144	CHRND	CHRND	3966
CUST_13235_PI416261804	1145	CHRNE	CHRNE	3967
CUST_12846_PI416261804	1146	CHRNG	CHRNG	3968
CUST_14336_PI416261804	1147	CHUK	CHUK	3989
CUST_9271_PI416261804	1149	CIDEA	CIDEA	3999
A_23_P25674	1152	CKB	CKB	4023
A_23_P377616	1153	CIRBP	CIRBP	4007
A_24_P97465	1154	CISH	CISH	4013
CUST_11705_PI416261804	1155	TBCB	TBCB	17961
CUST_7850_PI416261804	1160	CKMT2	CKMT2	4028
A_23_P58521	1161	ERCC8	ERCC8	5884
A_23_P71727	1164	CKS2	CKS2	4031
A_24_P63950	1174	AP1S1	AP1S1	1125
CUST_5511_PI416261804	1175	AP2S1	AP2S1	1132
A_24_P862122	1176	AP3S1	AP3S1	1138
A_23_P101683	1178	CLC	CLC	4034
CUST_15250_PI416261804	1180	CLCN1	CLCN1	4041
A_23_P132845	1181	CLCN2	CLCN2	4042
CUST_181_PI416408490	1184	CLCN5	CLCN5	4045
CUST_770_PI416379584	1185	CLCN6	CLCN6	4046
CUST_15492_PI416261804	1186	CLCN7	CLCN7	4047
A_23_P215913	1191	CLU	CLU	4147
CUST_13589_PI416261804	1192	CLIC1	CLIC1	4103
A_23_P45456	1193	CLIC2	CLIC2	4104
A_24_P257151	1195	CLK1	CLK1	4114
A_23_P85888	1196	CLK2	CLK2	4115
A_32_P79610	1197	CLK2P	CLK2P	4116
CUST_14459_PI416261804	1200	TPP1	TPP1	18768
A_24_P296424	1201	CLN3	CLN3	4122
A_24_P270357	1203	CLN5	CLN5	4123
CUST_10613_PI416261804	1207	CLNS1A	CLNS1A	4127
A_23_P50241	1209	CLPTM1	CLPTM1	4133
CUST_1117_PI416261804	1211	CLTA	CLTA	4143
A_23_P252671	1212	CLTB	CLTB	4144
A_24_P231162	1213	CLTC	CLTC	4145
CUST_14261_PI416261804	1215	CMA1	CMA1	4152
A_23_P6849	1230	CCR1	CCR1	3517
A_23_P250302	1232	CCR3	CCR3	3520
CUST_12449_PI416261804	1233	CCR4	CCR4	3521
CUST_15550_PI416261804	1234	CCR5	CCR5	3522
A_24_P234921	1235	CCR6	CCR6	3523
A_23_P343398	1236	CCR7	CCR7	3524
A_23_P69012	1237	CCR8	CCR8	3525
A_23_P91954	1238	ACKR2		0
A_23_P105465	1240	CMKLR1	CMKLR1	4158
A_23_P158976	1244	ABCC2	ABCC2	63
A_24_P229588	1258	CNGB1	CNGB1	4179
A_23_P92536	1259	CNGA1	CNGA1	4175
CUST_9231_PI416261804	1261	CNGA3	CNGA3	4177
CUST_4926_PI416261804	1262	CNGA4	CNGA4	4178
A_23_P16673	1265	CNN2	CNN2	4189
A_23_P138168	1266	CNN3	CNN3	4190
A_23_P10798	1267	CNP	CNP	4205
A_23_P310931	1269	CNR2	CNR2	4211
CUST_13107_PI416261804	1270	CNTF	CNTF	4215
CUST_12819_PI416261804	1271	CNTFR	CNTFR	4216
A_24_P128200	1272	CNTN1	CNTN1	4218
CUST_1441_PI416379584	1277	COL1A1	COL1A1	4256
A_24_P265274	1278	COL1A2	COL1A2	4257
CUST_15505_PI416261804	1280	COL2A1	COL2A1	4267
A_24_P402242	1281	COL3A1	COL3A1	4268
A_24_P68342	1282	COL4A1	COL4A1	4269
CUST_9239_PI416261804	1284	COL4A2	COL4A2	4270
CUST_12010_PI416261804	1285	COL4A3	COL4A3	4271
CUST_12015_PI416261804	1286	COL4A4	COL4A4	4273
A_23_P45365	1287	COL4A5	COL4A5	4274
A_23_P217379	1288	COL4A6	COL4A6	4275
CUST_200_PI416408490	1289	COL5A1	COL5A1	4276
A_32_P218734	1290	COL5A2	COL5A2	4277
CUST_201_PI416408490	1291	COL6A1	COL6A1	4279
A_23_P144071	1294	COL7A1	COL7A1	4282
A_23_P211762	1295	COL8A1	COL8A1	4283
CUST_13605_PI416261804	1296	COL8A2	COL8A2	4284
CUST_79_PI417507815	1297	COL9A1	COL9A1	4285
CUST_10863_PI416261804	1298	COL9A2	COL9A2	4286
CUST_10961_PI416261804	1299	COL9A3	COL9A3	4287
CUST_12176_PI416261804	1300	COL10A1	COL10A1	4245
CUST_198_PI416408490	1303	COL12A1	COL12A1	4248
A_24_P90005	1305	COL13A1	COL13A1	4249
A_23_P112554	1306	COL15A1	COL15A1	4251
CUST_9288_PI416261804	1307	COL16A1	COL16A1	4252
A_23_P501010	1308	COL17A1	COL17A1	4253
CUST_11081_PI416261804	1310	COL19A1	COL19A1	4255
A_23_P90436	1311	COMP	COMP	4302
CUST_1020_PI417557136	1312	COMT	COMT	4303
A_23_P325932	1314	COPA	COPA	4305
A_23_P138899	1315	COPB1	COPB1	4306
A_24_P128308	1316	KLF6	KLF6	9237
A_24_P928901	1317	SLC31A1	SLC31A1	16852
CUST_13493_PI416261804	1318	SLC31A2	SLC31A2	16853
CUST_203_PI416408490	1325	CORT	CORT	4338
CUST_12305_PI416261804	1326	MAP3K8	MAP3K8	11167
A_23_P342348	1327	COX4I1	COX4I1	4347
CUST_1399_PI416261804	1329	COX5B	COX5B	4351
CUST_6236_PI416261804	1337	COX6A1	COX6A1	4352
A_23_P49424	1339	COX6A2	COX6A2	4353
CUST_11383_PI416261804	1340	COX6B1	COX6B1	4354
A_23_P8900	1345	COX6C	COX6C	4356
CUST_9082_PI416261804	1346	COX7A1	COX7A1	4357
CUST_1041_PI416261804	1347	COX7A2	COX7A2	4358
A_23_P159650	1349	COX7B	COX7B	4360
A_23_P110811	1350	COX7C	COX7C	4362
CUST_10793_PI416261804	1351	COX8A	COX8A	4363
A_23_P55123	1352	COX10	COX10	4340
A_24_P73943	1353	COX11	COX11	4341
A_24_P115700	1355	COX15	COX15	4342
A_23_P414793	1356	CP	CP	4365
A_23_P168357	1357	CPA1	CPA1	4366
A_23_P31161	1358	CPA2	CPA2	4367
A_23_P18017	1359	CPA3	CPA3	4368
A_23_P6615	1360	CPB1	CPB1	4373
CUST_15727_PI416261804	1361	CPB2	CPB2	4374
A_24_P53282	1362	CPD	CPD	4375
A_32_P20717	1363	CPE	CPE	4376
A_24_P115183	1364	CLDN4	CLDN4	4065
A_23_P71017	1365	CLDN3	CLDN3	4064
CUST_16125_PI416261804	1366	CLDN7	CLDN7	4068
A_24_P938352	1368	CPM	CPM	4385
A_23_P98147	1369	CPN1	CPN1	4386
A_24_P137461	1370	CPN2	CPN2	4387
CUST_9643_PI416261804	1371	CPOX	CPOX	4398
CUST_12156_PI416261804	1373	CPS1	CPS1	4400
CUST_16823_PI416261804	1374	CPT1A	CPT1A	4410
CUST_13168_PI416261804	1376	CPT2	CPT2	4413
A_24_P265523	1378	CR1	CR1	4419
CUST_1023_PI416573500	1379	CR1L	CR1L	4420
CUST_12079_PI416261804	1382	CRABP2	CRABP2	4423
CUST_7842_PI416261804	1384	CRAT	CRAT	4426
A_24_P105721	1385	CREB1	CREB1	4433
A_24_P128145	1386	ATF2	ATF2	1473
A_23_P163850	1387	CREBBP	CREBBP	4440
A_24_P419109	1388	ATF6B		0
A_24_P56194	1389	CREBL2	CREBL2	4442
A_24_P757370	1390	CREM	CREM	4448
CUST_16797_PI416261804	1392	CRH	CRH	4449
CUST_14600_PI416261804	1393	CRHBP	CRHBP	4450
CUST_16685_PI416261804	1394	CRHR1	CRHR1	4451
CUST_12526_PI416261804	1395	CRHR2	CRHR2	4452
A_23_P112798	1397	CRIP2	CRIP2	4455
A_32_P223706	1398	CRK	CRK	4464
A_24_P935009	1399	CRKL	CRKL	4465
A_23_P167051	1400	CRMP1	CRMP1	4471
A_24_P342484	1401	CRP	CRP	4479
A_24_P407235	1407	CRY1	CRY1	4488
A_23_P388027	1408	CRY2	CRY2	4489
A_23_P132147	1409	CRYAA	CRYAA	4490
A_32_P62773	1410	CRYAB	CRYAB	4491
A_23_P4254	1411	CRYBA1	CRYBA1	4492
A_23_P165457	1412	CRYBA2	CRYBA2	4493
A_23_P103034	1413	CRYBA4	CRYBA4	4494
A_23_P143621	1414	CRYBB1	CRYBB1	4495
A_23_P40574	1415	CRYBB2	CRYBB2	4496
A_24_P823219	1416	CRYBB2P1	CRYBB2P1	4497
A_24_P359441	1417	CRYBB3	CRYBB3	4498
A_23_P165380	1418	CRYGA	CRYGA	4500
A_23_P414842	1419	CRYGB	CRYGB	4501
A_23_P142606	1420	CRYGC	CRYGC	4502
A_23_P132738	1427	CRYGS	CRYGS	4505
CUST_11733_PI416261804	1428	CRYM	CRYM	4507
CUST_7966_PI416261804	1431	CS	CS	4510
A_24_P397566	1432	MAPK14	MAPK14	11187
CUST_6665_PI416261804	1434	CSE1L	CSE1L	4518
CUST_12160_PI416261804	1435	CSF1	CSF1	4519
CUST_15663_PI416261804	1436	CSF1R	CSF1R	4520
CUST_15704_PI416261804	1437	CSF2	CSF2	4521
CUST_14402_PI416261804	1439	CSF2RB	CSF2RB	4523
A_23_P501754	1440	CSF3	CSF3	4524
A_23_P126218	1441	CSF3R	CSF3R	4525
A_23_P381347	1442	CSH1	CSH1	4529
A_23_P207154	1443	CSH2	CSH2	4530
CUST_15247_PI416261804	1445	CSK	CSK	4532
A_23_P252882	1448	CSN3	CSN3	4539
A_24_P183292	1452	CSNK1A1	CSNK1A1	4540
A_24_P213134	1453	CSNK1D	CSNK1D	4543
A_23_P29263	1454	CSNK1E	CSNK1E	4544
A_32_P148808	1455	CSNK1G2	CSNK1G2	4546
A_24_P847772	1457	CSNK2A1	CSNK2A1	4548
A_23_P14915	1459	CSNK2A2	CSNK2A2	4550
A_24_P804263	1460	CSNK2B	CSNK2B	4551
CUST_12838_PI416261804	1462	VCAN	VCAN	19543
CUST_11245_PI416261804	1463	NCAN	NCAN	12184
A_32_P452382	1464	CSPG4	CSPG4	4552
CUST_962_PI416379584	1465	CSRP1	CSRP1	4559
CUST_731_PI416261804	1466	CSRP2	CSRP2	4560
CUST_783_PI416261804	1468	SLC25A10	SLC25A10	16757
CUST_15460_PI416261804	1469	CST1	CST1	4563
CUST_4710_PI416261804	1470	CST2	CST2	4565
A_24_P216294	1471	CST3	CST3	4566
CUST_11175_PI416261804	1473	CST5	CST5	4567
CUST_15721_PI416261804	1474	CST6	CST6	4568
CUST_11079_PI416261804	1477	CSTF1	CSTF1	4575
CUST_10529_PI416261804	1478	CSTF2	CSTF2	4576
A_23_P98310	1479	CSTF3	CSTF3	4578
A_24_P940135	1486	CTBS	CTBS	4598
A_32_P118655	1487	CTBP1	CTBP1	4595
A_24_P931939	1488	CTBP2	CTBP2	4597
CUST_15695_PI416261804	1489	CTF1	CTF1	4615
A_23_P19663	1490	CTGF	CTGF	4616
CUST_14307_PI416261804	1491	CTH	CTH	4617
A_23_P102481	1493	CTLA4	CTLA4	4619
A_32_P117884	1495	CTNNA1	CTNNA1	4620
A_24_P33477	1496	CTNNA2	CTNNA2	4621
A_23_P427075	1497	CTNS	CTNS	4629
A_24_P608330	1499	CTNNB1	CTNNB1	4624
A_32_P15838	1501	CTNND2	CTNND2	4628
CUST_16526_PI416261804	1504	CTRB1	CTRB1	4633
A_24_P90900	1506	CTRL	CTRL	4636
A_24_P303770	1508	CTSB	CTSB	4638
A_23_P52556	1509	CTSD	CTSD	4640
A_23_P140384	1511	CTSG	CTSG	4643
CUST_10722_PI416261804	1512	CTSH	CTSH	4644
CUST_16145_PI416261804	1513	CTSK	CTSK	4645
CUST_15547_PI416261804	1514	CTSL		0
CUST_7879_PI416261804	1515	CTSV		0
A_24_P242646	1520	CTSS	CTSS	4651
A_24_P396167	1521	CTSW	CTSW	4652
A_23_P40240	1522	CTSZ	CTSZ	4653
A_24_P316296	1523	CUX1	CUX1	4675
CUST_16271_PI416261804	1524	CX3CR1	CX3CR1	4684
A_24_P374943	1525	CXADR	CXADR	4685
CUST_14301_PI416261804	1527	TEX28	TEX28	18119
CUST_5890_PI416261804	1528	CYB5A	CYB5A	4739
A_24_P87579	1534	CYB561	CYB561	4736
A_24_P365767	1536	CYBB	CYBB	4750
A_23_P20980	1537	CYC1	CYC1	4752
A_23_P398197	1538	CYLC1	CYLC1	4758
A_24_P48078	1540	CYLD	CYLD	4760
CUST_15785_PI416261804	1545	CYP1B1	CYP1B1	4768
A_23_P358917	1551	CYP3A7	CYP3A7	4800
CUST_16418_PI416261804	1553	CYP2A13	CYP2A13	4779
A_23_P208373	1555	CYP2B6		0
A_23_P158481	1557	CYP2C19	CYP2C19	4784
CUST_15933_PI416261804	1558	CYP2C8	CYP2C8	4785
A_23_P52480	1562	CYP2C18	CYP2C18	4783
CUST_15417_PI416261804	1564	CYP2D7P1	CYP2D7P1	4788
A_23_P143734	1565	CYP2D6	CYP2D6	4787
A_24_P394940	1571	CYP2E1	CYP2E1	4789
CUST_13857_PI416261804	1573	CYP2J2	CYP2J2	4791
CUST_15967_PI416261804	1576	CYP3A4	CYP3A4	4797
A_24_P191013	1579	CYP4A11	CYP4A11	4802
A_23_P114713	1580	CYP4B1	CYP4B1	4804
A_32_P165163	1583	CYP11A1	CYP11A1	4761
CUST_15622_PI416261804	1585	CYP11B2	CYP11B2	4763
CUST_15855_PI416261804	1586	CYP17A1	CYP17A1	4764
CUST_243_PI417507815	1593	CYP27A1	CYP27A1	4776
A_23_P36397	1594	CYP27B1	CYP27B1	4777
CUST_10963_PI416261804	1600	DAB1	DAB1	4840
A_32_P183047	1601	DAB2	DAB2	4841
A_23_P32577	1602	DACH1	DACH1	4843
A_24_P56462	1603	DAD1	DAD1	4848
A_23_P312008	1604	CD55	CD55	3605
A_23_P212579	1605	DAG1	DAG1	4849
A_24_P84834	1606	DGKA	DGKA	5083
CUST_7689_PI416261804	1607	DGKB	DGKB	5084
CUST_10944_PI416261804	1608	DGKG	DGKG	5087
A_23_P139635	1610	DAO	DAO	4855
A_24_P243278	1611	DAP	DAP	4857
A_23_P252163	1612	DAPK1	DAPK1	4859
CUST_12147_PI416261804	1613	DAPK3	DAPK3	4861
A_32_P164088	1615	DARS	DARS	4865
CUST_11713_PI416261804	1616	DAXX	DAXX	4867
A_24_P145184	1620	BRINP1		0
CUST_223_PI416408490	1621	DBH	DBH	4876
A_23_P79199	1622	DBI	DBI	4877
A_24_P97849	1627	DBN1	DBN1	4878
CUST_13770_PI416261804	1628	DBP	DBP	4882
A_24_P920573	1629	DBT	DBT	4884
A_24_P937588	1630	DCC	DCC	4899
CUST_7931_PI416261804	1632	ECI1		0
CUST_14986_PI416261804	1634	DCN	DCN	4914
A_24_P337334	1635	DCTD	DCTD	4922
CUST_16698_PI416261804	1636	ACE	ACE	446
A_24_P917744	1639	DCTN1	DCTN1	4923
CUST_12178_PI416261804	1641	DCX	DCX	4935
CUST_16822_PI416261804	1642	DDB1	DDB1	4940
CUST_13560_PI416261804	1643	DDB2	DDB2	4941
A_23_P145644	1644	DDC	DDC	4942
CUST_630_PI417507815	1645	AKR1C1	AKR1C1	782
CUST_7003_PI416261804	1646	AKR1C2	AKR1C2	783
CUST_13009_PI416261804	1647	GADD45A	GADD45A	6946
A_23_P21134	1649	DDIT3	DDIT3	4947
CUST_15450_PI416261804	1650	DDOST	DDOST	4952
A_23_P17769	1652	DDT	DDT	4956
CUST_13826_PI416261804	1653	DDX1	DDX1	4957
A_23_P125656	1654	DDX3X	DDX3X	4976
A_23_P15511	1655	DDX5	DDX5	4985
A_23_P203201	1656	DDX6	DDX6	4995
A_24_P671490	1657	DMXL1	DMXL1	5223
CUST_6253_PI416261804	1659	DHX8	DHX8	5132
A_24_P36847	1660	DHX9	DHX9	5133
A_23_P64184	1662	DDX10	DDX10	4958
A_23_P203947	1663	DDX11	DDX11	4959
A_23_P69826	1665	DHX15	DHX15	5118
A_32_P138437	1666	DECR1	DECR1	4999
A_23_P326080	1669	DEFA4	DEFA4	5006
A_23_P82886	1671	DEFA6	DEFA6	5008
CUST_16711_PI416261804	1673	DEFB4A		0
A_23_P90710	1674	DES	DES	5065
CUST_14982_PI416261804	1675	CFD	CFD	3855
A_24_P222758	1676	DFFA	DFFA	5068
A_24_P278684	1677	DFFB	DFFB	5069
CUST_5972_PI416261804	1687	DFNA5	DFNA5	5070
CUST_12_PI416408490	1690	COCH	COCH	4235
CUST_9162_PI416261804	1716	DGUOK	DGUOK	5093
CUST_15018_PI416261804	1717	DHCR7	DHCR7	5095
A_23_P217820	1718	DHCR24	DHCR24	5094
A_23_P167553	1719	DHFR		0
CUST_12841_PI416261804	1723	DHODH	DHODH	5101
CUST_9791_PI416261804	1725	DHPS	DHPS	5102
A_24_P378958	1727	CYB5R3	CYB5R3	4745
A_23_P206661	1728	NQO1	NQO1	12607
A_23_P213344	1729	DIAPH1	DIAPH1	5135
A_23_P96399	1730	DIAPH2	DIAPH2	5136
CUST_9059_PI416261804	1731	37135		0
A_24_P341674	1734	DIO2	DIO2	5143
CUST_12898_PI416261804	1735	DIO3	DIO3	5144
CUST_9881_PI416261804	1736	DKC1	DKC1	5161
A_24_P372672	1737	DLAT	DLAT	5174
CUST_7755_PI416261804	1738	DLD	DLD	5176
A_24_P128255	1739	DLG1	DLG1	5181
A_23_P403466	1745	DLX1	DLX1	5197
A_24_P45980	1746	DLX2	DLX2	5198
A_24_P296587	1747	DLX3	DLX3	5199
A_23_P318262	1749	DLX5	DLX5	5201
CUST_5737_PI416261804	1750	DLX6	DLX6	5202
CUST_16454_PI416261804	1755	DMBT1	DMBT1	5205
A_32_P199796	1756	DMD	DMD	5208
A_24_P115507	1757	SARDH	SARDH	16114
A_23_P133153	1758	DMP1	DMP1	5211
CUST_16401_PI416261804	1759	DNM1	DNM1	5302
CUST_12482_PI416261804	1760	DMPK	DMPK	5212
A_23_P169293	1761	DMRT1	DMRT1	5213
CUST_2111_PI416261804	1762	DMWD	DMWD	5222
CUST_9477_PI416261804	1763	DNA2	DNA2	5225
A_24_P333461	1767	DNAH5	DNAH5	5234
A_23_P376014	1768	DNAH6	DNAH6	5235
A_24_P308051	1769	DNAH8	DNAH8	5237
CUST_5937_PI416261804	1770	DNAH9	DNAH9	5238
CUST_16749_PI416261804	1773	DNASE1	DNASE1	5291
A_23_P85164	1774	DNASE1L1	DNASE1L1	5292
CUST_9308_PI416261804	1775	DNASE1L2	DNASE1L2	5293
CUST_2082_PI416261804	1776	DNASE1L3	DNASE1L3	5294
A_23_P119266	1777	DNASE2		0
A_24_P221414	1780	DYNC1I1	DYNC1I1	5491
A_24_P379629	1781	DYNC1I2	DYNC1I2	5492
A_24_P937765	1783	DYNC1LI2	DYNC1LI2	5494
CUST_15939_PI416261804	1785	DNM2	DNM2	5305
CUST_17052_PI416261804	1786	DNMT1	DNMT1	5308
A_32_P21579	1787	TRDMT1	TRDMT1	18828
CUST_13533_PI416261804	1788	DNMT3A	DNMT3A	5309
CUST_14473_PI416261804	1789	DNMT3B	DNMT3B	5310
CUST_7677_PI416261804	1791	DNTT	DNTT	5313
A_24_P263653	1794	DOCK2	DOCK2	5321
A_24_P272845	1795	DOCK3	DOCK3	5322
A_23_P5610	1796	DOK1	DOK1	5330
CUST_13096_PI416261804	1797	DXO		0
CUST_8322_PI416261804	1798	DPAGT1	DPAGT1	5344
A_23_P152262	1800	DPEP1	DPEP1	5346
A_32_P213948	1801	DPH1		0
A_24_P393844	1802	DPH2	DPH2	5352
A_24_P97104	1803	DPP4	DPP4	5361
A_24_P912502	1804	DPP6	DPP6	5362
A_24_P113926	1805	DPT	DPT	5372
A_24_P410610	1806	DPYD	DPYD	5381
A_23_P20311	1807	DPYS	DPYS	5382
A_23_P20337	1808	DPYSL2	DPYSL2	5383
A_23_P7528	1809	DPYSL3	DPYSL3	5384
A_23_P63205	1810	DR1	DR1	5388
CUST_1383_PI417557136	1812	DRD1	DRD1	5392
CUST_1494_PI417557136	1813	DRD2	DRD2	5393
CUST_1177_PI417557136	1814	DRD3	DRD3	5394
CUST_1191_PI416261804	1819	DRG2	DRG2	5398
CUST_14431_PI416261804	1820	ARID3A	ARID3A	1299
CUST_5087_PI416261804	1821	DRP2	DRP2	5400
A_24_P24244	1822	ATN1	ATN1	1503
CUST_6883_PI416261804	1823	DSC1	DSC1	5401
CUST_9221_PI416261804	1824	DSC2	DSC2	5402
CUST_14293_PI416261804	1826	DSCAM	DSCAM	5404
CUST_14471_PI416261804	1827	RCAN1	RCAN1	15232
CUST_14752_PI416261804	1828	DSG1	DSG1	5414
A_23_P141730	1829	DSG2	DSG2	5415
CUST_14328_PI416261804	1830	DSG3	DSG3	5416
CUST_7564_PI416261804	1831	TSC22D3	TSC22D3	18981
CUST_3077_PI416261804	1832	DSP	DSP	5419
A_23_P87678	1833	EPYC	EPYC	5864
A_23_P373541	1834	DSPP	DSPP	5420
A_23_P250951	1836	SLC26A2	SLC26A2	16804
CUST_6759_PI416261804	1837	DTNA	DTNA	5428
A_24_P140608	1839	HBEGF	HBEGF	7785
A_23_P36567	1840	DTX1	DTX1	5433
A_32_P169383	1841	DTYMK	DTYMK	5439
A_23_P110712	1843	DUSP1	DUSP1	5451
A_24_P37409	1844	DUSP2	DUSP2	5461
A_23_P400255	1845	DUSP3	DUSP3	5468
CUST_7909_PI416261804	1846	DUSP4	DUSP4	5469
A_32_P687	1847	DUSP5		0
CUST_14319_PI416261804	1848	DUSP6	DUSP6	5471
A_24_P51855	1849	DUSP7	DUSP7	5472
A_24_P322867	1850	DUSP8	DUSP8	5473
A_24_P417189	1852	DUSP9	DUSP9	5474
CUST_14387_PI416261804	1854	DUT	DUT	5476
A_23_P347432	1855	DVL1	DVL1	5484
CUST_1010_PI416573500	1856	DVL2	DVL2	5485
A_24_P283000	1857	DVL3	DVL3	5486
A_32_P92500	1859	DYRK1A	DYRK1A	5503
CUST_18_PI417507815	1861	TOR1A	TOR1A	18724
CUST_16813_PI416261804	1869	E2F1	E2F1	5515
A_23_P408955	1870	E2F2	E2F2	5516
CUST_11698_PI416261804	1871	E2F3	E2F3	5517
A_23_P152218	1874	E2F4	E2F4	5518
CUST_14484_PI416261804	1875	E2F5	E2F5	5519
A_32_P12610	1876	E2F6	E2F6	5520
A_24_P205100	1877	E4F1	E4F1	5523
A_23_P156168	1879	EBF1	EBF1	5529
CUST_9087_PI416261804	1880	GPR183	GPR183	7468
A_24_P396375	1889	ECE1	ECE1	5539
A_24_P402261	1890	TYMP	TYMP	19207
A_23_P153853	1891	ECH1	ECH1	5543
CUST_7650_PI416261804	1892	ECHS1	ECHS1	5547
CUST_17110_PI416261804	1893	ECM1	ECM1	5548
A_24_P366033	1894	ECT2	ECT2	5552
A_24_P100419	1896	EDA	EDA	5553
CUST_15847_PI416261804	1901	S1PR1	S1PR1	16064
A_24_P929301	1902	LPAR1	LPAR1	10802
A_23_P112820	1903	S1PR3	S1PR3	16066
CUST_15527_PI416261804	1906	EDN1	EDN1	5564
CUST_15118_PI416261804	1907	EDN2	EDN2	5565
CUST_12401_PI416261804	1908	EDN3	EDN3	5566
A_23_P7337	1909	EDNRA	EDNRA	5567
A_24_P330263	1910	EDNRB	EDNRB	5568
A_23_P204246	1911	PHC1	PHC1	13840
A_24_P265254	1912	PHC2	PHC2	13841
A_32_P47701	1915	EEF1A1	EEF1A1	5571
A_23_P256033	1917	EEF1A2	EEF1A2	5576
A_24_P926053	1936	EEF1D	EEF1D	5578
A_24_P467358	1937	EEF1G	EEF1G	5581
A_24_P87763	1938	EEF2	EEF2	5582
A_23_P115346	1939	EIF2D		0
A_23_P254512	1942	EFNA1	EFNA1	5604
CUST_6443_PI416261804	1943	EFNA2	EFNA2	5605
A_24_P114032	1944	EFNA3	EFNA3	5606
A_23_P322	1945	EFNA4	EFNA4	5607
A_32_P11673	1946	EFNA5	EFNA5	5608
CUST_8228_PI416261804	1947	EFNB1	EFNB1	5609
A_23_P428139	1948	EFNB2	EFNB2	5610
A_23_P433588	1949	EFNB3	EFNB3	5611
CUST_16_PI416408490	1950	EGF	EGF	5617
A_32_P940187	1951	CELSR3	CELSR3	3794
A_23_P201570	1952	CELSR2	CELSR2	3793
A_24_P926960	1953	MEGF6	MEGF6	11381
A_23_P335198	1954	MEGF8	MEGF8	11382
A_32_P129894	1955	MEGF9	MEGF9	11383
CUST_1394_PI416379584	1956	EGFR	EGFR	5622
CUST_16925_PI416261804	1958	EGR1	EGR1	5626
CUST_14946_PI416261804	1959	EGR2	EGR2	5627
CUST_13907_PI416261804	1962	EHHADH	EHHADH	5637
A_23_P137876	1964	EIF1AX	EIF1AX	5647
A_24_P356015	1965	EIF2S1	EIF2S1	5664
CUST_6226_PI416261804	1967	EIF2B1	EIF2B1	5655
A_23_P137031	1968	EIF2S3	EIF2S3	5666
CUST_15759_PI416261804	1969	EPHA2	EPHA2	5831
A_32_P134402	1974	EIF4A2	EIF4A2	5685
A_32_P83520	1975	EIF4B	EIF4B	5687
A_32_P176066	1977	EIF4E	EIF4E	5689
CUST_17082_PI416261804	1978	EIF4EBP1	EIF4EBP1	5693
A_24_P4387	1979	EIF4EBP2	EIF4EBP2	5694
A_23_P218892	1981	EIF4G1	EIF4G1	5696
A_23_P104892	1982	EIF4G2	EIF4G2	5697
A_24_P398810	1983	EIF5	EIF5	5700
CUST_12524_PI416261804	1984	EIF5A	EIF5A	5701
A_23_P2383	1990	CELA1	CELA1	3786
A_23_P130961	1991	ELANE	ELANE	5708
CUST_1976_PI416261804	1992	SERPINB1	SERPINB1	16385
CUST_7570_PI416261804	1993	ELAVL2	ELAVL2	5710
A_23_P388681	1994	ELAVL1	ELAVL1	5709
A_23_P218492	1995	ELAVL3	ELAVL3	5711
CUST_9762_PI416261804	1996	ELAVL4	ELAVL4	5712
A_23_P132948	1998	ELF2	ELF2	5714
A_23_P104188	1999	ELF3	ELF3	5715
A_23_P9621	2000	ELF4	ELF4	5716
A_23_P13465	2001	ELF5	ELF5	5717
CUST_15197_PI416261804	2002	ELK1	ELK1	5718
CUST_11463_PI416261804	2004	ELK3	ELK3	5719
A_23_P161098	2005	ELK4	ELK4	5720
A_23_P215454	2006	ELN	ELN	5730
CUST_904_PI416261804	2009	EML1	EML1	5756
CUST_16350_PI416261804	2010	EMD	EMD	5747
A_24_P914495	2011	MARK2	MARK2	11226
CUST_6625_PI416261804	2012	EMP1	EMP1	5762
A_23_P304682	2013	EMP2	EMP2	5763
A_23_P119362	2014	EMP3	EMP3	5764
CUST_5122_PI416261804	2016	EMX1	EMX1	5768
A_23_P202823	2017	CTTN	CTTN	4654
CUST_10325_PI416261804	2018	EMX2	EMX2	5769
A_23_P56404	2019	EN1	EN1	5771
CUST_13146_PI416261804	2020	EN2	EN2	5772
CUST_14464_PI416261804	2021	ENDOG	ENDOG	5777
CUST_16312_PI416261804	2022	ENG	ENG	5778
A_23_P137391	2023	ENO1	ENO1	5782
A_24_P236091	2026	ENO2	ENO2	5783
CUST_7820_PI416261804	2027	ENO3	ENO3	5784
CUST_14797_PI416261804	2028	ENPEP	ENPEP	5789
CUST_14803_PI416261804	2029	ENSA	ENSA	5797
CUST_16223_PI416261804	2030	SLC29A1	SLC29A1	16821
A_23_P40693	2033	EP300	EP300	5810
A_24_P918044	2034	EPAS1	EPAS1	5814
A_24_P740244	2035	EPB41	EPB41	5815
A_24_P185709	2036	EPB41L1	EPB41L1	5816
CUST_10587_PI416261804	2037	EPB41L2	EPB41L2	5817
CUST_16225_PI416261804	2039	DMTN		0
A_23_P255263	2040	STOM	STOM	17642
A_23_P157333	2041	EPHA1	EPHA1	5830
A_24_P254744	2042	EPHA3	EPHA3	5832
A_24_P274219	2043	EPHA4	EPHA4	5833
A_32_P17525	2044	EPHA5	EPHA5	5834
A_24_P34031	2045	EPHA7	EPHA7	5836
A_23_P318464	2046	EPHA8	EPHA8	5837
CUST_12289_PI416261804	2047	EPHB1	EPHB1	5838
A_23_P200067	2048	EPHB2	EPHB2	5839
CUST_8507_PI416261804	2049	EPHB3	EPHB3	5840
CUST_14830_PI416261804	2050	EPHB4	EPHB4	5841
CUST_15680_PI416261804	2052	EPHX1	EPHX1	5843
CUST_16289_PI416261804	2053	EPHX2	EPHX2	5844
A_24_P364296	2054	STX2	STX2	17675
A_23_P407206	2055	CLN8	CLN8	4125
CUST_15698_PI416261804	2056	EPO	EPO	5852
A_23_P367899	2057	EPOR	EPOR	5853
A_32_P532216	2058	EPRS	EPRS	5855
A_24_P494600	2060	EPS15	EPS15	5856
CUST_1282_PI416261804	2063	NR2F6	NR2F6	12625
A_24_P284420	2064	ERBB2	ERBB2	5870
A_24_P918970	2065	ERBB3	ERBB3	5872
CUST_15771_PI416261804	2067	ERCC1	ERCC1	5877
CUST_15756_PI416261804	2068	ERCC2	ERCC2	5878
A_23_P145507	2070	EYA4	EYA4	6000
A_24_P917595	2071	ERCC3	ERCC3	5879
A_32_P160547	2072	ERCC4	ERCC4	5880
A_24_P910043	2073	ERCC5	ERCC5	5881
A_32_P230192	2074	ERCC6	ERCC6	5882
A_23_P301414	2078	ERG	ERG	5887
CUST_10256_PI416261804	2079	ERH	ERH	5891
CUST_12493_PI416261804	2081	ERN1	ERN1	5903
A_23_P78892	2091	FBL		0
A_24_P841662	2098	ESD	ESD	5917
CUST_255_PI416408490	2099	ESR1	ESR1	5923
A_23_P1585	2101	ESRRA	ESRRA	5927
A_24_P7965	2104	ESRRG	ESRRG	5929
CUST_4818_PI416261804	2107	ETF1	ETF1	5935
A_24_P722473	2108	ETFA	ETFA	5936
CUST_13320_PI416261804	2110	ETFDH	ETFDH	5938
A_23_P127525	2113	ETS1	ETS1	5942
A_24_P314179	2114	ETS2	ETS2	5943
A_23_P134366	2115	ETV1	ETV1	5944
CUST_736_PI416573500	2116	ETV2	ETV2	5945
CUST_1075_PI416379584	2117	ETV3	ETV3	5946
A_24_P416346	2118	ETV4	ETV4	5948
A_32_P30649	2119	ETV5	ETV5	5949
CUST_11324_PI416261804	2121	EVC	EVC	5952
A_24_P15154	2122	MECOM		0
CUST_1576_PI416261804	2123	EVI2A	EVI2A	5955
CUST_10246_PI416261804	2124	EVI2B	EVI2B	5956
CUST_12772_PI416261804	2125	EVPL	EVPL	5960
CUST_5754_PI416261804	2128	EVX1	EVX1	5962
A_24_P384569	2130	EWSR1	EWSR1	5964
CUST_257_PI416408490	2131	EXT1	EXT1	5992
CUST_16200_PI416261804	2132	EXT2	EXT2	5993
CUST_14552_PI416261804	2134	EXTL1	EXTL1	5994
A_23_P118	2135	EXTL2	EXTL2	5995
CUST_16605_PI416261804	2137	EXTL3	EXTL3	5996
A_23_P502363	2138	EYA1	EYA1	5997
A_32_P96579	2145	EZH1	EZH1	6002
A_23_P213562	2149	F2R	F2R	6011
A_23_P58835	2150	F2RL1	F2RL1	6012
A_32_P60065	2151	F2RL2	F2RL2	6013
A_23_P126782	2152	F3	F3	6015
A_32_P41604	2153	F5	F5	6016
A_24_P172738	2155	F7	F7	6017
A_24_P314451	2157	F8	F8	6018
CUST_15475_PI416261804	2158	F9	F9	6020
CUST_16878_PI416261804	2159	F10	F10	6004
A_23_P41314	2160	F11	F11	6005
CUST_16257_PI416261804	2161	F12	F12	6007
CUST_15976_PI416261804	2162	F13A1	F13A1	6008
A_23_P46549	2165	F13B	F13B	6009
CUST_12928_PI416261804	2166	FAAH	FAAH	6022
A_23_P79562	2168	FABP1	FABP1	6024
A_32_P5673	2170	FABP3	FABP3	6027
A_32_P40744	2171	FABP5	FABP5	6029
CUST_6357_PI416261804	2172	FABP6	FABP6	6031
CUST_16374_PI416261804	2173	FABP7	FABP7	6032
CUST_1364_PI416573500	2175	FANCA	FANCA	6366
CUST_13830_PI416261804	2176	FANCC	FANCC	6368
A_23_P345678	2177	FANCD2	FANCD2	6369
CUST_12658_PI416261804	2178	FANCE	FANCE	6370
A_24_P37319	2181	ACSL3	ACSL3	487
A_24_P144770	2182	ACSL4	ACSL4	488
A_23_P129221	2184	FAH	FAH	6041
A_24_P359050	2185	PTK2B	PTK2B	14813
A_24_P392475	2186	BPTF	BPTF	1901
A_23_P356021	2187	FANCB	FANCB	6367
A_24_P179363	2188	FANCF	FANCF	6371
CUST_15015_PI416261804	2189	FANCG	FANCG	6372
CUST_9810_PI416261804	2191	FAP	FAP	6377
A_23_P303113	2192	FBLN1	FBLN1	6402
CUST_10457_PI416261804	2193	FARSA	FARSA	6383
CUST_14284_PI416261804	2194	FASN	FASN	6387
CUST_14444_PI416261804	2195	FAT1	FAT1	6393
A_23_P81507	2196	FAT2	FAT2	6394
A_32_P11471	2197	FAU	FAU	6398
A_23_P143981	2199	FBLN2	FBLN2	6403
A_24_P921436	2201	FBN2	FBN2	6407
A_23_P501007	2202	EFEMP1	EFEMP1	5595
CUST_9797_PI416261804	2203	FBP1	FBP1	6409
A_23_P208768	2204	FCAR	FCAR	6480
CUST_15978_PI416261804	2205	FCER1A	FCER1A	6481
CUST_13299_PI416261804	2206	MS4A2	MS4A2	11822
A_23_P160849	2207	FCER1G	FCER1G	6482
A_23_P164773	2208	FCER2	FCER2	6483
CUST_14469_PI416261804	2210	FCGR1B	FCGR1B	6487
A_23_P85716	2212	FCGR2A	FCGR2A	6488
A_23_P34644	2213	FCGR2B	FCGR2B	6489
A_23_P200728	2214	FCGR3A	FCGR3A	6490
CUST_15193_PI416261804	2215	FCGR3B	FCGR3B	6491
CUST_14582_PI416261804	2217	FCGRT	FCGRT	6492
A_23_P216622	2218	FKTN	FKTN	6629
A_24_P263793	2219	FCN1	FCN1	6497
A_23_P216756	2220	FCN2	FCN2	6498
A_32_P113146	2222	FDFT1	FDFT1	6508
A_32_P233405	2224	FDPS	FDPS	6509
A_23_P357780	2230	FDX1	FDX1	6511
CUST_7875_PI416261804	2232	FDXR	FDXR	6514
A_32_P138366	2235	FECH	FECH	6515
CUST_14228_PI416261804	2237	FEN1	FEN1	6519
CUST_1810_PI416261804	2239	GPC4	GPC4	7388
CUST_11918_PI416261804	2241	FER	FER	6520
CUST_16722_PI416261804	2242	FES	FES	6528
A_23_P375372	2243	FGA	FGA	6537
A_23_P73559	2245	FGD1	FGD1	6539
A_23_P218918	2247	FGF2	FGF2	6555
A_24_P355720	2249	FGF4	FGF4	6561
A_23_P46829	2253	FGF8	FGF8	6565
A_32_P96085	2254	FGF9	FGF9	6566
CUST_11911_PI416261804	2255	FGF10	FGF10	6546
CUST_770_PI416261804	2256	FGF11	FGF11	6547
A_32_P11579	2257	FGF12	FGF12	6548
A_32_P234336	2258	FGF13	FGF13	6549
CUST_5862_PI416261804	2259	FGF14	FGF14	6550
A_23_P316447	2260	FGFR1	FGFR1	6570
A_23_P212830	2261	FGFR3	FGFR3	6574
A_32_P125542	2262	GPC5	GPC5	7389
A_23_P303145	2263	FGFR2	FGFR2	6573
A_23_P148088	2266	FGG	FGG	6577
CUST_4746_PI416261804	2267	FGL1	FGL1	6579
A_24_P316634	2268	FGR	FGR	6581
A_23_P34733	2271	FH	FH	6582
A_24_P15610	2272	FHIT	FHIT	6585
CUST_12187_PI416261804	2274	FHL2	FHL2	6587
CUST_12084_PI416261804	2275	FHL3	FHL3	6588
A_23_P397238	2280	FKBP1A	FKBP1A	6614
A_24_P920949	2281	FKBP1B	FKBP1B	6615
CUST_7913_PI416261804	2286	FKBP2	FKBP2	6616
CUST_12527_PI416261804	2287	FKBP3	FKBP3	6617
A_32_P71788	2288	FKBP4	FKBP4	6618
CUST_1412_PI416379584	2289	FKBP5	FKBP5	6619
A_23_P117411	2290	FOXG1		0
CUST_6642_PI416261804	2294	FOXF1	FOXF1	6756
CUST_15210_PI416261804	2295	FOXF2	FOXF2	6757
A_32_P205110	2296	FOXC1	FOXC1	6747
A_24_P103327	2297	FOXD1		0
A_24_P204614	2298	FOXD4	FOXD4	6751
A_24_P129052	2299	FOXI1	FOXI1	6760
A_23_P365081	2300	FOXL1	FOXL1	6768
CUST_6678_PI416261804	2301	FOXE3	FOXE3	6755
A_24_P168033	2302	FOXJ1	FOXJ1	6763
CUST_16655_PI416261804	2303	FOXC2	FOXC2	6748
A_23_P216667	2304	FOXE1	FOXE1	6754
A_23_P151150	2305	FOXM1	FOXM1	6770
A_23_P86171	2306	FOXD2	FOXD2	6749
CUST_6644_PI416261804	2307	FOXS1	FOXS1	6787
A_24_P930391	2308	FOXO1	FOXO1	6775
A_24_P34199	2312	FLG	FLG	6632
CUST_12894_PI416261804	2313	FLI1	FLI1	6634
CUST_15598_PI416261804	2314	FLII	FLII	6635
CUST_14265_PI416261804	2315	MLANA	MLANA	11567
CUST_15024_PI416261804	2318	FLNC	FLNC	6686
A_24_P253818	2319	FLOT2	FLOT2	6688
CUST_1439_PI416379584	2321	FLT1	FLT1	6692
A_24_P926979	2324	FLT4	FLT4	6695
CUST_15184_PI416261804	2326	FMO1	FMO1	6706
A_23_P155596	2328	FMO3	FMO3	6708
A_24_P28562	2329	FMO4	FMO4	6709
A_23_P233	2330	FMO5	FMO5	6710
A_23_P114883	2331	FMOD	FMOD	6712
A_24_P40417	2332	FMR1	FMR1	6713
A_23_P217468	2334	AFF2	AFF2	674
A_24_P688744	2335	FN1	FN1	6715
A_24_P830025	2339	FNTA	FNTA	6730
A_32_P178513	2346	FOLH1	FOLH1	6732
CUST_16030_PI416261804	2348	FOLR1	FOLR1	6734
A_23_P47709	2350	FOLR2	FOLR2	6735
A_24_P252996	2352	FOLR3	FOLR3	6736
CUST_15705_PI416261804	2353	FOS	FOS	6738
A_23_P218555	2355	FOSL2	FOSL2	6741
CUST_13225_PI416261804	2356	FPGS	FPGS	6789
A_23_P55649	2358	FPR2	FPR2	6792
CUST_15056_PI416261804	2359	FPR3	FPR3	6793
A_23_P60517	2395	FXN	FXN	6878
A_23_P133665	2444	FRK	FRK	6805
CUST_16362_PI416261804	2475	MTOR	MTOR	11922
A_23_P121773	2483	FRG1	FRG1	6801
A_23_P363778	2487	FRZB	FRZB	6824
CUST_3_PI416573784	2488	FSHB	FSHB	6832
A_23_P252292	2491	CENPI	CENPI	3803
A_23_P161004	2494	NR5A2	NR5A2	12632
A_23_P50504	2512	FTL	FTL	6846
A_23_P136832	2515	ADAM2	ADAM2	552
A_23_P216915	2516	NR5A1	NR5A1	12631
CUST_9969_PI416261804	2517	FUCA1	FUCA1	6857
CUST_7664_PI416261804	2519	FUCA2	FUCA2	6858
CUST_15557_PI416261804	2520	GAST	GAST	7021
A_23_P106887	2521	FUS	FUS	6863
A_23_P360316	2525	FUT3	FUT3	6869
A_24_P295609	2526	FUT4	FUT4	6870
CUST_207_PI417507815	2527	FUT5	FUT5	6871
A_23_P5092	2528	FUT6	FUT6	6872
CUST_12444_PI416261804	2529	FUT7	FUT7	6873
A_23_P313632	2530	FUT8	FUT8	6874
A_32_P515088	2531	KDSR	KDSR	9016
A_23_P115161	2532	DARC	DARC	4864
A_24_P393740	2533	FYB	FYB	6888
A_24_P570392	2534	FYN	FYN	6890
CUST_14461_PI416261804	2535	FZD2	FZD2	6894
CUST_10153_PI416261804	2537	IFI6	IFI6	8384
CUST_14151_PI416261804	2538	G6PC	G6PC	6907
A_24_P913947	2539	G6PD	G6PD	6910
CUST_11381_PI416261804	2542	SLC37A4	SLC37A4	16889
A_24_P136911	2547	XRCC6	XRCC6	19893
CUST_11549_PI416261804	2548	GAA	GAA	6911
A_23_P166219	2551	GABPA	GABPA	6921
A_24_P191207	2553	GABPB1	GABPB1	6922
CUST_690_PI417557136	2554	GABRA1	GABRA1	6925
CUST_37_PI417557136	2555	GABRA2	GABRA2	6926
CUST_85_PI417557136	2556	GABRA3	GABRA3	6927
CUST_192_PI417557136	2557	GABRA4	GABRA4	6928
A_23_P436618	2558	GABRA5	GABRA5	6929
CUST_273_PI416408490	2559	GABRA6	GABRA6	6930
CUST_5_PI416558187	2560	GABRB1	GABRB1	6931
A_23_P14821	2562	GABRB3	GABRB3	6933
A_23_P309720	2563	GABRD	GABRD	6934
CUST_274_PI416408490	2564	GABRE	GABRE	6935
A_23_P389496	2565	GABRG1	GABRG1	6936
A_32_P177667	2567	GABRG3	GABRG3	6938
CUST_9812_PI416261804	2568	GABRP	GABRP	6939
CUST_9919_PI416261804	2569	GABRR1	GABRR1	6941
CUST_1784_PI417557136	2571	GAD1	GAD1	6944
CUST_280_PI416408490	2572	GAD2	GAD2	6945
A_23_P155700	2580	GAK	GAK	6961
A_24_P352608	2581	GALC	GALC	6967
A_23_P160154	2582	GALE	GALE	6968
A_24_P359291	2583	B4GALNT1	B4GALNT1	1664
CUST_248_PI417507815	2584	GALK1	GALK1	6969
CUST_7962_PI416261804	2585	GALK2	GALK2	6970
CUST_10927_PI416261804	2587	GALR1	GALR1	6993
A_23_P106562	2588	GALNS	GALNS	6972
A_23_P306105	2589	GALNT1	GALNT1	6973
A_24_P353794	2590	GALNT2	GALNT2	6979
A_24_P114249	2591	GALNT3	GALNT3	6980
A_23_P502035	2592	GALT	GALT	6996
CUST_16268_PI416261804	2593	GAMT	GAMT	6997
CUST_791_PI416573500	2595	GANC	GANC	7000
CUST_7101_PI416261804	2596	GAP43	GAP43	7001
A_24_P389916	2615	LRRC32	LRRC32	10880
A_24_P154948	2617	GARS	GARS	7010
A_24_P239140	2618	GART	GART	7011
CUST_11684_PI416261804	2619	GAS1	GAS1	7012
A_32_P121737	2620	GAS2	GAS2	7013
CUST_16151_PI416261804	2621	GAS6	GAS6	7018
A_24_P279203	2622	GAS8	GAS8	7020
A_24_P374244	2623	GATA1	GATA1	7022
A_24_P165998	2624	GATA2	GATA2	7023
A_23_P75056	2625	GATA3	GATA3	7024
A_23_P384761	2626	GATA4	GATA4	7025
CUST_15826_PI416261804	2627	GATA6	GATA6	7027
CUST_12554_PI416261804	2628	GATM	GATM	7032
CUST_15665_PI416261804	2629	GBA	GBA	7035
A_32_P512061	2630	GBAP1		0
A_23_P82674	2631	GBAS	GBAS	7039
CUST_14157_PI416261804	2632	GBE1	GBE1	7040
A_24_P36898	2634	GBP2	GBP2	7044
A_23_P51487	2635	GBP3	GBP3	7045
A_23_P131183	2637	GBX2	GBX2	7051
A_23_P167349	2638	GC	GC	7052
CUST_9177_PI416261804	2639	GCDH	GCDH	7057
A_23_P254664	2641	GCG	GCG	7059
A_23_P15751	2642	GCGR	GCGR	7060
CUST_15354_PI416261804	2643	GCH1	GCH1	7061
CUST_6922_PI416261804	2644	GCHFR	GCHFR	7062
A_23_P250206	2645	GCK	GCK	7063
A_23_P119886	2646	GCKR	GCKR	7064
A_23_P53298	2647	BLOC1S1	BLOC1S1	1848
CUST_15611_PI416261804	2648	KAT2A	KAT2A	8856
A_24_P930596	2651	GCNT2	GCNT2	7071
CUST_191_PI417507815	2653	GCSH	GCSH	7076
A_24_P276073	2657	GDF1	GDF1	7082
A_23_P46755	2658	GDF2	GDF2	7086
A_23_P167585	2661	GDF9	GDF9	7091
CUST_12380_PI416261804	2664	GDI1	GDI1	7092
CUST_72_PI417507815	2665	GDI2	GDI2	7093
A_32_P377880	2668	GDNF	GDNF	7094
CUST_744_PI416261804	2669	GEM	GEM	7101
A_24_P59786	2670	GFAP	GFAP	7109
A_24_P31003	2671	GFER	GFER	7110
CUST_14269_PI416261804	2672	GFI1	GFI1	7111
A_23_P345887	2673	GFPT1	GFPT1	7117
A_32_P59549	2674	GFRA1	GFRA1	7119
A_23_P84084	2675	GFRA2	GFRA2	7120
A_23_P41987	2676	GFRA3	GFRA3	7121
A_32_P113603	2677	GGCX	GGCX	7128
A_24_P76267	2679	GGT3P	GGT3P	7136
A_24_P892137	2683	B4GALT1	B4GALT1	1668
A_24_P196419	2686	GGT7	GGT7	7139
A_23_P166376	2687	GGT5	GGT5	7137
A_23_P207194	2688	GH1	GH1	7144
A_24_P72064	2690	GHR	GHR	7148
CUST_12948_PI416261804	2691	GHRH	GHRH	7149
A_23_P8497	2692	GHRHR	GHRHR	7150
CUST_11171_PI416261804	2693	GHSR	GHSR	7154
A_24_P373768	2696	GIPR	GIPR	7174
A_23_P53815	2700	GJA3	GJA3	7180
A_23_P1083	2701	GJA4	GJA4	7181
CUST_9601_PI416261804	2702	GJA5	GJA5	7182
A_24_P404840	2705	GJB1	GJB1	7185
CUST_12977_PI416261804	2707	GJB3	GJB3	7187
CUST_14996_PI416261804	2709	GJB5	GJB5	7189
A_24_P100382	2710	GK	GK	7198
CUST_7827_PI416261804	2712	GK2	GK2	7199
CUST_9542_PI416261804	2713	GK3P	GK3P	7200
CUST_14506_PI416261804	2717	GLA	GLA	7205
A_24_P57631	2719	GPC3	GPC3	7387
A_23_P61531	2720	GLB1	GLB1	7206
A_23_P145114	2729	GCLC	GCLC	7065
A_23_P103996	2730	GCLM	GCLM	7066
CUST_9181_PI416261804	2733	GLE1	GLE1	7214
A_23_P140916	2734	GLG1	GLG1	7215
CUST_16531_PI416261804	2735	GLI1	GLI1	7216
A_23_P209246	2736	GLI2	GLI2	7217
CUST_12782_PI416261804	2737	GLI3	GLI3	7218
A_23_P337141	2738	GLI4	GLI4	7219
A_23_P214411	2739	GLO1	GLO1	7228
CUST_9823_PI416261804	2740	GLP1R	GLP1R	7231
A_23_P156261	2741	GLRA1	GLRA1	7233
CUST_9997_PI416261804	2742	GLRA2	GLRA2	7234
A_24_P217489	2743	GLRB	GLRB	7237
A_23_P308800	2744	GLS	GLS	7242
CUST_14766_PI416261804	2745	GLRX	GLRX	7238
A_23_P138665	2746	GLUD1	GLUD1	7256
A_23_P45361	2747	GLUD2	GLUD2	7257
A_24_P53976	2752	GLUL	GLUL	7258
A_24_P114936	2760	GM2A	GM2A	7267
A_24_P830406	2762	GMDS	GMDS	7270
A_23_P205611	2764	GMFB	GMFB	7273
CUST_4684_PI416261804	2765	GML	GML	7276
CUST_4825_PI416261804	2766	GMPR	GMPR	7280
CUST_9460_PI416261804	2767	GNA11	GNA11	7283
A_23_P354270	2768	GNA12	GNA12	7284
CUST_8897_PI416261804	2769	GNA15	GNA15	7287
CUST_15928_PI416261804	2771	GNAI2	GNAI2	7289
A_24_P353912	2773	GNAI3	GNAI3	7290
A_23_P38689	2774	GNAL	GNAL	7291
A_24_P393611	2775	GNAO1	GNAO1	7292
CUST_15468_PI416261804	2776	GNAQ	GNAQ	7293
A_24_P53595	2778	GNAS	GNAS	7294
A_24_P320036	2779	GNAT1	GNAT1	7295
CUST_898_PI416379584	2780	GNAT2	GNAT2	7296
A_23_P211363	2781	GNAZ	GNAZ	7298
A_24_P683413	2782	GNB1	GNB1	7299
A_23_P82296	2783	GNB2	GNB2	7301
A_23_P76350	2784	GNB3	GNB3	7303
CUST_6618_PI416261804	2785	GNG3	GNG3	7312
A_24_P916182	2786	GNG4	GNG4	7313
A_23_P148513	2787	GNG5	GNG5	7314
A_24_P929279	2788	GNG7		0
A_23_P112260	2790	GNG10	GNG10	7307
CUST_5516_PI416261804	2791	GNG11	GNG11	7308
A_24_P196665	2792	GNGT1	GNGT1	7316
A_23_P26994	2793	GNGT2	GNGT2	7317
CUST_11648_PI416261804	2794	GNL1	GNL1	7318
CUST_12058_PI416261804	2796	GNRH1	GNRH1	7330
CUST_61_PI416383280	2797	GNRH2	GNRH2	7331
CUST_9168_PI416261804	2799	GNS	GNS	7334
A_23_P258978	2800	GOLGA1	GOLGA1	7335
A_23_P98864	2802	GOLGA3	GOLGA3	7338
A_23_P135787	2804	GOLGB1	GOLGB1	7350
A_24_P81473	2805	GOT1	GOT1	7364
A_23_P106575	2806	GOT2	GOT2	7366
CUST_16938_PI416261804	2810	SFN	SFN	16450
CUST_16376_PI416261804	2811	GP1BA	GP1BA	7367
CUST_8913_PI416261804	2815	GP9	GP9	7372
CUST_12925_PI416261804	2817	GPC1	GPC1	7385
A_23_P162660	2819	GPD1	GPD1	7391
CUST_14791_PI416261804	2820	GPD2	GPD2	7393
A_24_P928119	2821	GPI	GPI	7398
CUST_10935_PI416261804	2822	GPLD1	GPLD1	7401
A_23_P121545	2823	GPM6A	GPM6A	7402
A_23_P378416	2824	GPM6B	GPM6B	7403
A_23_P154150	2825	GPR1	GPR1	7408
CUST_60_PI416383280	2826	CCR10	CCR10	3518
A_23_P348808	2827	GPR3	GPR3	7476
A_23_P16047	2828	GPR4	GPR4	7484
CUST_5664_PI416261804	2829	XCR1	XCR1	19859
CUST_1852_PI416261804	2831	NPBWR1	NPBWR1	12562
CUST_474_PI416408490	2832	NPBWR2	NPBWR2	12563
CUST_784_PI416261804	2838	GPR15	GPR15	7443
A_32_P108420	2842	GPR19	GPR19	7469
A_24_P266466	2843	GPR20	GPR20	7470
CUST_2273_PI416261804	2844	GPR21	GPR21	7471
A_23_P33868	2846	LPAR4	LPAR4	10805
A_23_P316531	2848	GPR25	GPR25	7473
A_23_P305581	2849	GPR26	GPR26	7474
A_23_P385835	2850	GPR27	GPR27	7475
CUST_13145_PI416261804	2852	GPER1		0
A_23_P42112	2853	GPR31	GPR31	7477
CUST_1012_PI416261804	2854	GPR32	GPR32	7478
CUST_870_PI416261804	2857	GPR34	GPR34	7479
A_23_P154245	2859	GPR35	GPR35	7480
A_23_P36905	2862	MLNR	MLNR	11587
A_24_P741142	2863	GPR39	GPR39	7483
A_23_P39356	2864	FFAR1	FFAR1	6535
A_23_P397391	2867	FFAR2	FFAR2	6536
A_24_P588505	2868	GRK4	GRK4	7583
CUST_803_PI416573500	2870	GRK6	GRK6	7585
A_24_P929754	2872	MKNK2	MKNK2	11560
CUST_750_PI416261804	2873	GPS1	GPS1	7522
CUST_5649_PI416261804	2874	GPS2	GPS2	7523
CUST_16704_PI416261804	2875	GPT	GPT	7527
CUST_15076_PI416261804	2876	GPX1	GPX1	7529
CUST_11307_PI416261804	2877	GPX2	GPX2	7531
A_23_P133474	2878	GPX3	GPX3	7532
CUST_1048_PI416379584	2879	GPX4	GPX4	7533
CUST_8290_PI416261804	2880	GPX5	GPX5	7534
A_24_P418816	2882	GPX7	GPX7	7536
CUST_10966_PI416261804	2886	GRB7	GRB7	7551
CUST_13237_PI416261804	2888	GRB14	GRB14	7549
A_23_P391764	2889	RAPGEF1	RAPGEF1	15098
CUST_301_PI416408490	2891	GRIA2	GRIA2	7559
A_24_P229025	2892	GRIA3	GRIA3	7560
A_24_P941896	2894	GRID1	GRID1	7562
CUST_305_PI416408490	2895	GRID2	GRID2	7563
CUST_13046_PI416261804	2896	GRN	GRN	7596
CUST_355_PI417557136	2897	GRIK1	GRIK1	7565
CUST_863_PI417557136	2899	GRIK3	GRIK3	7567
CUST_1175_PI417557136	2900	GRIK4	GRIK4	7568
CUST_419_PI417557136	2901	GRIK5	GRIK5	7569
A_23_P257962	2902	GRIN1	GRIN1	7570
CUST_16238_PI416261804	2904	GRIN2B	GRIN2B	7572
CUST_314_PI416408490	2905	GRIN2C	GRIN2C	7573
CUST_14147_PI416261804	2906	GRIN2D	GRIN2D	7574
CUST_6243_PI416261804	2907	GRINA	GRINA	7577
A_24_P787914	2908	NR3C1	NR3C1	12626
A_24_P36299	2909	ARHGAP35		0
A_24_P162190	2911	GRM1	GRM1	7588
CUST_15592_PI416261804	2912	GRM2	GRM2	7589
CUST_322_PI416408490	2914	GRM4	GRM4	7591
CUST_2_PI417511553	2915	GRM5	GRM5	7592
A_23_P18173	2917	GRM7	GRM7	7594
A_23_P7144	2919	CXCL1	CXCL1	4687
A_23_P315364	2920	CXCL2	CXCL2	4695
A_24_P183150	2921	CXCL3	CXCL3	4696
CUST_23_PI416408490	2922	GRP	GRP	7597
A_23_P99883	2923	PDIA3	PDIA3	13688
A_23_P212937	2926	GRSF1	GRSF1	7602
CUST_15153_PI416261804	2931	GSK3A	GSK3A	7616
CUST_14433_PI416261804	2932	GSK3B	GSK3B	7617
CUST_15062_PI416261804	2934	GSN	GSN	7618
A_23_P206301	2935	GSPT1	GSPT1	7620
A_32_P31618	2936	GSR	GSR	7622
A_23_P135417	2938	GSTA1	GSTA1	7624
A_24_P300394	2939	GSTA2	GSTA2	7625
CUST_16417_PI416261804	2940	GSTA3	GSTA3	7626
A_23_P110941	2941	GSTA4	GSTA4	7627
CUST_16453_PI416261804	2946	GSTM2	GSTM2	7632
A_24_P396660	2948	GSTM4	GSTM4	7635
A_24_P212021	2949	GSTM5	GSTM5	7636
CUST_16952_PI416261804	2950	GSTP1	GSTP1	7639
A_24_P319001	2952	GSTT1	GSTT1	7640
CUST_15903_PI416261804	2954	GSTZ1	GSTZ1	7643
CUST_15605_PI416261804	2956	MSH6	MSH6	11838
A_24_P201936	2957	GTF2A1	GTF2A1	7647
CUST_9546_PI416261804	2958	GTF2A2	GTF2A2	7648
CUST_8450_PI416261804	2960	GTF2E1	GTF2E1	7650
A_23_P94118	2961	GTF2E2	GTF2E2	7651
CUST_8451_PI416261804	2962	GTF2F1	GTF2F1	7652
CUST_12231_PI416261804	2965	GTF2H1	GTF2H1	7654
A_23_P386420	2967	GTF2H3	GTF2H3	7656
CUST_12905_PI416261804	2971	GTF3A	GTF3A	7663
A_23_P14255	2974	GUCY1B2	GUCY1B2	7687
CUST_12903_PI416261804	2975	GTF3C1	GTF3C1	7664
A_24_P221407	2977	GUCY1A2	GUCY1A2	7685
A_23_P122414	2978	GUCA1A	GUCA1A	7680
A_32_P64200	2979	GUCA1B	GUCA1B	7681
A_23_P11968	2980	GUCA2A	GUCA2A	7683
CUST_16628_PI416261804	2981	GUCA2B	GUCA2B	7684
CUST_9636_PI416261804	2983	GUCY1B3	GUCY1B3	7688
A_23_P360302	2986	GUCY2F	GUCY2F	7691
A_23_P201097	2987	GUK1	GUK1	7694
A_23_P334608	2990	GUSB	GUSB	7696
A_23_P29422	2992	GYG1	GYG1	7703
A_23_P45180	2993	GYPA		0
A_23_P212854	2994	GYPB	GYPB	7706
A_23_P41304	2996	GYPE	GYPE	7708
CUST_13578_PI416261804	2997	GYS1	GYS1	7709
CUST_14585_PI416261804	2998	GYS2	GYS2	7710
A_23_P130259	3000	GUCY2D	GUCY2D	7690
CUST_17111_PI416261804	3002	GZMB	GZMB	7713
A_23_P156218	3003	GZMK	GZMK	7715
A_23_P130836	3004	GZMM	GZMM	7716
CUST_10282_PI416261804	3005	H1F0	H1F0	7718
CUST_8313_PI416261804	3006	HIST1H1C	HIST1H1C	7947
CUST_13216_PI416261804	3007	HIST1H1D	HIST1H1D	7948
CUST_9136_PI416261804	3008	HIST1H1E	HIST1H1E	7949
A_23_P250385	3009	HIST1H1B	HIST1H1B	7946
CUST_1470_PI416261804	3010	HIST1H1T	HIST1H1T	7950
CUST_777_PI416261804	3012	HIST1H2AE	HIST1H2AE	7955
A_23_P428184	3013	HIST1H2AD	HIST1H2AD	7954
A_24_P38895	3014	H2AFX	H2AFX	7726
A_23_P133146	3015	H2AFZ	H2AFZ	7729
A_24_P146211	3017	HIST1H2BD	HIST1H2BD	7965
A_23_P111054	3018	HIST1H2BB	HIST1H2BB	7963
A_24_P91035	3021	H3F3B	H3F3B	7736
CUST_2312_PI416261804	3024	HIST1H1A	HIST1H1A	7945
CUST_15583_PI416261804	3028	HSD17B10	HSD17B10	8232
CUST_14869_PI416261804	3029	HAGH	HAGH	7746
A_24_P242688	3030	HADHA	HADHA	7744
A_24_P414419	3033	HADH	HADH	7743
A_24_P89284	3035	HARS	HARS	7761
CUST_15039_PI416261804	3036	HAS1	HAS1	7763
CUST_12302_PI416261804	3037	HAS2	HAS2	7764
A_23_P357229	3038	HAS3	HAS3	7765
A_23_P37856	3039	HBA1	HBA1	7779
A_23_P26457	3040	HBA2	HBA2	7780
A_23_P203558	3043	HBB	HBB	7781
CUST_7222_PI416261804	3044	HBBP1	HBBP1	7782
A_23_P87346	3045	HBD	HBD	7783
A_23_P47665	3046	HBE1	HBE1	7784
A_23_P64539	3047	HBG1	HBG1	7786
CUST_5073_PI416261804	3049	HBQ1	HBQ1	7790
A_24_P491740	3052	HCCS	HCCS	7796
A_24_P40306	3053	SERPIND1	SERPIND1	16399
CUST_16905_PI416261804	3054	HCFC1	HCFC1	7797
A_24_P365526	3055	HCK	HCK	7808
CUST_14616_PI416261804	3060	HCRT	HCRT	7817
CUST_16303_PI416261804	3061	HCRTR1	HCRTR1	7818
CUST_16046_PI416261804	3065	HDAC1	HDAC1	7821
CUST_16892_PI416261804	3066	HDAC2	HDAC2	7824
CUST_13271_PI416261804	3067	HDC	HDC	7832
CUST_12817_PI416261804	3068	HDGF	HDGF	7835
A_32_P206208	3069	HDLBP	HDLBP	7840
CUST_11058_PI416261804	3070	HELLS	HELLS	7862
A_23_P128201	3071	NCKAP1L	NCKAP1L	12202
A_23_P156049	3074	HEXB	HEXB	7891
A_24_P488927	3075	CFH	CFH	3857
A_24_P111996	3077	HFE	HFE	7898
CUST_2801_PI416261804	3081	HGD	HGD	7902
CUST_16087_PI416261804	3082	HGF	HGF	7903
CUST_8888_PI416261804	3083	HGFAC	HGFAC	7904
CUST_16945_PI416261804	3084	NRG1	NRG1	12643
A_23_P47034	3087	HHEX	HHEX	7909
A_23_P399169	3090	HIC1	HIC1	7920
A_24_P769977	3091	HIF1A	HIF1A	7922
A_32_P923734	3092	HIP1	HIP1	7935
A_32_P47554	3094	HINT1	HINT1	7932
CUST_6348_PI416261804	3096	HIVEP1	HIVEP1	8012
A_32_P198706	3097	HIVEP2	HIVEP2	8013
A_24_P367965	3098	HK1	HK1	8016
A_23_P398460	3099	HK2	HK2	8017
A_24_P37962	3101	HK3	HK3	8018
CUST_13203_PI416261804	3104	ZBTB48	ZBTB48	19997
A_24_P376483	3105	HLA-A	HLA-A	8020
A_23_P70539	3107	HLA-C	HLA-C	8022
A_24_P50245	3108	HLA-DMA	HLA-DMA	8023
A_32_P6015	3110	MNX1	MNX1	11636
A_24_P332981	3111	HLA-DOA	HLA-DOA	8025
CUST_16529_PI416261804	3112	HLA-DOB	HLA-DOB	8026
A_24_P243528	3113	HLA-DPA1	HLA-DPA1	8027
A_23_P258769	3115	HLA-DPB1	HLA-DPB1	8028
A_24_P196827	3117	HLA-DQA1	HLA-DQA1	8030
A_24_P852756	3118	HLA-DQA2	HLA-DQA2	8031
A_23_P136683	3119	HLA-DQB1	HLA-DQB1	8032
CUST_11342_PI416261804	3120	HLA-DQB2	HLA-DQB2	8033
A_32_P87697	3122	HLA-DRA	HLA-DRA	8034
A_23_P31006	3123	HLA-DRB1	HLA-DRB1	8035
A_24_P402222	3125	HLA-DRB3	HLA-DRB3	8036
A_24_P370472	3126	HLA-DRB4	HLA-DRB4	8037
A_23_P45099	3127	HLA-DRB5	HLA-DRB5	8038
A_24_P169013	3128	HLA-DRB6	HLA-DRB6	8039
A_23_P356585	3131	HLF	HLF	8049
A_23_P30848	3133	HLA-E	HLA-E	8040
A_23_P145264	3134	HLA-F	HLA-F	8041
A_24_P311926	3135	HLA-G	HLA-G	8043
CUST_7195_PI416261804	3136	HLA-H	HLA-H	8044
A_24_P418044	3137	HLA-J	HLA-J	8045
A_23_P74928	3140	MR1	MR1	11712
A_24_P925779	3141	HLCS	HLCS	8048
A_23_P126266	3142	HLX	HLX	8051
CUST_15950_PI416261804	3145	HMBS	HMBS	8054
A_23_P99985	3146	HMGB1	HMGB1	8061
A_23_P155765	3148	HMGB2	HMGB2	8064
CUST_14568_PI416261804	3155	HMGCL	HMGCL	8073
A_23_P30495	3156	HMGCR	HMGCR	8075
A_23_P133263	3157	HMGCS1	HMGCS1	8076
A_24_P222043	3159	HMGA1	HMGA1	8059
A_23_P70007	3161	HMMR	HMMR	8088
CUST_16735_PI416261804	3162	HMOX1	HMOX1	8089
A_24_P381945	3163	HMOX2	HMOX2	8090
A_24_P347431	3169	FOXA1	FOXA1	6742
A_23_P500936	3170	FOXA2	FOXA2	6743
A_23_P208737	3171	FOXA3	FOXA3	6744
CUST_17071_PI416261804	3172	HNF4A	HNF4A	8100
CUST_6809_PI416261804	3175	ONECUT1	ONECUT1	12872
CUST_1368_PI416379584	3176	HNMT	HNMT	8102
A_23_P104705	3177	SLC29A2	SLC29A2	16822
A_24_P3973	3181	HNRNPA2B1	HNRNPA2B1	8106
A_23_P19084	3182	HNRNPAB	HNRNPAB	8109
A_23_P163006	3183	HNRNPC	HNRNPC	8110
A_24_P226037	3184	HNRNPD	HNRNPD	8112
A_23_P75330	3185	HNRNPF	HNRNPF	8113
A_24_P337380	3187	HNRNPH1	HNRNPH1	8114
CUST_10238_PI416261804	3188	HNRNPH2	HNRNPH2	8115
A_24_P338187	3189	HNRNPH3	HNRNPH3	8116
A_24_P389517	3190	HNRNPK	HNRNPK	8117
A_32_P9931	3192	HNRNPU	HNRNPU	8122
A_23_P24031	3195	TLX1	TLX1	18300
A_23_P389987	3196	TLX2	TLX2	18302
A_23_P145752	3198	HOXA1	HOXA1	8138
CUST_5764_PI416261804	3199	HOXA2	HOXA2	8143
A_23_P303978	3200	HOXA3	HOXA3	8144
A_23_P253982	3201	HOXA4	HOXA4	8145
CUST_6814_PI416261804	3202	HOXA5	HOXA5	8146
A_23_P82370	3203	HOXA6	HOXA6	8147
A_23_P70968	3204	HOXA7	HOXA7	8148
A_24_P77904	3206	HOXA10	HOXA10	8139
CUST_13385_PI416261804	3207	HOXA11	HOXA11	8140
CUST_10_PI416383280	3208	HPCA	HPCA	8180
CUST_1222_PI416261804	3211	HOXB1	HOXB1	8150
A_23_P107283	3212	HOXB2	HOXB2	8152
A_23_P316511	3213	HOXB3	HOXB3	8153
A_24_P305067	3214	HOXB4	HOXB4	8154
A_23_P363316	3215	HOXB5	HOXB5	8155
A_23_P66682	3216	HOXB6	HOXB6	8156
A_23_P370588	3218	HOXB8	HOXB8	8158
A_23_P27013	3219	HOXB9	HOXB9	8159
CUST_4743_PI416261804	3221	HOXC4	HOXC4	8164
A_23_P162355	3222	HOXC5	HOXC5	8165
A_23_P2344	3223	HOXC6	HOXC6	8166
A_24_P124558	3224	HOXC8	HOXC8	8167
A_23_P335981	3228	HOXC12	HOXC12	8162
A_23_P64808	3229	HOXC13	HOXC13	8163
A_23_P120243	3231	HOXD1	HOXD1	8170
A_23_P323180	3232	HOXD3	HOXD3	8175
CUST_4755_PI416261804	3233	HOXD4	HOXD4	8176
A_23_P429383	3235	HOXD9	HOXD9	8178
A_23_P381368	3236	HOXD10	HOXD10	8171
CUST_13515_PI416261804	3237	HOXD11	HOXD11	8172
A_23_P154420	3238	HOXD12	HOXD12	8173
CUST_14300_PI416261804	3239	HOXD13	HOXD13	8174
A_23_P5831	3241	HPCAL1	HPCAL1	8181
CUST_16665_PI416261804	3242	HPD	HPD	8183
A_24_P71904	3248	HPGD	HPGD	8185
A_23_P421493	3250	HPR	HPR	8187
CUST_8877_PI416261804	3251	HPRT1	HPRT1	8188
A_23_P202361	3257	HPS1	HPS1	8189
CUST_242_PI417507815	3263	HPX	HPX	8196
CUST_15664_PI416261804	3265	HRAS	HRAS	8200
A_24_P314585	3266	ERAS	ERAS	5869
A_23_P169529	3267	AGFG1	AGFG1	695
A_24_P363583	3268	AGFG2	AGFG2	696
A_24_P923331	3269	HRH1	HRH1	8207
CUST_10445_PI416261804	3270	HRC	HRC	8204
A_23_P321892	3273	HRG	HRG	8206
A_23_P211247	3275	PRMT2	PRMT2	14586
A_23_P6596	3280	HES1	HES1	7881
A_23_P100203	3281	HSBP1	HSBP1	8226
A_24_P925818	3283	HSD3B1	HSD3B1	8244
A_23_P51580	3284	HSD3B2	HSD3B2	8245
CUST_16714_PI416261804	3290	HSD11B1	HSD11B1	8228
CUST_16342_PI416261804	3291	HSD11B2	HSD11B2	8230
A_24_P56833	3292	HSD17B1	HSD17B1	8231
A_23_P43415	3293	HSD17B3	HSD17B3	8238
A_23_P118065	3294	HSD17B2	HSD17B2	8237
A_23_P92954	3295	HSD17B4	HSD17B4	8239
CUST_12153_PI416261804	3297	HSF1	HSF1	8250
A_23_P111360	3298	HSF2	HSF2	8251
A_23_P3592	3299	HSF4	HSF4	8253
A_23_P209519	3300	DNAJB2	DNAJB2	5250
A_24_P9671	3301	DNAJA1	DNAJA1	5241
A_23_P111132	3303	HSPA1A	HSPA1A	8268
A_23_P88303	3306	HSPA2	HSPA2	8271
A_24_P277511	3308	HSPA4	HSPA4	8272
A_24_P18190	3309	HSPA5	HSPA5	8274
A_23_P114903	3310	HSPA6	HSPA6	8275
CUST_7138_PI416261804	3311	HSPA7		0
A_24_P177553	3312	HSPA8	HSPA8	8276
A_24_P77676	3313	HSPA9	HSPA9	8277
A_24_P86537	3315	HSPB1	HSPB1	8278
A_23_P161727	3316	HSPB2	HSPB2	8280
A_23_P162866	3320	HSP90AA1		0
A_23_P126917	3321	IGSF3	IGSF3	8471
A_23_P145089	3326	HSP90AB1	HSP90AB1	8261
A_24_P932822	3329	HSPD1	HSPD1	8289
CUST_13045_PI416261804	3337	DNAJB1	DNAJB1	5245
A_24_P15797	3338	DNAJC4	DNAJC4	5280
A_23_P23191	3339	HSPG2	HSPG2	8291
CUST_15033_PI416261804	3340	NDST1	NDST1	12237
CUST_10176_PI416261804	3344	FOXN2	FOXN2	6772
CUST_15880_PI416261804	3350	HTR1A	HTR1A	8298
A_23_P34366	3352	HTR1D	HTR1D	8300
A_24_P380349	3354	HTR1E	HTR1E	8301
CUST_1649_PI417557136	3355	HTR1F	HTR1F	8302
CUST_1619_PI417557136	3356	HTR2A	HTR2A	8303
A_23_P16953	3357	HTR2B	HTR2B	8304
CUST_606_PI417557136	3358	HTR2C	HTR2C	8305
CUST_484_PI417557136	3360	HTR4	HTR4	8311
CUST_1705_PI417557136	3361	HTR5A	HTR5A	8312
CUST_344_PI416408490	3363	HTR7	HTR7	8314
A_23_P156977	3364	HUS1	HUS1	8321
A_24_P924504	3371	TNC	TNC	18620
A_24_P208774	3373	HYAL1	HYAL1	8325
CUST_16783_PI416261804	3375	IAPP	IAPP	8335
A_23_P60189	3376	IARS	IARS	8336
A_32_P162709	3382	ICA1	ICA1	8340
CUST_11464_PI416261804	3384	ICAM2	ICAM2	8343
CUST_5676_PI416261804	3385	ICAM3	ICAM3	8344
A_23_P130537	3386	ICAM4	ICAM4	8345
A_23_P332190	3394	IRF8	IRF8	8712
CUST_1931_PI416261804	3396	ICT1	ICT1	8351
A_23_P252306	3397	ID1	ID1	8352
A_23_P137381	3399	ID3	ID3	8354
A_23_P59375	3400	ID4	ID4	8355
CUST_14547_PI416261804	3416	IDE	IDE	8356
A_23_P129209	3418	IDH2	IDH2	8358
A_24_P927850	3419	IDH3A	IDH3A	8359
CUST_11583_PI416261804	3420	IDH3B	IDH3B	8360
CUST_10382_PI416261804	3421	IDH3G	IDH3G	8361
A_24_P285032	3423	IDS	IDS	8367
CUST_7753_PI416261804	3425	IDUA	IDUA	8368
A_24_P92472	3426	CFI	CFI	3863
A_23_P160025	3428	IFI16	IFI16	8376
A_24_P270460	3429	IFI27	IFI27	8377
A_23_P152782	3430	IFI35	IFI35	8381
A_23_P120002	3431	SP110	SP110	17272
A_24_P304071	3433	IFIT2	IFIT2	8388
CUST_10053_PI416261804	3434	IFIT1	IFIT1	8386
A_23_P35412	3437	IFIT3	IFIT3	8389
A_23_P250251	3440	IFNA2	IFNA2	8400
A_23_P20704	3446	IFNA10	IFNA10	8398
A_24_P386375	3452	IFNA21	IFNA21	8401
CUST_86_PI417507815	3454	IFNAR1	IFNAR1	8406
A_23_P211080	3455	IFNAR2	IFNAR2	8407
A_23_P29036	3460	IFNGR2	IFNGR2	8412
CUST_5898_PI416261804	3467	IFNW1	IFNW1	8414
A_24_P137897	3475	IFRD1	IFRD1	8415
CUST_347_PI416408490	3476	IGBP1	IGBP1	8427
A_24_P304423	3479	IGF1	IGF1	8430
A_23_P305680	3480	IGF1R	IGF1R	8431
A_23_P334021	3482	IGF2R	IGF2R	8437
CUST_13599_PI416261804	3483	IGFALS	IGFALS	8438
A_23_P42868	3484	IGFBP1	IGFBP1	8439
CUST_16010_PI416261804	3485	IGFBP2	IGFBP2	8440
A_24_P320699	3486	IGFBP3	IGFBP3	8441
CUST_349_PI416408490	3487	IGFBP4	IGFBP4	8442
A_23_P376497	3488	IGFBP5	IGFBP5	8443
A_23_P139912	3489	IGFBP6	IGFBP6	8444
A_24_P942036	3490	IGFBP7	IGFBP7	8445
A_24_P370946	3491	CYR61	CYR61	4822
CUST_5697_PI416261804	3508	IGHMBP2	IGHMBP2	8455
A_23_P167168	3512	IGJ	IGJ	8459
A_32_P101002	3516	RBPJ		0
A_23_P120812	3543	IGLL1	IGLL1	8461
CUST_1098_PI416573500	3547	IGSF1	IGSF1	8465
CUST_1381_PI416573500	3549	IHH	IHH	8476
A_32_P29759	3550	IK	IK	8477
A_24_P155058	3551	IKBKB	IKBKB	8479
A_23_P72096	3552	IL1A	IL1A	8518
CUST_351_PI416408490	3553	IL1B	IL1B	8519
A_24_P200023	3554	IL1R1	IL1R1	8525
A_24_P230563	3559	IL2RA	IL2RA	8552
A_23_P148473	3561	IL2RG	IL2RG	8554
CUST_15932_PI416261804	3562	IL3	IL3	8555
A_23_P253081	3563	IL3RA	IL3RA	8562
A_23_P213706	3565	IL4	IL4	8563
CUST_15991_PI416261804	3566	IL4R	IL4R	8565
[truncated: 14,907 more rows]
