# Supplementary material for: Cortical Thickness Differences Are Associated With Chemical Synaptic Transmission Upregulated Genes in Degeneration of Mild Cognitive Impairment
Source: Front Aging Neurosci. 2021 Oct 29;13:745381. doi: 10.3389/fnagi.2021.745381 (PMC8585991; doi:10.3389/fnagi.2021.745381)
Supplement: Supplementary file 2 [file Data_Sheet_2.zip › code and data/geneExpression/auxiliar/strlen.m]

function len = strlen(str)
%  len = strlen(str)
% compute the # of characters in str (ignoring 0s at the end)


%
% strlen.m
%
% Original Author: Bruce Fischl
% CVS Revision Info:
%    $Author: nicks $
%    $Date: 2011/03/02 00:04:13 $
%    $Revision: 1.3 $
%
% Copyright © 2011 The General Hospital Corporation (Boston, MA) "MGH"
%
% Terms and conditions for use, reproduction, distribution and contribution
% are found in the 'FreeSurfer Software License Agreement' contained
% in the file 'LICENSE' found in the FreeSurfer distribution, and here:
%
% https://surfer.nmr.mgh.harvard.edu/fswiki/FreeSurferSoftwareLicense
%
% Reporting: freesurfer@nmr.mgh.harvard.edu
%

len = length(str) ;
for i=length(str):-1:1
	if (str(i) ~= 0)
		break ;
	end
	
	len = len-1;
end

		
