# Supplementary material for: Cortical Thickness Differences Are Associated With Chemical Synaptic Transmission Upregulated Genes in Degeneration of Mild Cognitive Impairment
Source: Front Aging Neurosci. 2021 Oct 29;13:745381. doi: 10.3389/fnagi.2021.745381 (PMC8585991; doi:10.3389/fnagi.2021.745381)
Supplement: Supplementary file 2 [file Data_Sheet_2.zip › code and data/geneExpression/step1_download.m]

%%%%%%%%%%%%%%
%Rafael Romero Garcia
%rr480@cam.ac.uk
%3rd July 2017
%University of Cambridge

%Download the data and compute the valid probes
function step1_download()

% Allen Brain Institute dataset: 6 donors names and links
donors_name={'normalized_microarray_donor9861',...
             'normalized_microarray_donor10021',...
             'normalized_microarray_donor12876',...
             'normalized_microarray_donor14380',...
             'normalized_microarray_donor15496',...
             'normalized_microarray_donor15697'};
         
donors_links={'http://human.brain-map.org/api/v2/well_known_file_download/178238387',...
              'http://human.brain-map.org/api/v2/well_known_file_download/178238373',...  
              'http://human.brain-map.org/api/v2/well_known_file_download/178238359',...
              'http://human.brain-map.org/api/v2/well_known_file_download/178238316',...
              'http://human.brain-map.org/api/v2/well_known_file_download/178238266',...
              'http://human.brain-map.org/api/v2/well_known_file_download/178236545'};

          
donors_links_T1={   'http://human.brain-map.org/api/v2/well_known_file_download/157722636',...
                    'http://human.brain-map.org/api/v2/well_known_file_download/157723301',...
                    'http://human.brain-map.org/api/v2/well_known_file_download/157722290',...
                    'http://human.brain-map.org/api/v2/well_known_file_download/157721937',...
                    'http://human.brain-map.org/api/v2/well_known_file_download/162021642',...     
                    'http://human.brain-map.org/api/v2/well_known_file_download/157682966'};

donors_links_FS={  'https://www.repository.cam.ac.uk/bitstream/handle/1810/265272/donor9861.zip?sequence=1&isAllowed=y',...
                   'https://www.repository.cam.ac.uk/bitstream/handle/1810/265272/donor10021.zip?sequence=2&isAllowed=y',...
                   'https://www.repository.cam.ac.uk/bitstream/handle/1810/265272/donor12876.zip?sequence=3&isAllowed=y',...
                   'https://www.repository.cam.ac.uk/bitstream/handle/1810/265272/donor14380.zip?sequence=4&isAllowed=y',...
                   'https://www.repository.cam.ac.uk/bitstream/handle/1810/265272/donor15496.zip?sequence=5&isAllowed=y',...
                   'https://www.repository.cam.ac.uk/bitstream/handle/1810/265272/donor15697.zip?sequence=6&isAllowed=y'};
    
link_table='https://www.repository.cam.ac.uk/bitstream/handle/1810/265272/StructureList_RRGedit.csv?sequence=7&isAllowed=y';            


mkdir('AIBS_map/Allen_FS/');    

% Copying list of genes (rows of the gene expression matrix)
system('cp auxiliar/genes_20647.csv AIBS_map/');

% Download table with structures names
system(['wget -O AIBS_map/Allen_FS/StructureList_RRGedit.csv ' link_table]);

%Download fsaverage subject
link_fsaverage='https://www.repository.cam.ac.uk/bitstream/handle/1810/265272/fsaverageSubP.zip?sequence=9&isAllowed=y';            
system(['wget -O AIBS_map/Allen_FS/fsaverageSubP.zip ' link_fsaverage]);
pause(15);
unzip('AIBS_map/Allen_FS/fsaverageSubP.zip','AIBS_map/Allen_FS/fsaverageSubP');


%Add auxiliar folder to include required functions
path_auxiliar=which('main_sampleMatching');
path_auxiliar=[path_auxiliar(1:end-22) '/auxiliar/'];
addpath(path_auxiliar);

% Loop across donors                        
for ifol=1:numel(donors_name)
    donor_name=donors_name{ifol};
    donor_link=donors_links{ifol};
    donor_link_T1=donors_links_T1{ifol};
    donor_link_FS=donors_links_FS{ifol};
    mkdir('AIBS_map/downloaded/');

    %Download freesurfer folder of each donor
    system(['wget -O AIBS_map/Allen_FS/' donor_name '.zip ' donor_link_FS]);
    pause(15);
    unzip(['AIBS_map/Allen_FS/' donor_name '.zip'],['AIBS_map/Allen_FS/']);
 
    
    %Download data from AIBS web
    system(['wget -O AIBS_map/downloaded/' donor_name '.zip ' donor_link]);
    pause(15);
    unzip(['AIBS_map/downloaded/' donor_name '.zip'],['AIBS_map/downloaded/' donor_name]);
    system(['wget -O AIBS_map/downloaded/' donor_name '/T1.nii.gz ' donor_link_T1]);
    pause(15);

    filename=['AIBS_map/downloaded/' donor_name '/Probes.csv'];
   
    %Import Probe file
    [probe_id,probe_name,gene_id,gene_symbol,gene_name,entrez_id,chromosome]=import_probe(filename);
    gene_symbol_orig=gene_symbol;
    %Reannot probes using Richiardi et al 2015 table
    reannot=importdata('auxiliar/Richiardi_Data_File_S2_Extended.csv');
    reannot_probe=reannot.textdata(2:end,1);
    reannot_id=reannot.data;
    reannot_genes=reannot.textdata(2:end,4);
    for in=1:numel(probe_name)
        reannot_matching=find(strcmp(probe_name{in},reannot_probe));
        if (not(isempty(reannot_matching))) && not(isempty(reannot_genes{reannot_matching}))
            gene_symbol{in}=reannot_genes{reannot_matching}; 
            %entrez_id(in)=reannot_id(reannot_matching);
        end
    end
    %Do not include Probes without entrez_id 
    find_complete_valid_cond1=find(isnan(entrez_id)==0);  
    
    %Do not include Probes not associated to genes id
    find_complete_valid_cond2=find(not(strcmp(gene_symbol,'na'))); 
    find_complete_valid=intersect(find_complete_valid_cond1,find_complete_valid_cond2);
    gene_symbol_valid=gene_symbol(find_complete_valid);
    gene_valid_notRep=unique(gene_symbol_valid);
    
    %Total number of genes should be 20737 (This was true before reannotation)
    %Total number of genes should be 20647 (This was true before reannotation)
    
    if numel(gene_valid_notRep)~=20647
        error('Wrong number of genes');
    end
    
    %Extract valid probes
    res_probid_val=probe_id(find_complete_valid);
    res_gene_symbol_val=gene_symbol(find_complete_valid);
    res_u_gene_symbol=unique(res_gene_symbol_val);
    
    %Look for all the probes matching gene label (include only valid genes)
    for il=1:numel(res_gene_symbol_val)
        pos=find(strcmp(res_gene_symbol_val{il},res_u_gene_symbol));
        res_gene_symbol_val_tonum(il)=pos;
    end
    
    %Look for all the probes matching gene label
    for il=1:numel(gene_symbol)
        pos=find(strcmp(gene_symbol{il},res_u_gene_symbol));
        if isempty(pos)
            pos=-1;
        end
        res_gene_symbol_tonum(il)=pos;
    end
    
    %Save output
    path_output=['AIBS_map/downloaded/' donor_name '/probe2gene/'];
    [s1 s2 s3]=mkdir(path_output);
    
    %List that tranform from Probe to gene (only valid)
    save([path_output 'res_gene_symbol_val_tonum.mat'],'res_gene_symbol_val_tonum');
    
    %List of all valid probes
    save([path_output 'res_probid_val.mat'],'res_probid_val'); 
    
    %List that tranform from Probe to gene
    save([path_output 'res_gene_symbol_tonum.mat'],'res_gene_symbol_tonum'); 
    
    %List of all probes
    save([path_output 'probe_id.mat'],'probe_id'); 
    
    %List of all valid genes name (unique)
    save([path_output 'res_u_gene_symbol.mat'],'res_u_gene_symbol'); 
    
    display(['Subject ' donor_name ' Done!']);

end
display(['Probe to gene completed']);
end
