# Supplementary material for: Cortical Thickness Differences Are Associated With Chemical Synaptic Transmission Upregulated Genes in Degeneration of Mild Cognitive Impairment
Source: Front Aging Neurosci. 2021 Oct 29;13:745381. doi: 10.3389/fnagi.2021.745381 (PMC8585991; doi:10.3389/fnagi.2021.745381)
Supplement: Supplementary file 2 [file Data_Sheet_2.zip › code and data/PLSR-matlab/PLS_bootstrap.m]

function PLS_bootstrap(response_var_file, predictor_var_file, output_dir)

%%%%%%%%%%%%%%%%%%%%%%%%%%%%%%%%%%%%%%%%%%%%%%%%%%%%%%%%%%%%%%%%%%%%%%%%%%%%%%%%%%%%%%%%%%%%%%%%%%%%%%%%%%
% Define the PLS bootstrap function with the following arguments
%%%%%%%%%%%%%%%%%%%%%%%%%%%%%%%%%%%%%%%%%%%%%%%%%%%%%%%%%%%%%%%%%%%%%%%%%%%%%%%%%%%%%%%%%%%%%%%%%%%%%%%%%%
%%% response_var_file ------ full path to the PLS_MRI_response_vars.csv file
%%%                           that is created by the NSPN_CorticalMyelination
%%%                           wrapper script
%%% predictor_var_file ----- full path to the PLS_gene_predictor_vars.csv file
%%%                           that is provided as raw data
%%% output_dir ------------- where to save the PLS_geneWeights and PLS_ROIscores
%%%                           files (for PLS1 and PLS2 separately)
%%%%%%%%%%%%%%%%%%%%%%%%%%%%%%%%%%%%%%%%%%%%%%%%%%%%%%%%%%%%%%%%%%%%%%%%%%%%%%%%%%%%%%%%%%%%%%%%%%%%%%%%%%
%%% Created by Petra Vertes
%%%%%%%%%%%%%%%%%%%%%%%%%%%%%%%%%%%%%%%%%%%%%%%%%%%%%%%%%%%%%%%%%%%%%%%%%%%%%%%%%%%%%%%%%%%%%%%%%%%%%%%%%%

disp('Running PLS')

%import response variables
importdata(response_var_file);

%unwrap and tidy MRI response variable names
ROIname=ans.textdata(:,1);
ResponseVarNames=ans.textdata(1,:);
ResponseVarNames=ans.textdata(1,2);
ResponseVarNames=ans.textdata(1,:);
ResponseVarNames(1)=[];
ROIname(1)=[];
%and store the response variables in matrix Y
MRIdata=ans.data;
clear ans

%import predictor variables
indata=importdata(predictor_var_file);
GENEdata=indata.data;
% GENEdata(1,:)=[];
genes=indata.textdata;
genes=genes(2:length(genes));
geneindex=1:length(genes);
clear indata

%number of bootstrap iterations
bootnum=1000;

%DO PLS in 2 dimensions (with 2 components)
X=GENEdata';
Y=zscore(MRIdata);
dim=35;
[XL,YL,XS,YS,BETA,PCTVAR,MSE,stats]=plsregress(X,Y,dim);


% for i = 1:length(genes)
%     yfit = [ones(size(X,1),1) X]*BETA;
%     residuals = Y - yfit;
%     RSS(i) = sum(sum(residuals.^2));
% end

% yfit = [ones(size(X,1),1) X]*BETA;
% residuals = Y - yfit;
% stem(residuals)
% xlabel('Observation');
% ylabel('Residual');

%store regions IDs and weights in descending order of weight for both
%components
[R1,p1]=corr([XS(:,1),XS(:,2)],MRIdata);

%align PLS components with desired direction%
if R1(1)<0
    stats.W(:,1)=-1*stats.W(:,1);
    XS(:,1)=-1*XS(:,1);
end
% if R1(2,4)<0
%     stats.W(:,2)=-1*stats.W(:,2);
%     XS(:,2)=-1*XS(:,2);
% end
[PLS1w,x1] = sort(stats.W(:,1),'descend');
PLS1ids=genes(x1);
geneindex1=geneindex(x1);
[PLS2w,x2] = sort(stats.W(:,2),'descend');
PLS2ids=genes(x2);
geneindex2=geneindex(x2);
[PLS3w,x3] = sort(stats.W(:,3),'descend');
PLS3ids=genes(x3);
geneindex3=geneindex(x3);
[PLS4w,x4] = sort(stats.W(:,4),'descend');
PLS4ids=genes(x4);
geneindex4=geneindex(x4);
[PLS5w,x5] = sort(stats.W(:,5),'descend');
PLS5ids=genes(x5);
geneindex5=geneindex(x5);
[PLS6w,x6] = sort(stats.W(:,6),'descend');
PLS6ids=genes(x6);
geneindex6=geneindex(x6);


%define variables for storing the (ordered) weights from all bootstrap runs
PLS1weights=[];
PLS2weights=[];
PLS3weights=[];
PLS4weights=[];
PLS5weights=[];
PLS6weights=[];

%start bootstrap
disp('  Bootstrapping - could take a while')
for i=1:bootnum
    myresample = randsample(size(X,1),size(X,1));
    res(i,:)=myresample; %store resampling out of interest
    Xr=X(myresample,:); % define X for resampled regions
    Yr=Y(myresample,:); % define Y for resampled regions
    [XL,YL,XS,YS,BETA,PCTVAR,MSE,stats]=plsregress(Xr,Yr,dim); %perform PLS for resampled data

    temp=stats.W(:,1);%extract PLS1 weights
    newW=temp(x1); %order the newly obtained weights the same way as initial PLS
    if corr(PLS1w,newW)<0 % the sign of PLS components is arbitrary - make sure this aligns between runs
        newW=-1*newW;
    end
    PLS1weights=[PLS1weights,newW];%store (ordered) weights from this bootstrap run

    temp=stats.W(:,2);%extract PLS2 weights
    newW=temp(x2); %order the newly obtained weights the same way as initial PLS
    if corr(PLS2w,newW)<0 % the sign of PLS components is arbitrary - make sure this aligns between runs
        newW=-1*newW;
    end
    PLS2weights=[PLS2weights,newW]; %store (ordered) weights from this bootstrap run
    
    temp=stats.W(:,3);%extract PLS3 weights
    newW=temp(x3); %order the newly obtained weights the same way as initial PLS
    if corr(PLS3w,newW)<0 % the sign of PLS components is arbitrary - make sure this aligns between runs
        newW=-1*newW;
    end
    PLS3weights=[PLS3weights,newW]; %store (ordered) weights from this bootstrap run    
    
    temp=stats.W(:,4);%extract PLS4 weights
    newW=temp(x4); %order the newly obtained weights the same way as initial PLS
    if corr(PLS4w,newW)<0 % the sign of PLS components is arbitrary - make sure this aligns between runs
        newW=-1*newW;
    end
    PLS4weights=[PLS4weights,newW]; %store (ordered) weights from this bootstrap run
    
    temp=stats.W(:,5);%extract PLS5 weights
    newW=temp(x5); %order the newly obtained weights the same way as initial PLS
    if corr(PLS5w,newW)<0 % the sign of PLS components is arbitrary - make sure this aligns between runs
        newW=-1*newW;
    end
    PLS5weights=[PLS5weights,newW]; %store (ordered) weights from this bootstrap run
    
    temp=stats.W(:,6);%extract PLS6 weights
    newW=temp(x6); %order the newly obtained weights the same way as initial PLS
    if corr(PLS6w,newW)<0 % the sign of PLS components is arbitrary - make sure this aligns between runs
        newW=-1*newW;
    end
    PLS6weights=[PLS6weights,newW]; %store (ordered) weights from this bootstrap run
end

%print out results
csvwrite(fullfile(output_dir,'PLS1_ROIscores.csv'),XS(:,1));
csvwrite(fullfile(output_dir,'PLS2_ROIscores.csv'),XS(:,2));
csvwrite(fullfile(output_dir,'PLS3_ROIscores.csv'),XS(:,3));
csvwrite(fullfile(output_dir,'PLS4_ROIscores.csv'),XS(:,4));
csvwrite(fullfile(output_dir,'PLS5_ROIscores.csv'),XS(:,5));
csvwrite(fullfile(output_dir,'PLS6_ROIscores.csv'),XS(:,6));
%print gene loading
csvwrite(fullfile(output_dir,'PLS1_geneloading.csv'),XL(:,1));
csvwrite(fullfile(output_dir,'PLS2_geneloading.csv'),XL(:,2));
csvwrite(fullfile(output_dir,'PLS3_geneloading.csv'),XL(:,3));
csvwrite(fullfile(output_dir,'PLS4_geneloading.csv'),XL(:,4));
csvwrite(fullfile(output_dir,'PLS5_geneloading.csv'),XL(:,5));
csvwrite(fullfile(output_dir,'PLS6_geneloading.csv'),XL(:,6));

RMSE = sqrt(MSE(2,:));
csvwrite(fullfile(output_dir,'RMSE.csv'),RMSE');
% RSS = sum((Y-YS*YL').^2);
RSS = sum((Y-YL(:,1:35)).^2);
csvwrite(fullfile(output_dir,'RSS.csv'),RSS');
% PRESS = sum((X-XS*XL').^2);
% csvwrite(fullfile(output_dir,'PRESS.csv'),PRESS);
SSE = sum(((Y-YL(:,1:35))-mean(Y)).^2);
SST = RSS + SSE;
R2 = 1 - RSS/SST;
csvwrite(fullfile(output_dir,'R2.csv'),R2);
% Q2 = 1 - PRESS/SST;
% csvwrite(fullfile(output_dir,'Q2.csv'),Q2);

%plsȨ��
csvwrite(fullfile(output_dir,'W.csv'),zscore(stats.W));

%Plot the percent of variance explained in the response variable as a function of the number of components.
figure(1);
plot(1:dim,cumsum(100*PCTVAR(2,:)),'-bo');
xlabel('Number of PLS components');
ylabel('Percent Variance Explained in y');
figure(2);bar(1:16,100*PCTVAR(2,1:16));
xlabel('Number of PLS components');
ylabel('Percent Variance Explained in y');
title('the percentage of variance explained in Y');
figure(3);
% subplot(1,2,1);plot(1:dim,cumsum(100*PCTVAR(1,:)),'-bo');
% xlabel('Number of PLS components');
% ylabel('Percent Variance Explained in x');
bar(1:16,100*PCTVAR(1,1:16));
xlabel('Number of PLS components');
ylabel('Percent Variance Explained in x');
title('the percentage of variance explained in X by each PLS component');

%get standard deviation of weights from bootstrap runs
PLS1sw=std(PLS1weights');
PLS2sw=std(PLS2weights');
PLS3sw=std(PLS3weights');
PLS4sw=std(PLS4weights');
PLS5sw=std(PLS5weights');
PLS6sw=std(PLS6weights');

%get bootstrap weights
temp1=PLS1w./PLS1sw';
temp2=PLS2w./PLS2sw';
temp3=PLS3w./PLS3sw';
temp4=PLS4w./PLS4sw';
temp5=PLS5w./PLS5sw';
temp6=PLS6w./PLS6sw';

%order bootstrap weights (Z) and names of regions
[Z1 ind1]=sort(temp1,'descend');
PLS1=PLS1ids(ind1);
geneindex1=geneindex1(ind1);
[Z2 ind2]=sort(temp2,'descend');
PLS2=PLS2ids(ind2);
geneindex2=geneindex2(ind2);
[Z3 ind3]=sort(temp3,'descend');
PLS3=PLS3ids(ind3);
geneindex3=geneindex3(ind3);
[Z4 ind4]=sort(temp4,'descend');
PLS4=PLS4ids(ind4);
geneindex4=geneindex4(ind4);
[Z5 ind5]=sort(temp5,'descend');
PLS5=PLS5ids(ind5);
geneindex5=geneindex5(ind5);
[Z6 ind6]=sort(temp6,'descend');
PLS6=PLS6ids(ind6);
geneindex6=geneindex6(ind6);


%print out results
fid1 = fopen(fullfile(output_dir,'PLS1_geneWeights.csv'),'w');
for i=1:length(genes)
  fprintf(fid1,'%s, %d, %f\n', PLS1{i}, geneindex1(i), Z1(i));
end
fclose(fid1);

fid2 = fopen(fullfile(output_dir,'PLS2_geneWeights.csv'),'w');
for i=1:length(genes)
  fprintf(fid2,'%s, %d, %f\n', PLS2{i},geneindex2(i), Z2(i));
end
fclose(fid2);

fid3 = fopen(fullfile(output_dir,'PLS3_geneWeights.csv'),'w');
for i=1:length(genes)
  fprintf(fid3,'%s, %d, %f\n', PLS3{i},geneindex3(i), Z3(i));
end
fclose(fid3);

fid4 = fopen(fullfile(output_dir,'PLS4_geneWeights.csv'),'w');
for i=1:length(genes)
  fprintf(fid4,'%s, %d, %f\n', PLS4{i},geneindex4(i), Z4(i));
end
fclose(fid4);

fid5 = fopen(fullfile(output_dir,'PLS5_geneWeights.csv'),'w');
for i=1:length(genes)
  fprintf(fid5,'%s, %d, %f\n', PLS5{i},geneindex5(i), Z5(i));
end
fclose(fid5);

fid6 = fopen(fullfile(output_dir,'PLS6_geneWeights.csv'),'w');
for i=1:length(genes)
  fprintf(fid6,'%s, %d, %f\n', PLS6{i},geneindex6(i), Z6(i));
end
fclose(fid6);
