# Supplementary material for: Cortical Thickness Differences Are Associated With Chemical Synaptic Transmission Upregulated Genes in Degeneration of Mild Cognitive Impairment
Source: Front Aging Neurosci. 2021 Oct 29;13:745381. doi: 10.3389/fnagi.2021.745381 (PMC8585991; doi:10.3389/fnagi.2021.745381)
Supplement: Supplementary file 2 [file Data_Sheet_2.zip › code and data/PLSR-matlab/PLS_gene_predictor_vars_Zscore.csv]

Gene	lh_bankssts_part1	lh_bankssts_part2	lh_caudalanteriorcingulate_part1	lh_caudalmiddlefrontal_part1	lh_caudalmiddlefrontal_part2	lh_caudalmiddlefrontal_part3	lh_caudalmiddlefrontal_part4	lh_cuneus_part1	lh_cuneus_part2	lh_entorhinal_part1	lh_fusiform_part1	lh_fusiform_part2	lh_fusiform_part3	lh_fusiform_part4	lh_fusiform_part5	lh_inferiorparietal_part1	lh_inferiorparietal_part2	lh_inferiorparietal_part3	lh_inferiorparietal_part4	lh_inferiorparietal_part5	lh_inferiorparietal_part6	lh_inferiorparietal_part7	lh_inferiorparietal_part8	lh_inferiortemporal_part1	lh_inferiortemporal_part2	lh_inferiortemporal_part3	lh_inferiortemporal_part4	lh_inferiortemporal_part5	lh_inferiortemporal_part6	lh_isthmuscingulate_part1	lh_isthmuscingulate_part2	lh_lateraloccipital_part1	lh_lateraloccipital_part2	lh_lateraloccipital_part3	lh_lateraloccipital_part4	lh_lateraloccipital_part5	lh_lateraloccipital_part6	lh_lateraloccipital_part7	lh_lateraloccipital_part8	lh_lateraloccipital_part9	lh_lateralorbitofrontal_part1	lh_lateralorbitofrontal_part2	lh_lateralorbitofrontal_part3	lh_lateralorbitofrontal_part4	lh_lingual_part1	lh_lingual_part2	lh_lingual_part3	lh_lingual_part4	lh_lingual_part5
61E3.4	-0.99865	-0.0087127	0.97084	-0.043424	-0.132	0.20892	0.23222	2.1591	-0.12064	-0.23544	-0.50628	-0.81584	-0.54527	1.2642	-0.14481	-1.3153	0.69016	2.5773	-0.17784	0.71134	-0.3963	0.39538	-1.3294	0.37967	-0.47799	0.89488	-0.8033	0.74016	1.1926	0.34872	-0.66866	-0.020848	0.40213	0.51097	0.12639	-0.9621	-0.40236	-0.35327	0.60236	2.2994	0.11331	0.98041	2.2113	-0.45239	-1.2156	-2.1191	0.0088179	-1.6258	0.57188
A1BG	-0.17155	-1.4068	-0.46836	-0.6429	-0.1151	0.28856	-0.3756	-1.0208	0.098634	0.54749	0.10576	-0.48121	0.91656	0.78006	0.79834	-1.6094	-0.13444	-0.90611	-0.55245	0.71674	0.046464	0.039543	-0.24155	1.3905	-0.38015	1.0323	-0.46592	0.30953	-0.24542	0.79767	-0.23832	0.18537	-0.1151	-0.20874	-0.36346	-1.3808	1.3279	0.1551	-2.4606	-1.6918	-0.45817	0.21389	0.97905	-0.93023	0.058634	0.3048	-0.45325	-0.98937	0.67144
A1CF	-0.33443	-0.96901	-0.19361	-0.58815	-0.84656	0.087684	-0.30186	0.18087	0.56254	-0.42043	0.078509	-0.50238	-0.96901	0.32213	0.050605	-0.40485	-0.54905	-0.45467	-0.82304	0.0085801	0.22226	-0.096654	-0.19249	0.048098	-1.102	0.71081	0.54871	-0.54905	-0.83757	-1.1244	1.5294	1.091	0.41585	-0.62357	-0.76762	-0.186	-0.40614	0.57856	1.7432	2.9135	0.28547	-0.70939	1.3418	1.4333	-0.96439	2.7736	-0.076008	0.75642	-0.41054
A26C1B	-0.27742	-1.0231	-0.079274	0.50139	0.14734	0.47639	-0.222	0.37655	1.6337	-1.6745	-1.1018	-1.0402	-0.66147	-0.15644	-0.40283	-0.67366	-1.5772	0.32833	-0.55174	0.95677	0.34594	1.3024	1.0654	-0.52183	0.23581	-0.62683	-0.55943	-1.1604	-0.98673	-0.30384	-0.9663	-0.56222	0.25283	-0.83212	-0.43849	1.8779	2.0095	0.67374	2.2833	1.0219	-0.26004	-0.62263	0.15235	0.8704	-0.10618	2.5464	-0.80779	0.25648	0.20082
A2BP1	0.51134	0.87141	-1.3904	-0.45482	0.28729	0.48416	-0.034004	0.966	0.72141	-2.2605	0.81778	0.024967	-0.25713	-0.12564	0.39213	0.37545	-2.1214	0.44166	-0.16539	1.2877	0.8891	0.47724	0.4309	0.070075	0.041653	0.080387	0.35087	-0.2746	-0.059369	-1.6295	0.1235	1.1339	0.33613	-1.0419	0.13036	1.2801	-0.55015	0.56465	-0.34968	0.85513	-0.6872	-1.6613	1.5902	0.99707	0.82251	-0.052918	0.26218	0.47994	-0.15256
A2LD1	0.01252	-0.58926	0.64542	-0.19571	-0.9174	-0.12349	-0.88545	-0.32612	0.60072	-0.078036	-1.6432	-0.77544	1.9348	0.35665	0.061321	-2.7159	-0.030399	-1.4646	-0.57801	1.7828	-0.57734	0.47357	1.8999	0.8652	-0.58589	-0.24641	-0.86369	0.35424	-0.51547	0.87961	0.60735	-0.1935	-0.92602	0.085521	0.26749	1.5637	1.3602	0.11663	0.97162	-0.71225	0.43469	-0.1715	0.61287	-1.3448	1.0283	1.0939	-0.41233	0.69679	-0.027545
A2M	0.91414	-0.4135	-1.1034	0.088371	0.088371	1.747	-0.53822	-1.9402	1.1908	0.14532	-0.99626	-0.24193	-0.54676	0.020947	0.59177	-1.8563	-0.070457	-0.5654	0.35935	1.1908	0.60245	0.59349	0.60295	0.15676	-1.2952	-0.75971	-0.66553	-0.54878	-0.71533	1.1381	-0.019189	-0.62169	-0.29699	-0.16624	0.41624	-0.1643	1.5058	0.66224	-2.1404	-0.66827	-0.73848	-0.57997	-0.50323	0.17799	-0.55807	0.77599	-0.10545	0.74327	0.33522
A2ML1	0.47104	0.60398	1.1241	1.6957	-0.24551	1.2834	1.2744	0.74994	-1.0442	0.57806	1.1646	-0.39136	-0.20589	-0.24649	-0.46052	-0.62058	0.0022066	0.65731	-0.35245	-0.98184	0.77828	-1.6836	1.7198	0.042835	1.1053	0.45019	1.0231	1.2992	0.31175	-0.17548	1.057	0.29372	-0.94313	0.53875	0.40941	0.61785	-1.1522	-1.1682	-0.02911	-0.41547	-0.2757	0.07765	0.34666	-1.8783	1.7241	-0.45361	1.4914	0.046961	-0.12019
A3GALT2P	-0.5272	0.24232	0.31588	0.35295	0.095094	-0.27685	0.34603	-1.516	0.61759	-0.27338	-0.15622	-0.3431	0.89266	-0.16784	-0.073727	-0.55817	-0.51943	-0.24761	0.15762	1.7332	-0.36736	-0.1628	0.56329	0.18092	0.32584	-0.35546	-0.17201	-0.49167	-0.44061	0.44226	-1.4834	-0.21014	0.16356	-0.7829	-0.46663	-0.81953	1.5118	0.65129	-1.875	-0.72138	-0.38587	0.79557	0.10847	1.2875	-0.23358	0.38746	-1.0067	-0.18648	-0.58509
A4GALT	0.21368	-1.6259	-0.9991	-0.37882	-0.16032	0.77069	-0.23358	-1.0689	-0.16125	0.41184	0.56457	0.65539	-0.39259	-0.16012	0.04122	0.4614	0.74324	-0.23835	1.1782	1.1782	1.6859	0.093363	-1.9675	0.21663	-1.2332	0.74492	-0.47346	-1.1593	-0.15062	0.64815	0.70987	0.40971	-0.083985	-1.0885	1.5891	0.61249	1.0517	-0.20433	-3.7836	1.4964	0.019856	-0.065553	-0.062193	1.0085	-1.401	-0.57172	0.74288	1.2325	0.92361
A4GNT	0.60394	0.53649	0.017253	-0.2654	-1.0818	-0.94986	-1.1576	0.65661	0.86948	-0.84141	0.17898	-0.70127	-0.73233	1.0827	-0.36941	1.2245	-0.89478	-0.14047	-1.199	-0.34511	1.1909	-0.33803	0.074346	-0.44192	-0.16613	0.63877	-0.028504	-0.24492	0.2896	-0.30818	-0.14816	0.2523	0.72636	-1.0966	-0.11254	0.45261	-1.0273	-0.09347	-0.82192	2.7264	-0.40138	-0.60816	0.012442	-0.8698	-0.40643	1.2897	-0.088326	-0.63637	-1.1144
AAAS	-0.38026	0.24212	0.52993	0.77069	0.071138	-0.17169	-0.54003	-0.034871	0.83843	-1.2751	-0.64386	-0.1659	1.731	-0.13563	0.20407	-1.8547	-0.38037	0.70129	1.2199	0.83843	0.37185	-0.54731	-1.2117	-0.031573	-0.54462	-1.5181	-0.54617	-0.14794	-0.31537	0.37022	-0.23826	0.99113	0.071138	0.5874	0.68136	0.49038	1.842	0.81318	0.97832	0.49579	-0.072919	0.3924	-0.52165	0.51797	0.34272	1.5018	0.49935	1.5732	0.34941
AACS	0.087576	1.215	-0.2926	0.56019	0.15186	0.34167	0.047815	-1.1585	1.0081	-0.1543	-1.4841	0.77033	1.215	0.85337	0.59907	-0.62908	-0.41346	-1.3815	0.21958	0.39402	-0.47207	0.5764	0.96832	-0.26286	0.45583	-0.98356	0.94746	-0.4093	-0.048854	0.92462	-0.5089	0.74993	0.35786	-2.0391	0.21658	-0.98034	0.65884	0.88411	-1.9103	0.20354	0.43586	0.71374	-0.37651	1.0561	0.27453	1.2244	0.2047	0.89605	-0.22922
AADAC	0.39861	0.69827	-0.11066	-0.69132	-0.78174	-1.2506	-1.0178	-0.23279	0.49497	0.12991	0.61184	-0.0017801	-0.37828	0.53659	0.31044	1.596	-0.48179	0.05021	-1.6953	-0.17656	0.31351	0.27045	3.1269	-0.43769	-0.38862	-0.054402	0.30485	-0.15037	0.40949	-0.35043	-0.72724	0.068043	0.22544	-1.3035	-0.32438	0.58618	-1.7457	0.19652	0.16619	2.5944	-0.13836	-1.1214	-0.249	-0.73669	-0.88074	0.90372	-0.55876	-0.4006	-1.4835
AADACL1	0.34818	0.99229	-0.59103	0.1682	0.059773	-0.75148	0.49663	0.059773	-0.82262	-1.804	0.24306	-0.36152	-0.23808	0.36169	-1.0163	1.3447	-2.3906	-0.43445	-0.61503	0.07452	-0.016141	0.35371	-0.14203	-1.3427	-0.15374	-0.43397	0.14141	-0.71055	-0.57973	-1.0197	-1.0052	0.28856	0.2351	-1.27	-0.30678	1.1183	-1.2959	0.053558	0.80179	1.4627	0.18182	-0.28522	0.29994	-0.34608	0.12545	2.0018	0.33866	-0.26289	-0.80627
AADACL2	0.71555	0.089362	-0.42432	0.3221	-0.80457	-0.93136	-0.84104	-0.39035	-0.45385	-0.20178	0.010962	0.31134	-0.48509	0.12609	0.2471	2.0601	0.062624	-0.57713	-0.46986	-0.7178	-0.34161	-0.36231	3.2638	-0.3601	-0.29	0.32	0.037346	-0.13044	0.033109	-0.38721	-0.93044	-0.95805	-0.66487	-0.89367	0.07729	-0.15564	-1.324	-0.35656	-0.57789	2.5241	-0.30822	-1.0157	0.77471	0.36381	1.1474	1.3705	-0.039084	-0.29817	0.24355
AADACL3	-0.74939	0.21728	0.18538	-0.74998	1.7158	1.4439	2.1722	0.97306	-0.57191	-0.93172	-0.41097	-1.3042	-0.41446	-0.69276	0.53141	-1.6898	-1.8515	-0.33396	-0.59409	0.96534	2.0087	-0.093093	-1.1856	0.84931	-0.03877	-0.85917	0.50651	0.84144	0.5538	0.029799	-1.1148	-1.3357	-0.85556	0.10755	-0.28458	0.07815	-0.1526	-0.1033	-1.1585	-4.6026	-0.18825	0.79186	-0.54265	-0.11261	0.3208	-0.70306	0.65148	0.29863	0.22988
AADACL4	0.46083	0.02158	-0.43718	-0.60127	-0.30266	-1.5985	-1.8536	-0.4739	-0.12925	0.34065	1.6058	0.80929	-0.79631	0.43899	0.50468	1.4699	1.078	0.073314	-1.1736	-1.1736	1.1835	-0.8793	-0.47596	0.44476	-0.22409	0.9119	-0.70643	-0.59581	0.21672	-0.53017	-0.83978	0.78308	0.72731	0.50429	-0.88253	0.78738	-2.3305	-0.70004	-1.6423	2.4425	-0.38972	-0.83805	-0.64502	-1.0471	0.21405	1.0972	-1.1714	0.56197	-0.91967
AADAT	-1.9609	0.44928	0.58327	1.3498	-0.027102	-0.065826	0.75308	0.89741	-0.24982	-1.3683	-0.18375	0.25061	0.97507	0.63805	0.4489	-2.7579	0.18471	-0.22025	0.406	-1.1657	-0.027934	0.24095	-2.4456	1.0031	0.43185	-0.27432	-0.50049	-0.33237	0.96769	0.92469	1.2631	-0.21435	-0.023323	0.80386	1.4971	0.18664	0.012763	1.6471	2.0675	0.99287	1.7323	0.99858	-0.75825	2.1122	-0.6539	-0.15878	-0.53216	-0.0066991	0.0647
AAED1	0.1219	-0.96922	1.188	-0.24012	0.63608	-1.0477	-0.089492	0.44944	0.97949	0.31655	-0.30909	-0.1058	0.15993	0.61831	0.53089	0.53001	0.5846	0.97736	1.5943	1.517	-0.70373	0.69874	-1.8233	-0.43556	-0.62243	1.3836	-0.46421	-0.002527	0.51704	0.59373	0.0053362	1.2115	0.17238	-0.0040374	-0.10307	-1.6097	0.018557	0.36116	-1.4662	-0.068251	1.5092	-0.59382	0.2552	0.014774	-1.6726	-0.20423	-0.23646	-0.75249	0.66693
AAGAB	0.45321	0.71337	1.0324	0.84064	0.57501	-0.23205	0.65466	1.0587	0.30078	-0.34406	0.3168	-0.2366	-0.42543	0.54849	-0.58751	0.92201	-0.17766	0.57305	0.6883	0.23221	1.2721	0.23947	-0.50552	-0.29681	-0.43196	0.96499	0.32959	0.44324	-0.025354	-0.30813	0.44324	1.0142	0.26932	-1.0792	-1.1381	-0.5636	-1.5046	-0.71923	-1.3537	0.70744	0.29659	0.1305	0.10786	0.84064	0.75219	0.62566	-1.6935	-1.7435	0.45225
AAK1	-0.41965	1.2041	1.0211	1.0139	-0.36793	-0.75243	1.1861	2.001	-0.33362	-0.28754	1.162	-0.37678	-1.2357	-1.0798	-0.30083	1.8267	0.31898	0.70221	0.59145	-1.7709	0.66418	0.10418	-1.5434	-0.33617	-0.039104	0.20305	-0.0035544	0.6619	1.0273	-1.1295	0.6331	0.11747	0.38365	0.17674	-0.013574	1.5208	-1.8307	-1.1349	2.0167	1.7441	0.16734	0.63658	-0.97009	-0.13696	0.85501	-0.37306	0.4924	-1.2359	-1.079
AAMP	-0.42761	0.13373	-1.0264	-0.31684	0.63892	0.18935	-0.33064	-1.5423	0.90579	-0.43784	-0.98887	-0.2715	0.86338	0.16054	0.43628	-1.548	-0.32717	-0.81954	0.33086	0.47733	-0.096108	0.24571	0.80093	0.2048	-0.65548	-1.2079	-0.25119	-0.47772	-1.3261	0.98348	-0.32717	1.1412	0.73224	-0.9465	0.13594	-1.1617	1.4558	0.504	-1.1488	-0.6282	0.44537	-0.34243	0.66123	0.27803	0.039521	1.1637	0.27328	0.3756	-0.018318
AANAT	-0.6994	2.0455	-0.19615	0.025505	0.13346	0.92228	0.14744	0.55397	-0.90871	-1.0172	-0.26965	0.35518	-0.51618	-0.39964	0.10588	-0.25142	0.07118	-1.5708	-0.38948	-0.16012	0.34318	0.080284	2.2828	0.34036	0.21483	-1.236	-0.077359	0.10168	0.14744	0.76757	0.07118	-1.4944	-1.5761	0.27384	0.93563	0.071125	0.46699	0.28878	-1.7116	-2.3558	-0.70063	1.383	-0.0022062	0.56008	1.2698	-0.092351	0.34032	0.21262	0.0066367
AARD	0.61561	0.022627	0.48356	-0.82101	0.049641	-0.21877	-0.21321	-0.13833	-0.8151	-1.22	1.4163	-0.17257	0.3617	-0.29078	0.41791	1.2546	0.33958	-0.46481	-0.92821	-0.50824	-0.84203	-0.18852	-0.64073	1.034	0.45475	-0.65834	1.536	-0.56574	-0.30414	-2.0489	0.87697	-1.7493	0.19472	0.54348	1.0775	0.1241	-0.30223	-1.1553	1.3238	-2.233	0.57674	0.42821	-0.84554	0.43011	-0.19128	-1.9404	1.1414	0.74618	-0.35302
AARS	0.20347	-0.31824	-1.2521	-0.74481	0.40569	0.67514	-0.27713	-1.5462	0.59715	-1.0753	-1.2127	-0.68839	0.49437	0.22176	0.054529	-1.2687	0.98301	-0.80335	0.30171	0.76788	0.80226	0.48807	0.712	-0.10052	-0.12367	-1.0213	-0.31777	-0.68027	-0.88444	0.40273	-0.87868	0.57239	0.24968	-1.9112	0.14705	-0.97187	1.8659	0.36578	0.13181	-0.11275	0.2972	-0.87575	1.2118	-0.11553	-0.47469	1.9971	-1.2339	0.016276	-0.72508
AARS2	1.2747	-1.0622	-0.25074	-0.71215	-0.23021	-0.76343	-1.6004	-0.73055	1.2352	0.38728	-0.014568	0.062686	0.18812	0.57613	0.32619	-1.6725	1.9361	-0.96361	-0.65984	2.6239	0.10391	1.5028	0.8864	0.11283	0.12932	-0.59367	0.097574	-0.86251	-1.2348	0.68901	-0.63821	-0.32599	0.43953	-1.9647	-0.044804	-0.50223	1.1604	0.33348	3.038	-0.19499	0.082923	-1.0612	0.1028	-0.034975	-0.39169	1.4976	0.35023	-0.3231	-0.18003
AARSD1	-0.71102	-0.3133	-0.86194	-0.35671	0.3464	0.77671	-0.13305	-2.0489	0.9998	-0.28318	-1.4308	-0.17246	0.46292	0.13602	0.6299	-1.7427	-0.028123	-0.9846	0.38941	1.6204	0.21607	0.86266	1.3023	0.18018	-0.24711	-1.325	-0.23217	-0.39539	-0.98482	0.78228	-0.59884	1.0238	0.95378	-1.4258	-0.09137	-1.4533	1.1135	1.7238	-2.0749	-0.97448	-0.48073	-0.6817	0.2232	-0.20197	-1.4091	0.57563	-0.54854	1.0063	0.065029
AASDH	0.0041282	0.9679	0.23083	-0.087998	-1.0567	-0.49571	-0.59185	0.65902	-1.0833	-0.10511	0.066111	0.87294	0.93463	-0.37635	0.77719	1.0702	-0.57286	1.0369	0.3531	0.48382	-0.56392	-0.32817	2.3916	-0.8908	1.3967	-0.60971	0.93115	-0.10412	0.26016	-0.28645	-0.073188	-0.042176	0.026475	0.43962	0.56275	2.6346	1.0606	0.074988	3.078	0.16273	0.2342	-0.025951	-0.58327	0.10268	0.92556	1.0174	1.2219	1.126	-0.18107
AASDHPPT	1.4115	0.70402	-0.25451	0.022017	-0.82142	0.38382	-0.35817	-0.49382	1.3023	-1.2407	0.68589	0.72795	0.36484	0.41211	-0.69372	1.6081	-1.9871	-0.041454	-1.6915	0.18869	-1.2026	-0.24	-1.0085	-1.4798	-0.22244	0.22256	0.46123	-0.29439	-0.25627	0.27651	0.38873	-0.13198	-0.36457	-1.0846	-2.1974	0.619	-2.0077	0.20775	-2.5732	0.79556	0.62782	0.41971	-0.092141	1.7632	0.26989	0.068802	0.10549	-0.5692	-0.061944
AASS	-0.0040581	-0.80477	0.99854	0.35207	-0.8623	-0.76404	0.91612	-1.2139	0.30976	0.78144	0.23787	-0.17558	0.47094	-0.7308	0.29328	-1.2933	0.096169	-0.368	0.06653	-0.80677	-0.59755	-0.71929	-0.48776	1.5378	0.28083	0.21063	-0.77707	-0.42814	0.050978	0.75059	-0.37695	-1.6075	-0.13127	2.3555	0.51765	-0.091811	-0.33388	-1.0081	-0.36558	-2.0163	-0.35918	1.3981	-0.53758	0.11759	-1.615	0.021756	0.47398	0.098456	0.86192
AATF	0.8166	0.25094	0.037171	0.51512	0.21649	-0.652	1.0688	-0.1627	0.62955	-0.65693	-0.46056	-1.1091	-1.3834	-0.66534	0.051052	-0.95871	1.1212	1.1614	0.48123	0.71886	1.0011	1.2681	0.36858	0.53302	0.18577	-0.43523	0.097708	-0.11886	-0.41524	0.58521	-0.46361	0.096866	0.67567	-0.97527	-0.13003	-1.7831	1.9173	-0.72675	0.72246	-0.89119	-0.20674	-0.73869	-0.79574	-1.3057	-0.20761	-0.87724	-0.71687	-0.95871	-0.49451
AATK	0.67106	0.11801	-0.9199	0.75959	-0.6122	0.18847	-1.25	-1.8319	0.97568	-0.44	-0.77385	-0.49937	0.61118	0.13314	0.11324	-1.0589	0.63101	-1.9558	0.8802	1.5236	-0.41913	0.39267	1.2874	0.29004	-0.026605	-1.0227	0.29998	-0.89947	-0.67221	0.69051	-0.11533	-0.71169	0.59058	-1.2088	-0.23687	-1.1361	1.545	0.35835	0.27032	-1.0922	-0.71195	-0.067784	-0.26247	0.54309	-0.3564	0.056663	0.37856	0.22982	-0.17485
ABAT	1.1037	0.46797	0.29115	0.57519	-0.2014	0.37586	0.33617	0.064432	-0.11931	0.42376	0.55563	0.64049	-0.1885	0.26879	-0.90386	0.42049	0.0001928	0.41431	-0.41105	-0.41105	-0.60703	0.55275	-0.2036	-0.86451	0.24263	0.036552	1.4784	-0.011929	0.29659	-1.5617	0.0001928	0.86672	-0.65349	-0.10521	0.19448	1.27	-0.18919	-0.27864	1.3297	1.7446	-0.50474	-0.87504	-0.46607	-0.70809	0.7263	0.44786	-0.54842	0.093871	0.46065
ABCA1	0.49909	0.89077	0.84256	-1.1998	-0.54492	-0.51139	-0.69133	0.26235	-0.098477	1.463	-0.36899	1.4143	0.35494	0.92249	0.85001	-0.67811	1.3747	0.12817	0.51417	0.37716	-0.97676	0.052785	-1.3099	0.72065	-1.107	0.32024	0.31704	-0.24126	0.42655	1.024	1.5333	-0.47017	0.36334	2.6508	0.48881	0.79266	0.43583	0.038172	3.3166	1.5487	0.87756	-0.12452	-0.055371	0.34192	-0.97294	0.56126	-0.61426	-0.76842	0.047807
ABCA10	0.49337	0.28097	-0.88229	-1.1261	-0.10075	2.6104	0.074945	-0.39927	0.84629	-0.48572	-1.1601	0.1318	0.89599	-0.38637	-0.59065	0.61964	0.88046	0.69256	1.1145	3.0772	-0.43793	-0.068743	2.2858	0.039674	-0.23221	-0.7837	0.88439	0.33442	-0.18401	0.068738	0.18694	-1.3937	-0.67648	-0.62819	-0.57339	1.16	0.19282	0.53938	-0.89599	-1.9715	-1.0371	0.1228	-0.56347	0.046075	-0.14506	-2.3076	0.29996	1.4239	-0.054398
ABCA11P	-0.25308	0.79512	0.35038	-0.44521	-0.065694	0.18478	0.53053	0.59825	-0.94979	0.24376	0.60572	-0.12144	-1.486	-0.76437	0.11016	0.26727	-0.25828	1.1538	0.0070001	-0.62432	-0.62623	-0.4014	0.46005	0.33801	1.2104	0.061497	0.56922	0.40126	0.2419	-1.0503	-1.3004	-0.84465	-0.26491	0.33077	1.208	0.88327	-0.45477	-0.87407	0.97871	-0.31552	-0.21456	-0.45472	0.49456	-0.36192	2.0117	-2.535	0.23512	-0.92634	0.010824
ABCA12	0.40231	0.30689	0.065807	-1.1608	-0.97213	-1.3424	-1.5623	-0.29171	0.76037	-0.047206	0.91364	0.41892	-0.74377	0.94469	-0.097142	1.6323	-0.21536	0.98756	-0.69261	-0.88243	0.41364	-0.5106	-0.30696	-0.65022	-0.86832	-0.088498	0.34075	-0.30696	0.084435	-0.80928	-0.70106	1.1571	0.68486	-0.08363	-1.0029	-0.4823	-1.1478	-1.0063	0.82717	1.1661	0.047886	-0.31798	-0.32179	-1.1792	-1.1614	1.8727	0.35397	-0.55322	0.15752
ABCA13	1.0562	0.57685	-0.28411	-0.67302	-0.86642	-0.69537	-0.56624	0.87226	1.0288	-0.21054	1.0602	-0.36312	-0.88137	0.56354	-0.65399	3.0287	0.37361	-0.09607	-1.1658	-0.097891	0.10926	0.39015	-0.31774	-0.34536	-0.57939	0.75218	0.56012	-0.59169	0.034237	0.21688	0.97007	0.50616	1.197	-0.51377	-0.61744	-0.27225	-1.3635	-0.09707	-1.3792	3.6741	-1.2799	-0.55403	-0.41943	-0.52453	-0.60884	0.73062	0.52288	-0.10602	-0.76158
ABCA17P	0.014243	1.0828	0.57776	0.80529	-0.06128	-1.4879	-0.99309	0.27729	-0.64745	0.34634	1.7434	1.8931	0.05037	0.85664	-0.72617	2.1464	-0.52013	1.2923	0.90895	-0.64745	-0.24741	-0.86007	-1.4695	-1.1281	0.6528	1.4554	1.2278	1.3558	1.3563	-0.64365	-0.22084	1.0494	0.10292	-0.44228	-0.2989	-0.50078	-0.28247	-1.4118	0.062542	0.86342	0.64131	0.50821	0.20597	0.019445	0.85113	0.0047036	-0.19217	-0.92452	-0.62752
ABCA2	0.35623	-0.95237	-0.67612	-0.56008	0.5566	1.4758	-0.60695	-0.70379	0.34021	-0.68173	-0.80457	-0.7272	-0.18268	-0.5182	-0.15664	-1.4045	-0.34257	-0.50903	-0.99275	1.0732	0.36497	0.766	0.94634	0.9134	-0.82025	-0.55013	-0.75469	-0.51867	-0.52206	1.204	-0.46587	0.075236	-0.098035	-0.16496	-0.19773	-1.216	1.9801	1.3426	-1.0167	-0.89527	-0.53144	-0.61499	0.95778	-0.19904	-0.36177	-0.022014	-0.85965	-0.75943	0.047495
ABCA3	-0.5587	0.42187	0.45885	1.2076	0.968	0.20163	0.87965	-0.63784	0.79324	-0.54115	-0.8159	-0.14754	0.15476	0.53285	0.72356	-0.87435	-0.93423	0.46103	-0.25418	-0.25418	0.31491	0.17389	0.37053	0.78165	-0.69958	0.30725	0.30685	0.82072	-0.11393	0.74685	-0.71713	0.43745	1.5495	-0.86877	-0.10168	-0.76791	0.84494	1.0956	-0.83601	-0.009272	0.29133	0.44049	-0.11517	0.60312	-0.91971	0.47498	0.1359	0.50568	0.093147
ABCA4	-0.071925	-1.8537	0.27998	-0.72765	-0.14752	-0.86328	0.80778	0.84065	0.83499	-0.88908	0.41836	0.19944	0.46798	1.4038	-0.56889	0.18919	0.16677	1.4967	0.99085	-1.6403	0.41841	0.272	-1.6274	-0.9116	-0.75636	0.29091	0.11792	0.2515	0.39312	0.14653	-0.25669	2.0747	1.0143	-2.0055	1.0282	0.53567	-1.0412	-0.38485	-1.5264	1.0524	0.6885	-0.69898	0.37765	1.3523	0.28068	-0.097029	-2.1501	0.47254	0.84887
ABCA5	-0.041947	0.12667	-0.63048	-0.67152	-1.2663	-1.0653	-1.2837	0.99653	0.82574	-0.67441	-0.47533	-0.12437	0.61479	0.095402	0.1497	0.24125	-1.3793	-0.78736	-1.2491	0.82574	-0.096404	-0.0022318	-1.0794	-0.39393	-1.0653	-0.6678	0.64027	-1.8988	-0.09954	0.55075	0.14643	1.061	0.5122	0.16674	0.049309	1.3362	0.17462	0.98716	1.5646	0.99987	0.20213	-0.15324	-0.34834	0.89799	-0.18804	2.6001	0.28603	2.4646	0.076898
ABCA6	0.053071	-0.55467	-0.49146	-0.34534	0.21274	-0.0071742	-0.68559	-0.17231	1.0433	-1.3351	-1.3175	-0.95019	0.27796	-0.001253	0.1805	-0.73803	-0.23369	-1.003	-0.071242	1.9101	0.3884	1.5004	0.49461	0.37543	-0.61565	-1.3734	-0.59435	-0.9649	-0.92287	0.068724	-0.50835	0.1093	-0.070512	-0.44137	0.039889	0.24743	1.8768	0.82307	1.1243	-0.35341	0.4914	-0.52211	0.88166	0.29211	-0.60579	2.8036	-1.2594	0.14013	-0.35474
ABCA7	-1.0413	1.019	0.1722	-0.062661	0.62947	0.48785	-0.2602	0.23437	-0.13454	-1.0548	-1.0107	-0.058151	0.73761	-0.94049	-0.20256	-0.58157	-1.6817	-0.33305	0.35172	-0.88276	-0.042995	-0.022708	-1.4739	0.32185	-0.20047	-1.4593	-0.29672	-0.10572	-0.87636	0.067101	1.249	-0.40201	-0.53436	-0.11554	0.35215	-0.7573	0.38674	-0.23948	-0.43994	1.743	-0.59102	1.2929	0.049688	-0.031761	-0.61435	1.453	-0.014434	0.33097	-0.9219
ABCA8	-0.34425	0.32346	0.41782	1.2851	-0.29244	-0.15573	0.56344	-0.8405	0.48534	-0.19632	-0.46604	-0.56338	0.42973	-0.3363	-0.28341	-1.0916	0.2337	-1.4373	0.12175	1.6507	-0.52914	-0.70487	0.35656	0.23116	0.396	0.12395	-0.32488	0.64489	-0.58846	0.017909	-0.45664	-0.58518	0.72891	-0.50543	0.5102	-0.046484	1.8647	-0.44266	-1.8222	0.3101	-0.25835	0.74287	1.027	-0.17435	0.98976	-0.51815	-0.049893	-1.0916	0.10833
ABCA9	1.0945	0.92275	1.0606	0.41916	-1.2077	-0.85293	0.45999	1.3458	-0.40959	0.4582	0.83399	0.79872	0.12219	0.44263	0.19408	1.0273	0.4658	1.0358	0.45442	-0.86664	-0.29165	-0.22737	-0.75415	-1.504	0.94402	0.41182	0.80931	0.43038	0.74021	-1.0579	0.58876	0.031269	-0.11917	0.08214	0.62278	0.14393	-1.0593	-1.0177	1.5911	1.4458	0.55556	0.71938	-0.92838	0.64313	0.94157	-1.1819	-0.034252	0.47614	0.47614
ABCB1	0.74735	-0.60422	-0.73709	-1.3135	-0.031786	1.2251	-0.89086	-1.2631	0.37731	-0.053168	-1.9824	1.1833	0.40759	-1.0273	-0.031141	-3.0197	-0.36474	-0.63466	0.11491	-0.60692	0.081657	-0.042712	0.85681	0.0069743	-0.22409	-0.56506	-0.15145	-1.3135	-1.0699	0.50704	0.048995	0.10013	-0.24065	-1.1015	-0.30858	-0.19883	0.8457	0.90035	-0.20875	0.27656	0.0032693	0.16824	-1.2895	0.61321	-0.20246	0.38979	0.089527	0.52223	0.65572
ABCB10	-0.29125	0.042204	1.1268	0.43085	-0.057271	-1.1374	0.3819	1.6879	-0.068133	-0.073373	1.0492	-0.99775	-0.86725	0.14535	-0.061297	1.4732	0.23044	1.8509	-0.66017	-0.068133	0.27345	-0.13193	-0.90233	0.61151	-0.7904	0.96379	-0.64477	0.33438	0.10911	-0.6326	0.30864	0.074173	0.73805	0.45742	-0.027497	-0.025835	-1.6942	-0.78054	2.9506	1.8511	0.064704	-0.29045	0.9515	-0.38913	0.074173	-0.89385	-0.31303	-0.63741	0.25257
ABCB11	0.67731	0.81914	-0.23465	-0.70587	-1.0929	-0.92735	-0.97732	0.54809	0.80533	0.064878	0.7049	-0.51206	0.32834	0.11092	-0.083898	0.54	1.0713	0.88102	-0.6606	-0.049392	0.57125	0.045443	-0.38093	-1.0264	-0.24781	0.13071	-0.23196	-0.22868	0.776	-0.79452	-0.27009	-0.12586	0.87857	-0.13162	-0.10452	0.54662	-0.9137	-0.87483	0.10777	1.5325	-0.48179	-0.92388	0.50252	-2.047	0.31049	0.68377	0.53795	0.36761	0.59052
ABCB4	0.38741	-0.62892	0.049074	0.63439	0.25907	-1.7686	-0.79963	0.30706	0.806	-0.49014	2.0952	-0.13317	-0.40814	0.28278	-0.81545	0.34883	-0.51901	1.5028	0.13658	0.806	-0.26386	0.13638	-0.91307	0.97648	-0.99788	0.66638	-0.41274	0.41935	-0.297	-1.4905	-0.5994	3.4249	0.20503	-0.70327	0.049451	1.5612	-1.3242	-0.10439	-1.1703	2.1601	-0.89065	-0.8667	-0.84481	0.28523	-0.57403	0.72255	-0.5963	-0.17188	-0.74695
ABCB5	0.25833	0.97357	-0.47202	-0.47744	2.0508	0.67056	-0.52664	-0.32409	-0.65355	0.53508	0.70572	0.06992	-0.53872	-0.45351	-0.44195	0.75659	-0.76918	-0.37176	-0.79464	-1.221	-0.42024	0.26323	-0.022666	-0.28877	-0.4916	-0.34079	0.12867	-0.35066	-0.48341	-0.35306	-0.4	-1.3278	0.73492	0.44762	-0.57307	-0.64938	-0.88449	-0.63752	-0.49226	1.0301	-0.62755	-0.54684	-0.13933	-1.4268	0.037493	0.65421	-0.16002	-0.58569	-0.071275
ABCB6	0.27452	0.60773	0.28025	-0.7217	-0.52027	0.9324	-0.17882	-1.1925	0.75823	1.5587	0.72162	1.6103	0.80538	0.6737	0.11583	-1.0864	-1.3717	0.053744	-1.151	0.15406	0.0059008	-0.083474	0.89983	-0.4976	1.3846	0.38421	0.24928	0.26798	0.19567	0.8884	-0.66738	0.086853	0.16229	-0.19109	-0.48274	-0.36211	-2.1663	-0.42409	-3.2216	-1.3845	-0.46597	-0.31306	-0.41395	0.76022	-0.10017	-0.23023	0.49317	-0.65245	-0.21729
ABCB7	0.46884	0.72577	1.4815	0.62281	-0.16879	-1.2124	0.4394	1.447	-0.49865	-0.21184	0.45604	-0.45052	0.1324	-0.32183	-0.61972	0.59089	-0.61153	1.3508	0.45963	-0.68658	-0.81113	-0.61112	-2.6837	-0.90807	1.1393	0.60584	0.29707	0.55416	0.96192	-0.35111	0.50431	-0.80084	0.35892	0.73772	-0.18163	-0.27103	-1.2326	-1.5404	2.7001	1.1406	0.97639	0.89087	-0.564	0.455	0.28382	-0.85923	0.38496	-0.61878	-0.10661
ABCB8	0.41133	-0.51604	0.75581	-0.27971	-0.0047366	1.122	0.5278	1.152	0.53916	0.33724	0.30282	-0.059425	0.23471	0.23883	-0.4962	-1.1706	-0.36581	-0.63549	-0.017465	-0.017465	1.6826	1.0306	-0.99978	0.037417	-0.62464	1.1482	-0.96201	1.077	-0.022806	1.2888	-0.43912	0.81451	0.14299	-1.8958	-0.0052983	-0.78044	-0.96948	-0.56132	0.0062206	0.83843	0.65557	0.32699	-0.34705	1.1456	0.50697	0.070969	-0.68817	-0.79211	0.85255
ABCB9	-0.74506	-0.54095	-1.0263	-0.35431	0.80102	0.80078	0.9668	-0.76226	0.78917	-0.55201	-1.2305	-0.99002	0.28921	0.051552	0.1182	-1.8215	-0.294	-0.76946	-0.48277	0.80088	-0.17135	-0.33316	0.17372	-0.34971	-0.093785	-0.80904	-0.42528	-0.80808	-0.33027	0.5816	-0.57296	0.90247	0.37691	-0.79687	0.12756	-1.1488	1.5608	0.55922	-0.64205	-0.65782	-0.30178	-0.14376	-0.32013	0.74165	-1.1503	1.7806	-0.45167	-0.21802	0.43571
ABCC1	0.037964	1.905	0.57967	-0.56759	1.3994	-0.32281	-0.15606	2.2066	-1.6339	0.012893	-0.041917	0.14102	0.24387	-0.33291	0.97521	0.60124	-1.3358	2.0134	1.1616	-3.1351	0.76615	-1.0503	-1.2283	0.084319	0.17043	0.6759	0.034543	0.29021	0.38814	0.08105	1.4102	0.11673	-0.44671	1.3045	0.54016	1.3613	-0.261	-1.1448	2.0143	1.2897	0.30287	0.73001	0.12417	-0.24749	0.35113	-0.96999	0.16345	-0.7993	-0.089618
ABCC10	-1.0332	0.22194	-0.8126	-1.0465	0.52099	0.88679	-1.7459	-0.96352	0.43989	-1.0397	-1.6337	-0.24533	1.0162	0.32174	0.32287	-1.0999	-0.38101	-0.40813	0.66556	-0.018495	0.28816	0.64883	1.0367	0.52933	0.2494	-0.49351	0.17797	-0.65209	-0.68625	0.54781	0.090841	0.27218	-0.015277	-0.53541	0.089909	-0.84482	2.0429	0.58747	0.52499	0.45265	-0.38661	-0.42685	1.2071	0.54569	-0.70392	0.5936	-0.92692	0.31478	0.0055577
ABCC11	-0.51873	-0.49895	1.2766	-0.17657	1.0304	0.6555	0.17404	-0.72947	-0.068975	-0.40607	0.15351	0.037742	0.16613	0.11421	-0.39909	-1.8242	1.3985	-0.98682	0.43428	1.6081	-1.5871	1.19	-0.46706	-0.81327	0.52136	0.29772	0.74225	0.69055	-0.89594	0.70425	0.22172	0.69055	-0.81263	-0.82297	0.29736	-1.6801	-0.99927	0.33942	-2.0783	1.873	0.1982	-1.4107	-0.2371	-0.50078	-0.21814	-0.1503	-1.146	-0.41299	-0.52103
ABCC12	-0.29867	0.85349	0.276	0.48158	1.2139	0.98193	0.41669	0.68229	-2.0898	-1.4052	0.46411	-0.09867	0.45295	-0.51288	-0.25519	1.5573	-1.9832	-0.21017	-0.40714	-1.2237	1.7731	-0.68797	-0.45085	0.31785	-0.1384	-0.27238	0.24675	0.71001	0.41669	-0.53942	0.47322	0.81501	-1.1694	2.4753	-0.74945	0.37568	-1.83	0.08449	-2.5942	0.098468	0.15125	0.77565	0.88766	-0.08285	0.81501	-2.1071	1.0505	1.1378	0.050833
ABCC13	0.5639	0.073171	-0.38504	-0.56236	-0.8687	-1.0802	-0.94915	0.83464	1.3771	-0.26176	0.86487	-0.2663	-1.032	-0.15321	-0.25089	0.47796	-0.13808	-0.61026	-0.49557	0.69649	-0.93454	0.50782	-0.57356	-0.79297	-0.40356	0.81996	-0.23266	-0.80271	0.52415	-0.7549	-0.33816	0.72289	1.2961	0.76844	-0.72726	0.84453	-1.1112	0.11266	-0.20252	2.4815	-1.032	-0.53692	-0.38326	-1.2688	-0.86356	0.27596	0.26479	0.2417	-1.273
ABCC2	-0.34724	-0.66112	-0.015125	-1.3683	-1.6173	-1.7567	0.69533	-1.0627	-0.36415	-0.48916	0.67839	0.76514	0.13906	0.036459	-0.6745	-0.50881	1.1694	0.87122	-0.56868	-0.033773	1.0784	-0.80032	0.8326	0.088253	-0.24553	0.63076	0.31308	-0.031964	0.19566	-0.88038	-1.4651	1.2352	0.66376	-0.17437	-0.24264	-0.65398	0.019573	-1.457	-1.3472	-0.31211	0.18538	-0.71589	0.84062	-1.0586	1.9808	-0.29889	0.0016693	-0.76891	-0.19122
ABCC3	-0.13364	-0.93826	0.025602	0.77406	-0.22812	0.70134	-0.14381	0.10727	1.5861	-1.5993	-0.49683	-0.39692	0.37678	-0.0087853	-0.42898	-1.0905	-0.69548	-0.26256	0.65352	1.5861	-1.5197	0.17769	-1.3431	-1.2903	-1.1216	-0.0031536	0.36398	-0.22812	0.0774	0.63408	-1.4026	0.21723	0.12019	-1.445	0.41118	0.70591	0.81229	0.35813	2.4051	2.636	-0.068486	-1.206	-0.090245	1.1914	-0.97004	1.6497	-1.4419	0.040825	-0.036541
ABCC4	-0.7066	-1.9876	0.95823	0.53173	0.73032	0.030091	1.009	1.3247	-1.0225	1.4451	0.11567	-0.69191	0.21038	0.48554	0.31777	0.18745	1.146	0.32437	-0.076501	-2.0426	-0.56219	-0.36471	0.73225	0.49799	0.87427	0.50272	-0.10662	1.0206	0.26672	-0.43751	-1.343	0.84447	-1.1764	0.62031	0.13802	-0.77243	-0.12842	-0.63872	1.428	-0.65988	0.86138	-0.018804	-0.19313	-0.94968	-0.84564	-1.0495	1.2278	-0.7531	-0.074259
ABCC5	1.2281	-0.31137	-0.16954	0.29996	-0.60012	0.47512	-0.035087	-0.76294	1.2045	-0.93811	0.50979	0.0054213	-0.93556	0.19986	-1.0542	-0.13084	0.31131	-0.21322	-0.037119	1.5597	0.55285	1.1537	0.75269	-0.87712	-0.76742	0.87175	0.40775	-0.36187	-0.60196	-0.3321	0.091652	0.92783	0.54612	-0.074525	-0.86783	0.15713	-0.37542	-0.58394	2.3719	2.4833	-1.8299	-0.72555	-0.2232	-1.1398	-0.037119	-0.43466	0.30386	0.077671	-1.0917
ABCC6	-0.17658	0.53304	-0.21876	0.53454	-0.21876	1.486	-0.23169	-1.6637	-0.96988	1.1431	0.51577	0.95263	1.3359	-0.064004	0.78131	-0.18412	-0.70829	-0.81847	-0.35282	1.7568	-0.65131	-0.071297	2.6566	1.3044	0.35043	-0.43761	0.40857	0.55045	0.6481	0.48626	0.55448	1.2008	-0.6042	-1.965	-1.3397	-1.5109	-0.37336	1.3544	-2.3076	-2.493	0.014825	0.66852	-0.24774	0.38501	2.4259	-0.96804	0.69516	0.22066	0.41916
ABCC8	-0.24184	-1.0648	0.27789	0.60214	0.75884	0.40688	0.48957	0.55352	0.3847	-2.1258	-0.19097	-1.1066	-0.81043	0.72585	0.30897	0.13055	-1.6109	1.5367	0.043375	0.3261	0.55077	0.81982	-2.1836	-0.68173	-0.94454	-0.34705	-0.71183	-0.26954	0.14797	-1.1632	0.042225	0.80925	0.60786	-0.47386	0.9455	1.6007	1.1102	0.63333	3.0377	1.7123	0.32342	-0.15349	0.31103	0.68769	-0.7712	2.092	-1.7914	1.0498	0.059858
ABCC9	0.78865	0.78513	1.0373	1.4086	-0.2751	-0.68232	0.93968	2.0582	-0.35396	0.14046	1.1019	-0.52458	-0.4091	-0.73152	-0.18599	0.62368	0.50057	1.1249	0.79828	-0.75938	-0.25984	-0.44572	-2.0823	-0.42227	0.14565	-0.020851	0.22636	0.50057	0.66143	-0.61508	0.31501	0.80399	0.54405	0.087053	0.51183	0.6664	-1.3982	-1.2854	1.9565	0.93318	0.66143	0.67776	-0.32318	-0.42967	-0.092863	-1.7518	0.46247	-0.051399	0.59713
ABCD1	-0.077983	-0.47632	-0.32816	0.95553	0.82706	0.43506	0.88303	-1.2101	-0.12272	0.21527	0.43736	0.12023	1.4015	0.68246	1.0346	-1.528	-0.20366	1.0391	0.0070906	1.0394	-0.97917	-0.80071	0.54317	-0.82503	0.29358	-0.62828	-0.62828	0.27028	-0.27211	1.1576	-0.04079	-1.9224	0.82706	-1.0042	-0.77524	-0.98197	1.0206	0.51616	-1.175	-2.7029	-1.1087	0.86639	0.081613	0.13902	0.021485	0.47462	-1.5334	-2.0604	1.2444
ABCD2	-0.086425	-0.81015	1.0913	0.69394	0.17766	-0.79341	0.80681	1.5148	-0.60037	-0.11279	0.89263	-0.50555	-0.88326	-0.085036	-0.21274	1.0853	0.48976	1.8074	0.39001	-1.3902	-0.5512	-0.41183	-1.9309	-0.23911	1.1719	0.80785	0.26554	0.4813	0.66347	-0.28562	0.79199	0.22023	-0.41235	0.55466	0.29373	0.71639	-1.4836	-1.073	3.9691	1.4127	1.0053	0.68369	-1.1516	-0.19583	0.23548	0.16725	-1.263	-0.24619	0.32344
ABCD3	-0.47442	0.047403	1.168	1.045	-0.18933	-1.2368	0.20542	2.1545	-1.0255	-0.2523	1.7392	-0.36069	-0.15761	-0.21584	-0.74309	1.8465	0.12586	1.2599	-0.25271	-1.4998	0.15841	-0.24431	-1.6815	-0.23062	0.33829	0.90687	-0.39913	0.52378	0.18955	-0.35218	-0.20657	-0.20947	-0.28197	0.66033	0.1674	-0.64623	-1.3881	-1.3681	2.1306	1.6093	0.06971	0.043165	0.015029	-0.93992	0.27359	-0.97897	0.28596	-0.76367	0.015029
ABCD4	1.2707	0.62291	-0.70168	-0.2927	0.22572	1.5115	-0.75065	-0.84566	1.2309	0.35251	-0.84949	0.19432	1.0237	0.016876	-0.58094	-1.6572	-0.13053	-0.78796	-0.48522	1.9891	-1.137	0.67348	2.1015	-0.40468	-0.22326	-0.91887	0.46064	-0.47537	-0.3457	1.4109	-0.73613	-0.067906	-1.106	-0.83625	0.024978	0.030778	0.70152	0.75893	1.1867	-1.2997	-1.5533	-0.11895	0.34925	-0.36524	0.088076	-1.5083	0.064562	1.1838	0.030649
ABCE1	0.11569	-0.48326	-0.15046	-0.035216	-0.95452	-1.1001	-0.24494	1.6981	0.26967	0.4093	0.00028799	-0.24942	-0.204	0.24411	-0.80115	-1.0987	-0.031215	-0.096217	0.33883	-1.0852	-0.35201	-0.38029	-2.3743	-0.71847	-0.58771	0.17606	-1.057	-0.30295	-0.50778	-0.22282	-0.23043	-0.32379	0.088289	1.935	0.4429	1.4131	-0.55387	-0.596	2.1462	1.3311	-0.33513	-0.35006	0.72101	-0.24243	-0.061218	-0.53596	-0.32795	-0.46953	0.41974
ABCF1	-0.2561	0.27026	-1.1853	-0.71649	0.69007	0.71614	0.030084	-1.9918	1.0796	-0.42352	-0.87019	-0.27953	0.91292	0.39775	0.2722	-0.11441	0.71465	-0.86454	0.37173	1.0796	0.43527	0.43863	1.2731	1.1363	0.50368	-0.92739	0.65557	-0.33496	-0.23351	0.90318	-0.52926	0.81366	0.33265	-1.4763	0.61759	-1.0712	1.1202	0.55324	-2.385	-0.48074	-0.021899	-0.18258	0.91935	-0.39734	-0.49292	1.4434	-0.58325	0.35231	-0.079228
ABCF2	-0.59276	-0.6995	-0.86084	-0.34883	0.10632	1.326	-0.4955	-0.74251	1.5197	-1.2046	-0.88986	-0.91397	0.784	0.44086	-0.025169	-1.5087	-0.3686	-0.29821	-0.0025157	1.3751	0.40435	0.63111	1.5987	0.55639	-0.72522	-1.0736	-0.82698	-0.68377	-1.2603	0.45498	-0.3686	1.0018	0.57979	-1.4263	0.043167	-0.88459	1.4179	1.1408	0.098157	0.050566	-0.011931	-1.1243	0.60281	0.18423	-1.4632	0.70251	-0.92325	-0.25184	-0.86912
ABCF3	-0.09215	-0.68218	-0.42789	0.83956	1.3368	1.3586	0.68598	-0.98343	0.96574	-0.184	-0.64003	-0.49346	-0.12252	0.37304	0.83395	-0.6748	-0.059419	-0.11646	-0.85559	0.61475	0.43068	1.1923	0.97047	-0.29712	0.44736	0.37251	-0.30945	0.2799	-0.41331	0.64497	-0.059419	0.88598	-0.096387	-0.012371	-0.13219	-0.90422	1.4188	0.12302	-3.251	-1.5899	-0.74438	-0.6784	0.47963	1.0578	-0.46858	0.62846	0.22391	-0.41878	-0.29398
ABCG1	0.19751	-0.18484	0.36679	-0.23482	-0.8421	-1.8411	-0.20829	1.621	0.1863	-0.029521	-0.97017	-0.313	-0.56905	0.24921	-0.36687	-0.55618	-0.42917	0.30856	0.35294	-0.13455	0.37355	0.18949	-2.6926	0.22994	-2.189	0.40386	-0.60186	-0.051673	0.60006	0.27192	-0.084981	-0.18121	0.27493	0.81496	0.62518	1.0122	1.4264	0.022481	4.4564	1.0152	-0.79539	-0.23109	0.99646	-0.43009	-2.1623	1.3048	-1.0316	-0.56674	0.078169
ABCG2	0.45371	-0.16941	0.2916	-0.12512	0.26864	0.58649	-0.94113	0.87654	0.14855	0.73798	1.001	0.5985	-0.99627	-0.1803	-0.17957	0.28556	0.55734	0.012443	-0.44772	-1.3882	-0.63066	0.25535	-2.5565	-1.318	-0.13902	1.002	-0.52217	0.36123	1.107	-0.86619	-0.58877	-0.27301	0.2853	0.87695	-0.40066	1.2603	0.40094	-0.88173	-0.27616	0.52738	0.038211	0.12013	-0.26587	-0.60469	-0.29354	0.63277	-0.78329	-0.61324	0.15505
ABCG4	0.80442	-0.69155	-0.57966	0.59543	0.018951	1.9637	-0.032518	-1.292	1.188	-0.61593	0.2243	-0.34494	-0.26364	-0.89483	-0.16648	-0.91157	-0.54182	-0.48481	-1.4806	1.3987	1.4542	1.4977	1.6868	-1.1444	-0.58062	-0.34287	-0.34881	-0.87055	-0.69155	-0.74747	-0.17292	0.93681	0.057612	-0.86308	-0.27475	0.11799	-0.17568	0.82414	-0.15104	0.28396	-0.77172	-1.3277	-0.59478	1.0389	-0.49664	1.1596	0.2064	-0.23473	-0.44307
ABCG5	-0.847	-0.68293	0.55126	1.6671	1.7234	1.1679	1.172	0.83335	-1.0998	-0.28249	-0.040523	-0.186	-0.26519	0.25106	0.21075	0.52661	-0.97616	1.3823	-0.1344	-0.14398	-2.3606	-0.94354	-0.088009	-1.4617	-0.14145	0.05626	-0.32712	0.25979	0.49898	-0.29435	-0.056968	-0.35884	-0.68539	-1.0741	-0.66828	-1.0327	-0.50557	-0.50423	-1.1371	-0.95908	0.46908	0.89658	0.94204	0.47777	-0.65723	0.00073213	0.15872	-2.2161	0.93647
ABCG8	-0.38976	0.77503	-0.090986	-0.10842	-0.10127	1.1592	1.3553	0.42518	-2.2159	0.12302	-0.14613	-0.050959	-0.46471	-0.72686	0.75699	1.124	-2.1585	-0.42098	-0.54332	-0.73986	1.2329	0.41217	2.1205	0.36344	-0.0088292	-1.5192	0.6503	0.33313	-0.048823	-0.29773	-0.024034	-0.25427	-1.5802	2.3674	-0.052952	0.72741	-0.94464	-0.12942	-1.4094	-1.7579	-0.79363	0.097058	0.3796	-0.92927	0.058277	-0.16106	0.087902	1.124	-0.054483
ABHD1	-0.21254	-0.52	1.5669	0.032568	-0.62827	-0.84111	0.64981	-0.13907	-0.46718	1.2596	0.5637	0.69372	0.85875	0.51271	0.23759	1.273	-0.51093	0.57003	0.3375	-0.020021	-1.1115	-0.45048	-0.22957	-0.31885	0.1837	1.2972	0.19711	1.0848	0.80476	0.42991	2.0881	-0.13585	-0.30617	0.11514	0.11286	-1.0464	-0.2328	0.032305	-0.29091	0.47802	0.20816	0.57755	0.1837	0.76616	0.62165	0.0068081	-0.22988	0.42013	0.59631
ABHD10	-0.5702	-0.35807	-0.33939	0.71639	0.18103	1.5093	0.3126	-0.76886	1.5983	-0.62374	-1.2434	0.41644	0.34216	0.52326	-0.20746	-1.2401	-0.21395	-0.19814	-0.21711	0.54019	0.31118	-0.14483	-1.3602	0.17384	0.16353	-0.12571	-0.32356	-0.55784	-0.40637	0.53646	0.15398	1.6071	-0.080377	0.30436	-0.74095	-0.72849	1.0255	1.5788	-2.5836	1.0032	-0.17393	0.11639	-0.19405	1.5048	-1.0107	1.6959	-0.76817	0.38852	-0.27362
ABHD11	-0.26014	-0.45031	1.0602	0.16101	0.55325	-0.34453	-0.48274	2.099	0.95519	-0.66325	0.62476	-0.45098	0.0056686	0.67241	-0.60145	2.2294	-0.31629	1.48	-0.39626	0.95519	0.71468	0.40634	-2.4601	-0.12774	-1.2195	1.1254	-0.69872	0.51987	1.1974	-1.0792	0.72675	1.509	0.93709	0.8178	0.31783	0.093263	-0.07272	-0.52701	2.0078	1.6695	-0.19073	0.30164	0.11346	-0.85215	0.20678	0.16239	-0.92948	0.38766	1.1646
ABHD12	0.17334	0.35293	-0.56508	0.48592	0.20912	1.2093	-0.19183	-1.024	1.5555	-0.0059489	-0.40861	-0.64489	-0.23518	-1.5298	-0.49506	-1.2454	-1.1309	-1.1061	0.24811	1.0807	0.27428	0.1686	1.9119	-1.236	-0.60523	-1.0912	-0.42084	-0.97708	-0.71752	-0.35013	-0.95358	-0.11812	0.59395	-0.6559	-1.0415	1.058	0.2654	-0.14198	-1.2272	-1.9421	-0.37232	-1.6033	-0.78296	-0.18847	-0.27284	1.4376	-0.37846	-0.76719	-0.71752
ABHD12B	-0.17748	-1.5632	0.21024	0.98561	0.98561	1.4046	0.89396	-1.338	0.48633	-1.3994	-0.51994	-1.0223	0.085221	0.036882	-0.04095	-0.71065	-1.1308	0.65819	0.29838	-0.74306	-0.14781	0.71633	-0.23377	0.056151	0.20425	-0.11997	0.17781	-1.1329	-1.0758	-0.11539	-1.3017	0.69935	0.023342	-0.94527	-0.89075	-1.4205	0.66077	0.62056	-1.2987	-0.47827	-0.062752	0.50205	0.118	1.261	-1.004	-0.39617	-0.96397	-0.81893	0.85559
ABHD13	1.0561	-0.16349	-0.01457	-0.036311	-0.2496	-0.77839	0.27077	1.6075	-0.46186	0.14998	0.82424	0.5584	-0.31629	-0.13123	0.2638	0.16743	0.18131	0.27323	1.6069	1.4352	0.74034	0.02398	0.15351	-0.46517	-0.048177	-0.28348	1.6346	0.23851	-0.55413	-0.46554	0.23851	0.1519	-0.048485	0.40036	0.24126	1.6542	-0.058627	0.064367	4.8573	0.41896	0.48368	-1.1342	-0.88441	-1.2525	0.47723	-0.78343	0.60761	-1.1846	0.20276
ABHD14A	-2.1113	-0.5772	0.058264	0.061791	1.8575	0.56721	0.33171	0.21743	0.53684	-0.74495	0.19744	-0.40024	-1.0086	0.62878	-0.076532	-0.21041	-1.101	1.1449	-0.66531	1.3619	0.68414	0.59193	-2.1663	-0.84646	-1.3471	0.46143	-0.47034	0.23629	0.64819	-0.13372	-0.73226	2.017	0.98864	0.95697	-0.12093	-0.72387	1.3039	0.35141	-0.62616	-0.54533	0.27545	-0.12745	-0.48926	-0.5848	-1.1063	2.07	-0.92583	1.1025	-0.050862
ABHD14B	0.99232	0.037453	-0.45216	-1.0258	1.0037	0.56178	0.40856	-0.35719	0.73329	-0.14597	-1.1258	-0.39756	-0.29442	0.49928	0.73633	-1.6587	0.12074	-0.29961	0.20729	1.2863	0.23002	0.55015	-0.8938	0.84884	-0.45424	-0.064881	-0.44961	-0.29125	-0.22082	1.1977	-0.28774	0.44012	-0.29867	-1.1967	0.23411	-0.59785	1.246	1.4165	-0.50423	-0.39919	0.17125	0.60098	0.48759	0.52498	0.15465	0.30731	-0.58069	0.73637	0.3387
ABHD15	-0.39238	-0.27953	0.28851	0.74896	0.70368	-0.3466	1.3809	0.13168	-0.33642	1.1977	0.28857	0.073689	1.0064	0.46616	-0.66323	-0.18688	0.60058	2.2217	0.27788	1.0031	-0.85857	0.35088	0.40484	-0.3162	-0.26865	0.11159	0.043304	0.57318	-0.14074	0.65515	0.71917	1.0007	1.2258	1.3683	1.185	0.11039	0.12113	-0.35261	0.5945	-0.112	1.4068	-0.89205	-0.47465	-1.4157	-1.7194	0.55331	-1.1161	0.236	0.26986
ABHD2	-0.41902	0.048372	-1.519	-0.18131	-0.10518	1.089	-0.61337	-1.8654	0.23502	-0.16521	-0.57651	0.69734	0.3082	-0.12361	0.52744	-0.61733	-1.0956	-1.6046	0.045872	-0.17628	-0.19199	0.10917	1.2228	0.34109	0.37986	-1.0006	-0.18752	-0.89887	0.21045	0.60616	-1.085	-0.041026	-0.34183	0.31485	0.073796	-0.021981	0.23248	1.6059	-1.0676	-1.3084	0.25746	0.26237	0.20682	1.0882	-1.0047	0.14002	0.8014	0.99338	-0.78943
ABHD3	-0.99061	0.79591	1.0935	0.6906	-0.029084	-1.6043	1.3935	1.4607	-0.47006	0.21264	0.10718	0.20403	-0.17359	0.060339	-0.53951	1.246	-0.29338	1.2996	1.1757	0.00096782	-1.8868	-0.19854	-1.4899	-0.51445	0.6365	0.14553	0.38703	0.29927	0.66732	0.18859	0.89189	-0.21404	-0.10942	1.1392	-0.064012	-0.23879	-0.38404	-1.0465	3.8047	1.2003	0.66732	0.60145	-1.2768	-0.61403	-0.45082	-0.39742	0.41322	-0.69359	-0.14834
ABHD4	-0.4515	1.2059	0.9631	0.15013	1.0133	0.347	0.22959	0.56278	-0.64643	-0.0029766	-0.61306	-0.043101	0.98299	-0.9403	0.2875	-2.0101	-0.63653	-0.61543	-1.121	-1.9344	1.1526	0.082598	-0.44989	0.81124	-1.183	-0.46261	-0.83821	-0.06538	0.5996	0.45077	-0.22543	0.38953	-1.0657	1.9992	0.6521	-0.12389	1.1207	-0.33205	-2.7621	-2.7236	-0.1186	1.2395	0.065899	-0.16084	0.52354	0.58785	-0.07465	0.36277	-0.20331
ABHD5	0.97771	-1.0719	0.20921	0.69832	0.018833	0.45147	0.026098	1.9073	0.022192	-0.23489	1.3294	-0.68331	-0.3338	-0.064135	0.0858	0.16032	0.015714	0.6101	-0.30272	0.13304	-0.90402	0.23201	-0.96045	-0.14819	0.58865	0.27895	-0.96589	-0.31267	0.2619	-0.12045	-0.37781	-0.17661	0.91771	-0.068873	-1.8364	0.0526	-0.069303	0.19937	3.9051	1.0243	-0.048292	0.012241	0.33658	-0.0020332	-0.17661	-0.26123	-0.6161	0.082508	0.82676
ABHD6	0.43044	-0.12043	-0.51784	-0.27575	-0.35993	-0.11836	-0.45192	-1.0249	0.87192	-0.35259	-0.41348	-0.87317	0.10321	-1.4001	-1.3175	-0.76915	-1.5812	-1.9127	0.18382	0.91303	-0.37607	0.4058	-0.20324	-1.1677	-0.84259	-0.44769	-0.81295	-0.99546	-1.1864	0.05755	-0.81454	-1.0658	0.72874	-1.4189	-1.0233	0.61094	1.3536	0.16482	-1.0053	-0.46553	-1.4564	-1.7527	-0.19078	-0.099773	0.18382	2.4995	0.4942	-1.0407	-1.1588
ABHD8	-1.1638	-0.9836	-0.073236	1.1212	1.6038	0.70136	0.23822	1.0162	0.28537	-1.5458	0.016975	-0.64695	0.28917	1.2378	0.24068	1.2067	-0.40485	1.5556	-0.21741	1.0204	1.0758	0.97442	-0.41457	0.7368	-0.30885	0.33402	-0.67077	0.42185	-0.48065	-0.30792	-0.35771	1.5487	0.73787	-0.43783	0.55177	-0.4265	-0.019465	-0.048463	1.1852	1.1569	0.46251	0.07416	1.0817	0.63725	-0.27334	0.37189	-1.727	0.31337	0.30227
ABI1	0.43944	0.53161	0.42417	-0.44327	-0.7122	-0.42253	0.14125	1.0963	0.4124	0.34964	-0.006362	0.1743	-0.007307	0.51126	0.15732	-0.17275	0.27322	0.084231	-0.80995	-0.80995	-0.19027	-0.043136	-0.7773	0.12992	0.33744	0.42083	0.11943	-0.53713	0.12511	-0.17357	0.50063	0.36021	0.17003	0.32775	-0.74889	-0.61584	-1.2728	-0.65246	0.26149	0.95541	0.43852	0.20832	-1.0373	-0.057662	0.77039	-0.94386	0.84898	0.084321	-0.41826
ABI2	-0.94415	-0.73081	0.62777	0.69248	-0.53954	-0.66411	0.50281	2.1346	-0.83443	0.22569	1.4617	-0.2961	-0.072102	0.43657	-0.32439	2.3164	0.15821	1.666	1.0859	-1.6291	-0.97924	-0.48411	-2.0174	-0.092002	-0.012624	1.388	0.35056	0.56224	0.91077	-0.64952	0.76378	0.38037	0.39893	-0.11919	0.22443	0.12024	-1.7768	-1.203	2.1135	1.8308	0.3965	0.39307	-0.87298	-0.50697	-0.086515	-0.9554	0.09852	-0.7917	0.15516
ABI3	-0.65275	-0.32118	-0.64459	0.0093626	0.0093626	1.3652	1.4661	-0.90794	-0.35893	0.14069	-0.66555	0.081729	0.21925	-0.754	0.6704	-0.92352	0.030926	-1.8228	0.51352	-2.241	0.6198	0.15221	2.0791	0.35692	0.48011	-0.87851	-0.26457	-0.30537	-0.3919	0.57942	-0.34653	-1.2171	-1.4517	1.0366	0.362	-1.6672	0.7509	-0.094854	-3.2118	-2.7027	0.084234	0.39248	0.26955	0.61023	-0.29056	-1.2335	0.71171	0.63083	0.2693
ABI3BP	-1.5654	0.20918	1.3516	-0.64617	0.62511	-2.3569	0.42847	0.41919	0.75519	1.2745	0.1355	0.42804	0.11464	-0.53272	0.66638	-0.84908	-1.287	0.19602	-1.262	-1.262	0.23672	-0.68365	-2.4588	0.12656	-0.17554	1.1562	-1.6326	0.295	0.4255	0.41131	1.2478	0.069059	0.76286	1.6768	0.35799	1.1548	-0.2366	-0.89341	1.2357	-0.3964	0.16902	0.94298	-0.09465	-0.64403	0.51453	-0.5748	-0.20467	0.93284	0.062162
ABL1	1.4167	0.37778	-0.42499	0.54263	0.3474	0.20746	-1.4289	-0.70661	0.037566	-0.65302	-1.1588	-0.17282	0.67701	-0.051447	0.59955	-1.1049	0.40521	-1.0946	0.22795	0.73526	0.84772	-0.017576	0.88001	0.2776	-0.39365	-1.1217	-0.56553	-0.44608	-0.34368	1.1854	-0.46018	-0.65428	0.79059	-1.3706	-0.3754	-1.6025	1.2997	1.0529	-1.3769	-0.89037	0.26285	0.016744	-0.10434	0.64775	1.2233	0.73171	0.32291	1.0667	0.58251
ABL2	0.31309	1.2603	-0.8048	0.54482	0.12253	-0.70225	-0.5103	-0.5224	0.13076	-0.64065	-1.2999	0.12084	0.90805	0.14962	-0.34665	-2.1686	-0.70023	-0.56047	-0.39324	0.37921	0.78467	1.1986	1.0045	0.20816	0.3288	-1.59	0.14887	-0.176	-1.3409	-0.16094	0.23333	0.91833	-0.11017	-0.82069	-0.49495	0.62812	0.80589	1.1615	1.8444	0.022497	-0.39623	0.20685	-0.1362	0.71711	-1.6569	-0.061047	-0.60723	-0.21529	-0.42094
ABLIM1	1.1215	-0.7458	1.9556	0.15395	0.044331	0.49196	1.0851	0.59267	0.792	0.88461	0.097623	1.0084	-0.61961	0.78643	0.034601	-0.67015	-0.093935	-0.11475	-2.1129	-0.20817	-0.97933	0.98796	-0.61137	-0.78822	0.53329	0.98	0.48977	0.23582	0.80437	-0.70567	0.70815	0.80499	-0.15588	0.354	-0.24811	1.0931	-1.6631	-0.68519	0.82695	1.5369	0.048429	0.59021	-1.2148	0.077233	1.1445	0.17695	-0.42149	-0.54838	-0.004891
ABLIM2	0.8638	0.44042	-0.35422	0.025746	-0.015397	0.60767	-0.24454	-0.31983	0.17626	-1.3437	0.42504	0.062095	0.26599	0.16097	0.12823	1.577	-0.78956	0.91412	0.29753	0.90327	0.86626	0.85787	1.0895	-0.33163	0.15871	0.20738	0.51981	0.00030476	0.35853	-0.70757	0.093015	1.2712	0.026358	-0.28702	0.51767	0.79902	0.15822	1.1055	1.432	1.455	0.19402	-1.2102	0.12949	-0.14511	1.0418	0.81195	0.15135	0.64775	0.084997
ABLIM3	-0.48835	0.39794	0.7033	0.23956	-0.084274	0.080603	0.23186	-1.1492	-0.37497	1.1215	-0.31363	0.84876	0.89104	0.69765	0.69474	0.15754	0.45059	0.19822	-0.42221	0.18978	0.85554	0.1711	-0.034619	0.63829	1.2386	0.48832	-0.20511	0.84793	0.53644	1.0363	0.59959	-0.16876	-1.3301	-1.1644	-0.80772	-2.3263	-1.1298	0.041888	-1.5595	-0.27532	1.0808	1.2485	-0.29887	0.70511	-0.18007	-2.1074	-0.14026	0.29805	0.29805
ABO	-0.069629	0.18588	-0.63897	-0.89462	1.9365	1.3053	-1.3271	-1.0966	-0.38844	0.48986	-0.65466	0.67439	-0.78778	-0.54142	-0.32511	1.1292	0.21681	0.0023818	0.4012	0.2333	-1.3419	-1.1475	2.0394	0.15731	-0.29566	0.41332	0.69726	-0.3435	-0.58575	-1.1684	-0.94203	-1.6063	-0.98877	-0.031738	0.3081	-1.0609	0.44451	-1.1955	-0.96912	0.69224	-0.88024	-0.38234	0.28076	0.42967	-0.33206	0.26521	-0.092585	-0.61593	-1.2087
ABP1	-0.16079	-0.17967	-0.85078	-0.27808	-0.00041689	-0.10114	1.3958	0.41717	0.62578	-0.55664	-0.28126	-0.89563	-0.41846	0.04471	-0.068528	-1.8558	-0.13919	-2.5075	0.68101	-2.7176	0.61471	0.0028359	0.51762	-0.1425	-0.48965	-1.1107	0.33681	-0.81408	-0.022629	0.55175	-0.64445	-1.648	0.004268	-1.3441	0.29603	-1.0458	-0.83813	1.2283	-0.58343	0.30395	0.58142	0.79636	-0.22957	1.25	0.78882	-1.6267	0.061877	0.12508	-0.24682
ABR	-0.52303	-0.48097	-0.26636	-0.98139	-0.12073	-0.58902	-0.68643	0.5206	1.85	-0.31497	0.3921	1.3631	0.38803	1.7697	0.26306	0.86013	-1.0862	-0.093552	-1.305	0.62032	-0.092167	0.60971	-1.8925	0.47921	-0.70684	0.52796	0.54087	0.46692	0.36904	0.40685	1.1371	2.1525	0.63879	-0.9573	-0.78139	0.8188	-0.69823	1.547	-0.92767	1.6458	-0.46282	0.38245	0.18889	0.21665	-1.0629	1.8052	-0.018615	1.3359	1.0556
ABRA	1.0001	-0.48299	0.063442	-0.09676	-0.84739	1.4028	-0.70622	1.224	1.0961	-0.46392	0.47429	-0.14446	-0.6159	0.75801	-0.25982	0.30183	-1.5264	-0.33937	-1.1796	-1.1796	0.7877	0.62254	-0.68258	-0.21647	-0.94147	1.6386	-0.45936	-0.37203	-0.32747	-0.8355	-0.080805	1.0969	1.1194	-0.4408	-0.38903	0.90594	-1.4387	0.74179	-2.0341	3.2359	-0.34648	-0.41274	0.1041	-1.303	-1.1537	0.80511	-0.773	0.091712	-1.2594
ABT1	0.99869	1.1675	-0.72702	0.012964	-0.20624	0.54602	-1.5531	-1.9979	1.1784	-0.65985	-1.7267	0.49796	0.14547	0.19555	0.55003	-0.94589	0.10448	-1.6665	0.56997	0.17632	0.33966	0.2191	0.78922	-0.14491	-1.1644	-0.92779	-0.15983	-0.24845	-0.43622	0.36262	-1.0308	0.53879	0.25669	-1.3472	0.31069	-1.5218	1.3666	1.0157	-1.6701	-1.2751	-0.080725	0.021685	0.10386	1.0907	-0.55201	1.3921	-0.75133	0.62275	0.15105
ABTB1	-0.045905	-1.0345	-0.44337	1.1474	0.98582	2.3441	1.0538	-0.78073	0.972	-1.1724	-0.65365	-1.4782	0.24768	0.0095064	0.17764	0.37692	-0.56968	0.96744	-0.28704	0.96347	0.81894	0.98267	0.73368	0.12467	-0.025138	-0.38861	-0.78935	0.22046	-0.15227	-0.92159	-1.272	0.82745	0.61206	-0.5162	0.50475	-0.15285	0.97882	0.54256	-1.1821	0.4927	-0.41873	-0.25247	-0.033038	0.30555	-0.59715	1.1836	-0.97724	0.97245	-0.24692
ABTB2	-0.062424	-1.2683	-0.060669	1.3084	0.020203	0.73729	-0.23961	-0.66649	0.61893	-0.16198	-1.1138	-0.60504	-0.16136	-0.67972	-0.28316	-1.0616	-0.46492	-1.4563	0.56741	0.46203	-0.29808	0.21819	-0.16312	0.045591	-0.52045	-0.2852	-0.65421	-0.88336	-0.57054	0.9497	-0.18998	-1.1089	-0.20381	1.0823	0.50279	1.9226	1.496	0.57177	1.4523	-0.85249	-0.46913	-0.53472	0.22911	0.43835	-0.1964	2.1798	-0.29864	1.0795	-0.28957
AC002351.1	-0.30821	-0.26174	-1.0533	-0.55735	-1.1258	2.1297	-0.35036	0.32988	0.57157	-1.2843	-0.20989	-0.20081	0.0075569	-0.73019	-0.25598	-1.0462	-2.1575	-1.1651	-0.99688	-0.11003	2.1771	0.20697	2.2021	-0.13166	0.29305	-1.4985	-0.20934	-0.44066	-0.44854	0.35284	0.48517	0.22517	0.13661	0.73873	-0.30257	1.7381	0.063916	1.2934	-1.1483	-0.83871	-0.13437	0.1314	0.36619	0.77177	1.4184	-0.39544	0.41952	1.0277	-0.62011
AC002472.1	1.2663	2.6389	0.78771	0.62797	-1.1224	-1.075	-1.2876	-0.27904	0.23904	0.60479	-0.81632	-0.27706	-0.36615	-0.7415	-0.58421	0.82394	1.2423	0.53748	0.055978	-1.059	-1.1713	-0.49541	-0.67987	-1.0271	-0.088567	-0.71339	0.4038	-0.80911	0.15194	-0.40615	1.3084	0.57173	-0.83883	1.5706	-0.23431	-0.4488	0.61997	-1.1844	4.4572	0.29224	-0.82857	0.56903	-1.2575	0.42878	-0.83771	1.686	0.85938	-0.49841	-0.38455
AC002472.8	0.6619	1.8873	-0.6534	-0.29878	-0.69723	0.68638	-0.73763	-0.13017	0.36211	0.071744	-1.4372	0.64942	1.1809	-0.7244	0.098737	-0.631	-0.14929	-0.74901	-1.6185	0.75876	-0.13813	-0.71336	1.4824	-0.78912	-0.28338	-0.96868	0.70147	-1.0216	-0.80871	-0.002442	-0.24378	-0.76858	-0.49633	-1.8035	-0.29437	-0.29259	-0.56499	0.14058	0.7225	-1.1279	0.25441	-0.41878	-0.76044	-0.86923	0.13386	-1.3752	0.38638	-0.024904	-0.50118
AC002472.9	-1.0662	-0.79348	-0.80306	-0.17432	0.35851	1.83	-0.98855	-1.6046	1.5769	-0.40593	-0.26764	-0.81776	-0.58386	-0.58175	0.61606	-1.3268	-0.98714	-0.90608	-1.8792	2.0695	-0.38854	0.81748	1.3097	-0.017902	0.16151	-0.064233	-0.75918	-0.57098	-0.97181	0.22465	-0.39351	-0.49431	-0.12634	0.0081162	-0.079427	0.60178	1.0317	1.0067	-0.79525	-1.3231	-0.78029	-1.2154	0.62028	-1.0816	-1.2414	0.53347	0.76141	-0.8393	-0.8393
AC002511.1	0.3261	-1.2596	-1.0299	-0.26906	0.89646	0.81518	0.6033	-0.61022	-0.64897	-0.47437	-1.3815	-0.32948	-0.55746	0.28858	0.36931	0.65689	-1.3595	-0.97766	1.0164	-0.95367	0.93346	0.73221	0.94052	0.46407	-0.12985	-0.96016	1.9457	-0.60744	-1.0503	0.80812	-0.0828	0.54604	-1.1779	-0.92361	0.0018225	-1.5071	1.5903	0.6991	0.58765	-1.1327	-0.7128	0.24804	1.2043	1.0175	-0.25313	0.50805	-0.29632	0.25435	-0.30278
AC002563.2	-0.26781	-0.45221	1.0528	-0.32006	0.053824	0.018379	0.078603	0.83685	-0.04552	0.3091	0.15258	1.2407	0.21951	0.46324	0.32038	0.57865	0.21684	0.21499	0.084337	-0.25766	-1.1709	-0.42797	-0.70352	0.11128	0.50189	0.23983	0.32175	0.50903	0.31168	1.0465	0.29849	-1.07	0.16092	-0.57501	0.4386	-0.0062488	-1.3513	-0.47183	0.27168	0.60976	-0.49231	0.99638	-0.55496	0.36002	0.11218	0.1851	0.44839	0.69929	0.54463
AC003999.1	0.94801	0.29654	-0.1281	-0.60187	-0.60187	-1.1008	-0.87201	0.81503	1.3262	-0.48	1.8489	-0.48875	-0.28304	0.89121	-0.21289	0.6293	0.22842	0.12872	-0.62497	0.67103	0.86705	0.36193	0.52025	-0.0601	-0.34974	0.50797	0.53368	-0.15685	0.30511	-0.77087	-0.89546	0.29405	1.2869	-0.98872	-0.3019	0.3582	-1.7741	-0.30397	-0.83338	3.3089	-0.77399	-0.99667	-0.62727	-1.3909	-0.63822	1.5023	0.9198	0.31123	-0.93306
AC004053.1	0.051731	2.1955	0.93917	-0.28082	-1.2977	-2.1197	-0.42611	1.5437	-1.2343	0.83449	0.32788	0.11062	1.7555	0.011824	-0.069607	0.75433	1.677	1.533	1.3948	-2.1578	-0.1686	-0.79833	-2.942	-0.31499	1.0565	0.15459	0.069718	0.42831	1.0239	-0.48287	-0.18914	-0.17657	0.15152	1.1245	0.68143	1.1909	-1.0668	-1.2708	1.994	1.1892	1.5581	1.2639	-0.59828	-0.017547	0.89416	0.37506	1.6495	0.6352	-0.16684
AC004080.12	-0.49618	-0.65287	-0.93524	-1.2556	-0.72271	0.081469	-1.5873	-0.50247	-0.49503	-0.43114	-0.31791	0.2852	-1.0647	-0.30137	-0.79154	-0.68165	0.46052	-1.0704	0.87286	-0.72308	0.89865	-0.1829	0.85268	0.029248	1.1543	1.5625	0.87155	-0.52913	-0.57081	-0.82475	0.53571	-0.72857	-0.23988	-0.83139	-0.79023	-0.38714	-0.83861	-0.78024	-0.42361	1.1891	-1.0493	-0.83984	-0.39583	-0.39095	0.6512	-0.3432	-0.84198	-0.18001	-0.78207
AC004241.1	0.36322	1.1707	0.64278	-0.21234	0.46229	0.53648	0.31214	0.21949	-0.37909	0.51397	-0.46327	0.21297	1.4847	0.93593	0.82353	0.9397	0.028447	0.72708	-0.26884	-0.23095	-0.76856	0.26489	1.002	0.64963	1.0582	0.36364	-0.035249	0.2906	1.3594	1.1984	0.76247	0.15799	-1.3372	-0.19013	-0.45221	-0.0015546	0.96248	0.62654	0.94834	-0.063845	-0.15715	0.34793	-0.0098954	0.6365	0.25233	-0.62873	-0.049774	0.38756	0.7251
AC004381.2	0.13879	-1.4095	0.53409	-0.99671	-0.88631	-1.0953	-1.2954	-0.85555	0.93432	0.62504	-0.50343	0.44819	0.59956	1.0152	0.10905	-1.5047	1.0049	-0.46531	1.0925	0.029971	0.017198	1.7527	-0.15477	-0.23119	0.23069	0.56867	0.3682	0.10559	-0.63403	0.35875	-0.9789	0.64563	0.72932	-1.0647	0.49167	0.74641	0.27764	-0.043248	-0.030636	1.1499	0.69425	-0.60176	-0.6009	1.0435	-1.0487	0.36284	0.3034	-0.12409	-0.38629
AC004409.1	-0.56353	0.92665	0.54968	0.41349	-0.10186	-1.5846	0.94593	-0.059251	-0.34949	0.065508	-0.54256	-0.86728	-0.20371	-0.5215	-0.38542	-1.4274	0.7817	0.83941	-1.5997	-2.937	-1.479	-0.81606	-0.75205	-1.4053	-0.52144	-0.50944	-0.97075	-0.41198	0.21428	-0.21589	0.49644	-0.04374	0.68471	1.9585	0.088557	0.11817	0.33141	-0.42981	0.66723	-1.6957	0.83261	-0.62556	-0.95038	1.0532	0.017117	0.57812	0.46211	-0.22175	0.92591
AC004690.2	0.45308	1.1391	-0.29836	0.040006	0.54998	-0.9384	-1.6998	1.7555	0.99702	0.066708	0.055645	0.71747	0.73975	0.3482	-0.238	2.4638	-1.1136	-0.71293	-1.3278	-1.1056	0.74489	-1.0285	-1.2135	-0.15302	1.2886	0.24819	0.37981	-0.40217	0.69013	-1.013	1.4355	-0.23104	0.46715	0.73453	0.53214	0.59625	-0.023523	-0.60075	1.7623	1.2866	0.42985	0.17031	0.038184	1.7147	1.326	0.36912	-0.18692	-0.6941	0.53241
AC004790.2	1.057	1.403	0.099343	-0.90701	-1.0488	-1.2683	-0.28713	0.38743	0.23659	0.051198	0.56075	0.27478	-0.26323	0.24802	0.16588	2.1081	0.605	0.43233	-0.92686	0.27408	-0.48131	-0.0070559	-0.059806	-0.77055	0.17418	0.32908	0.15343	-0.041488	0.46317	-0.82318	-0.56493	-0.47773	0.53609	-0.61204	0.27695	0.63567	-1.3265	-0.78578	0.34729	3.277	0.087328	-0.82474	-0.013711	-1.3187	-1.0406	1.2214	0.55911	0.93016	-1.581
AC004797.1	0.75885	1.1814	-0.05584	-0.8771	-1.1548	-1.4041	-0.66947	0.21326	0.32212	-0.19686	0.37061	-0.0076937	-0.30084	0.23568	0.0037306	1.1792	0.4064	0.56102	-0.8036	-0.13074	-0.58956	0.8708	-0.38311	-0.95016	-0.37406	0.15407	0.61458	-0.13074	0.20491	-0.42794	-0.70102	0.0057397	0.27731	-0.4552	-0.41264	1.16	-0.87327	-0.21997	1.0735	2.032	-0.12545	-0.85329	-0.66692	-1.6969	-0.88423	1.2105	0.92781	0.92496	0.72907
AC004863.6	-0.43647	-0.23095	1.2753	0.84999	-0.29725	-0.11183	0.89006	0.87321	-0.1141	0.30196	-0.034705	0.70855	0.35964	0.61896	0.49624	-0.28506	-0.51085	0.38397	-1.4594	-0.60706	0.16969	-0.44864	-0.9223	0.29204	0.26685	0.71826	0.63729	0.58595	-0.42473	0.25296	1.612	0.81425	-0.036612	-0.55413	0.014238	-0.26857	-1.2196	0.086325	0.37753	0.89583	0.30948	0.61332	0.15168	0.85656	0.34988	-0.95318	0.20808	0.33767	0.91505
AC004980.7	-0.6516	0.75753	-0.11754	-0.0039987	-0.18278	-0.72158	-0.6074	-0.63381	0.69525	-0.82092	0.118	0.66298	1.2374	0.1417	0.14571	0.98677	1.1275	0.65117	0.86345	0.57843	-0.69166	0.61145	0.56756	-1.1447	-0.2889	-1.095	0.29049	-0.031713	-0.3513	-0.26963	0.83156	0.50559	0.30601	-0.55361	-0.060791	0.79406	1.7759	0.29877	2.9475	0.27623	-0.078681	0.98583	-0.40837	0.5638	0.18868	1.6708	0.073921	0.98677	-0.077005
AC005014.1	-0.16011	0.060588	-0.59226	0.7719	0.48335	-1.7834	2.0267	0.49986	0.12923	0.12088	0.38438	-0.31909	0.031662	-0.7732	-0.13453	-0.34163	-0.77271	-2.6834	0.2341	-0.82846	0.35526	0.19114	-1.656	0.30751	-3.3314	-0.76996	0.36078	0.13697	0.44543	-0.35922	0.97737	0.65232	1.0316	-0.87035	-0.35482	-1.0593	-0.39491	-0.37568	-0.65634	-2.2427	-0.12953	-0.03835	0.21543	-1.378	-0.28728	-2.6381	-0.53207	0.2034	-0.73265
AC005041.9	0.54036	-1.5606	0.16537	-0.46649	1.0546	-0.25572	-0.90362	0.83708	1.9973	-0.28053	0.58094	-0.56289	-0.10518	0.82293	-0.56705	-0.97431	-0.58759	0.0010499	0.32072	1.498	0.49055	0.60133	-1.3183	-0.54329	-1.0234	-0.051291	0.19022	0.75977	-0.72343	-0.43024	-0.31903	0.062843	0.42707	0.29045	0.27493	1.7496	0.75759	-2.2105	2.2265	0.55804	-0.75064	-1.2416	-1.0234	-0.72343	-1.0225	1.6542	0.88458	0.95807	0.18547
AC005077.3	-0.083003	0.49294	-0.27052	-0.89212	-0.69107	0.60365	0.44883	0.46116	-0.88536	-0.03884	0.30957	-0.020443	-0.58682	-0.802	0.20973	0.027759	-0.54728	-0.9396	0.043014	-0.32509	0.10093	-0.39239	1.4343	-0.26806	0.66996	-0.49578	0.77435	-0.27289	-0.83904	0.21282	-1.0594	-1.0754	-0.4897	-0.65592	0.5734	-0.023828	0.76979	0.36907	0.43549	-0.65573	0.4692	0.45343	0.75362	0.72581	0.89216	-3.5056	-0.19884	-0.41772	-0.0045906
AC005152.2	0.51911	0.4996	1.3607	-0.21974	-0.48107	-1.0332	0.11147	-1.7569	0.20318	1.6773	-0.44874	1.1016	0.89763	0.60944	0.56985	0.78891	1.5714	0.31079	-0.68316	0.36427	-0.92717	0.036318	0.0021484	0.27844	0.53057	0.43845	0.54098	0.0021484	0.5408	0.97551	1.5537	-0.086717	-0.1072	0.54046	-0.13537	-0.26467	-0.12764	-0.17051	-0.56165	-0.16612	0.81561	0.19184	-0.4848	-0.50998	0.45875	-1.3801	0.49462	-0.16019	0.17986
AC005277.1	0.2865	-0.55338	0.15364	0.3349	0.47793	0.29393	1.9786	2.0752	0.58093	-0.56544	0.37122	-0.25599	-0.56697	-0.42441	-1.3845	0.4631	-0.43708	0.02504	-0.11504	-0.37671	0.69529	0.59574	0.65178	-0.8135	-0.50895	0.53356	-0.78362	0.23047	-0.65878	-1.0116	0.048852	0.7536	0.31895	0.98612	-0.22658	0.67286	-1.8446	-0.7706	2.0534	2.708	-1.1368	-0.78497	-1.0541	-0.86988	-0.5682	1.3381	-0.39163	-0.36468	-0.8248
AC005301.1	-0.61586	-0.57152	0.88689	-0.93875	1.9164	2.9843	0.12322	1.2749	-0.093354	0.014041	0.80253	-0.18282	-0.69243	0.54963	-0.059363	-0.075426	-0.62708	0.35364	-1.0096	-0.29337	0.18901	-0.61557	-0.20311	0.4263	0.17225	0.93237	0.29292	1.207	0.66466	-0.60042	0.18511	-0.16984	0.38004	-1.3629	1.0114	0.09457	-0.85861	-0.96601	-1.4027	-0.03543	-1.058	0.61573	1.3481	-0.67035	1.5954	-1.7406	-0.009085	-0.97326	0.31775
AC005358.1	1.6765	-0.045281	-0.21376	0.49127	-0.98736	-0.69208	-0.76536	0.68753	-0.18033	-0.37283	-0.34624	0.18635	-0.85242	0.96153	0.085083	0.99006	0.48113	0.035373	-0.2557	0.59563	0.61371	-0.17537	-0.51229	-0.6	-1.157	0.38686	0.46734	-0.12056	0.00097698	-0.95606	0.42166	1.0686	0.54571	0.31979	-0.13075	3.281	-1.3961	-0.048104	2.4487	1.8943	-0.77952	-0.79703	-0.43744	0.31492	-0.10968	0.36776	0.12879	-0.45285	-1.0931
AC005393.1	-0.45564	-2.6336	-0.22386	-0.47822	-0.044089	-0.25073	-0.14967	-0.53095	1.3557	0.54884	-0.20706	-0.17502	0.28499	0.63425	-0.066547	-1.2205	-0.26445	0.075586	-0.13651	1.6242	-0.70327	-0.45883	0.32357	0.29873	-1.6017	1.5448	0.01549	0.41767	-0.14967	0.3133	-1.1643	0.85779	-0.038396	-1.3092	-0.43038	-0.96846	0.26277	-0.15847	-2.7335	-0.74458	-0.44855	-0.042746	0.95194	-1.7312	-0.15604	1.5664	0.25155	-1.6143	-0.36047
AC005488.13	0.073046	0.40102	1.1607	-0.58421	-1.1188	-1.2451	-0.39297	2.9202	-0.35156	0.37813	1.6747	-0.16865	-0.81363	0.069808	-0.05181	1.0259	0.17144	0.4241	-0.59466	0.17262	-0.1491	0.0978	-0.13171	-0.45775	0.41552	0.80866	-0.019635	0.17144	0.40102	-0.51307	0.51633	0.03276	0.42216	-0.06066	0.54045	0.75229	-0.81887	-1.1728	3.0779	1.4574	0.44463	-0.11993	-0.25838	-1.0921	0.40076	-0.75191	0.064818	0.18301	0.22142
AC005512.1	0.050217	-1.4385	-0.1842	0.033531	0.11691	0.82659	0.92202	0.27518	0.10806	-0.48908	-0.59322	0.035299	-0.97075	0.24369	-0.56381	0.04857	0.53152	-0.89491	-0.3412	-0.9455	0.84536	0.35574	-0.18078	-0.1541	0.84217	-0.15107	-0.59637	0.49582	-0.026384	-0.61063	-0.2134	0.31259	0.52056	0.57818	0.12562	-0.068923	0.69922	-0.43893	1.0303	0.37935	-0.26087	-0.31959	-1.2382	-0.69119	-0.060892	1.2434	-0.26438	1.2238	-0.24411
AC005551.1	-0.41254	-0.31539	-0.28883	1.4557	0.26524	0.33802	0.31316	-0.60835	-0.047705	-0.43667	-0.30199	0.55436	0.086366	0.093474	-0.011604	1.4133	0.24231	-0.33871	0.97517	0.97517	1.089	0.76904	0.62597	2.0417	-0.26893	0.85337	0.55339	0.43506	0.5826	-0.32755	-0.30808	0.55297	-0.26715	-3.1129	-1.4964	-2.8174	-1.3859	1.136	-0.55714	-1.2898	0.34755	0.086318	-0.20161	1.2046	0.55297	0.15158	-0.78259	0.65521	1.0315
AC005829.1	0.92038	1.4011	1.1	0.19798	-0.20046	-1.0796	0.71866	1.5518	-0.5822	0.45328	0.7782	0.6764	0.56628	-0.058186	-0.059312	0.97097	0.39633	1.1741	0.88021	-0.79771	-0.37952	-0.74342	-1.6143	0.1862	0.53924	1.0848	0.11794	0.50324	0.72237	-0.29234	0.33115	-0.67585	0.059285	1.0194	0.33293	0.51267	-1.6601	-1.3896	2.4079	0.31102	0.85008	0.68957	-0.50765	-0.23911	0.58742	-1.9462	1.1174	0.0034489	0.20814
AC005921.3	-0.34056	0.65536	-1.1278	-0.29916	-2.4769	-0.38325	-2.6286	-1.065	0.16238	0.039864	-0.19496	0.4414	1.9193	-0.26817	0.71382	-1.0414	0.81508	-0.82092	0.29125	-0.53861	-2.08	-0.43793	-0.44111	0.77834	1.3459	-1.8424	0.91742	-1.4176	0.036828	0.65231	-0.12411	-0.99216	-0.34765	-0.65273	1.1658	-0.0080922	0.47429	0.82697	-0.92681	-1.767	0.53209	1.4782	0.043799	1.9472	0.48758	-1.0813	1.3309	0.57891	0.5236
AC005962.2	1.5041	1.3306	0.21239	-0.19316	-0.55521	-1.4966	-1.2844	0.19289	0.36556	0.61191	0.28661	0.34812	-0.49005	0.72481	-0.28123	1.479	0.38188	1.5186	-1.2604	-0.70525	-0.97116	-0.0525	0.34966	-0.95393	0.46054	0.25156	0.3176	-0.2697	0.41774	-0.49867	-0.28482	-0.25064	0.30949	1.0496	-0.30981	0.62163	-1.4513	-0.89764	-0.37357	3.4601	0.012369	-0.52564	-0.88023	-1.4739	-0.81501	1.5676	-0.087086	0.0063139	-1.2525
AC006014.8	1.1818	-0.12446	-0.017839	-0.53232	-1.2651	-2.1195	-0.60663	-0.50272	1.2151	0.15922	0.41759	-0.2001	-0.56249	1.029	-0.73902	2.0426	1.6387	-0.27116	-0.38766	-0.20179	-0.95981	-0.49716	-1.4923	-0.9305	-0.55179	0.28269	0.017308	-0.40537	0.5253	-1.1876	-1.0803	-0.21905	0.74985	0.39323	0.26291	0.69026	0.34313	-1.3065	-0.093832	2.1815	-0.1181	-0.85043	-0.59884	-0.80536	-1.3484	2.2874	-1.2086	0.78606	-0.75441
AC006273.1	-0.21517	-0.32668	0.80697	0.57671	0.53899	-0.68499	0.72098	0.23773	0.6535	1.0701	0.38865	-0.12648	-0.086543	0.58905	-0.044496	0.080154	0.24099	0.9122	-0.045534	0.6535	0.18531	0.13979	-0.57992	0.34988	-0.29343	0.93564	-0.013931	1.3803	0.70962	0.44599	-0.097185	1.3578	-0.37663	0.53031	-0.65754	-1.5643	-1.1348	-0.90636	-1.6701	-0.27192	0.75218	0.92029	-0.11835	0.25977	-0.96931	-1.6225	-0.1855	-1.6319	0.42937
AC006276.1	1.0547	-0.10146	-0.27088	0.18589	-1.1228	-1.1171	-0.59547	0.30462	0.15338	-0.89839	1.0061	-0.22627	-0.94285	0.59005	-0.44545	0.57611	-1.5032	0.69049	-0.37115	-0.13054	0.65208	-0.30292	-0.2437	-0.39678	-0.89537	0.016249	0.99567	-0.65074	1.3843	-0.73551	-0.71823	-0.18082	2.4027	-0.77823	-0.61001	1.1755	-1.6584	-0.36877	-1.266	1.7642	-0.94285	-1.0994	0.57578	-1.3161	-0.7342	0.37053	-0.73831	1.6992	-1.0878
AC006517.3	1.2204	0.025806	0.13982	-0.42208	-1.0419	-1.4338	-1.4928	-0.52033	0.22577	0.52467	0.092764	-0.27789	-0.27989	-0.36707	-0.14049	0.49072	0.78969	1.7714	0.12262	0.40628	0.20398	0.058073	0.13759	0.22004	-1.0282	0.92031	0.53791	0.13169	0.19231	-0.52562	-0.035698	-1.221	-0.083518	0.065245	-0.018234	0.0069077	-0.3229	0.52946	0.80174	1.317	-0.72334	-0.29278	-1.0578	-1.2743	-0.48752	0.67489	0.6064	0.0072742	0.19231
AC007276.5	-0.80685	-0.37841	0.80464	-0.62557	-0.9294	-0.57231	1.3824	1.339	1.1425	-0.056292	0.2727	-0.43514	-0.096645	0.3468	-0.039156	0.28906	0.77737	2.5945	0.60882	0.60882	0.4629	-0.015669	-0.30464	0.8961	-0.37481	0.82323	-1.0461	0.27195	-0.039769	0.060265	0.35908	-0.14432	0.54439	-0.12161	0.017719	1.1856	-0.52944	0.79786	3.92	1.2564	0.17464	0.40615	0.31139	0.89912	0.035405	-0.48337	-0.32125	0.081637	-0.31624
AC007364.1	0.50171	0.34302	-0.30115	2.0118	-0.73699	0.34302	-0.26578	0.37845	1.2453	-0.11858	0.60632	0.088139	-0.85034	-0.39702	-0.69704	0.8881	-0.74541	0.71197	-0.33862	0.072104	0.64541	0.045268	-0.96529	0.1374	-0.82642	1.1776	-0.69138	-0.49783	-0.33977	-0.5676	1.0363	0.4037	0.19376	-1.0969	-0.7335	-0.46461	-1.3291	0.35428	-0.63472	2.5724	-1.0426	-0.5598	1.4413	-1.5243	0.015846	1.0033	-0.30022	-0.28509	-1.2658
AC007405.8	-0.2166	-0.56219	1.5779	0.13018	-0.38609	-0.65367	0.49159	-0.19271	0.33394	2.0846	1.5969	1.319	-0.24778	0.50675	-0.36184	1.0415	0.33888	1.6986	-0.26965	0.22218	-0.064087	-0.099494	-1.1449	-0.58248	-1.0603	1.3885	0.49894	1.292	0.50213	-0.18537	0.95317	0.67972	-0.42077	1.0065	-0.0024787	-0.71743	-1.0654	-0.22957	0.64899	-0.14284	-0.56053	-0.29293	-1.7546	-0.8719	0.82658	0.29521	0.3703	0.57694	-0.50328
AC007510.1	0.091662	0.04002	0.72032	0.027743	0.081063	-0.41128	-0.4264	1.2838	-0.98146	0.41454	0.54968	-0.56291	-0.13782	-0.21488	-0.83417	2.3439	0.1832	0.96207	-0.43194	-2.2716	-0.52138	0.20237	-0.39647	-0.76732	-0.25407	0.37164	0.28883	0.025659	0.34737	-0.48937	0.20829	0.2479	0.65798	1.1681	0.12576	0.89724	-1.2113	-1.1445	1.2898	0.64455	0.062481	-0.034388	-0.8272	0.164	-0.1068	-0.9408	0.26394	-0.89771	-0.29881
AC007601.1	0.51076	-0.49293	0.23147	-0.032788	0.53122	-0.0056048	0.8532	0.22657	-0.83968	0.67089	0.50007	0.58741	-1.2593	-0.76834	-0.14242	-0.14123	-0.38948	-0.35975	-0.054017	-0.45305	0.30047	0.03434	1.1193	0.76018	-0.033207	-0.035918	0.30391	0.30357	-0.088724	0.22454	1.301	0.9564	0.0048075	2.1527	0.64973	-1.1329	-0.26796	2.1034	-2.5728	-2.0624	-0.26036	-0.707	-0.17534	-1.2243	-0.8114	-0.74307	0.90036	-0.46028	-0.60259
AC007688.2	-0.0014695	0.71115	0.85866	0.048491	-0.20569	-0.014597	0.17544	0.27647	-0.95963	0.3112	-0.24141	1.2016	0.71115	0.83328	0.47715	1.6596	0.35314	-0.066341	-0.18119	0.11184	-0.032202	-0.19636	-0.66626	-0.25473	1.2394	0.41557	0.26963	0.7379	0.7987	0.2519	1.1853	-0.084223	-1.1657	-0.62862	-1.0155	-1.3461	-1.3494	1.184	-1.0946	-0.0030892	0.43046	0.79978	-0.6556	1.0785	-0.35997	-0.91769	-0.27567	-0.36537	0.093131
AC007743.1	-0.75563	-0.85717	-0.13968	0.13906	0.92384	1.8646	1.9484	0.44847	-2.1342	-0.6294	1.8253	-0.019911	-0.73681	-0.41989	0.4135	0.57587	-1.0722	-1.0518	-1.1989	-0.81833	0.60562	-0.33455	1.5802	0.47443	1.2804	0.31825	-0.59432	0.91702	0.20978	-0.10574	0.33161	0.11131	-0.11444	1.2445	-0.72654	0.38633	-1.642	1.3799	-3.5003	-0.80604	-0.014113	0.099397	1.332	-0.15078	0.94218	-1.3543	0.46965	0.40629	-0.066023
AC007952.2	-0.98318	1.5235	-0.43734	-1.6049	1.3786	0.99813	-0.081066	-0.48733	-0.92216	0.064935	0.98637	-0.23574	1.2175	-0.64609	0.088827	0.88721	-0.78122	-0.73073	1.011	-0.83359	-0.16559	-0.19419	0.42061	0.027593	0.98616	-1.4745	-0.39881	0.26886	-0.11296	-0.34247	-0.37402	-2.1039	-1.4412	1.0179	0.6266	0.73835	1.03	-0.37931	0.59357	-1.8093	-0.33027	1.2941	-0.38135	-0.7821	2.6271	-0.067357	0.32326	0.88721	-0.63411
AC008026.2	-0.073269	-0.36812	-0.39685	-0.35444	-3.3757	-0.15265	-1.1035	-0.48137	0.16372	-0.35079	-0.46102	0.13774	1.1098	-0.49819	0.12223	0.43235	0.14045	-0.16999	-0.48848	1.5515	1.5622	-0.82256	0.087885	-0.098014	0.086466	0.038997	-1.3879	0.087885	-0.36812	0.90994	-0.70835	0.49663	-0.34277	-0.45612	0.024938	0.21968	0.0094861	-0.49562	-2.2774	0.84458	-0.12695	-1.2256	0.19523	0.055696	-1.1448	0.98678	-0.17647	0.54558	-1.104
AC008073.1	0.15409	0.44698	-0.35844	0.17548	-1.5606	-1.4096	-0.61003	-1.3789	2.0745	0.82743	0.41955	0.93154	1.6418	0.21855	0.22831	-0.12243	-1.1374	-0.41809	-0.26039	0.60104	-0.97449	-0.66382	-1.6779	-0.95362	-0.72744	0.21827	-0.038001	-0.56524	0.33931	0.49325	-0.72406	0.39645	-0.94987	-0.90072	-1.8836	0.25252	-0.50413	0.4253	-1.8674	-1.5657	0.060658	-0.14976	-0.15965	0.72731	0.41998	1.5091	-0.041078	1.2728	-1.0028
AC008073.2	-0.88961	0.3797	0.009902	0.26577	-0.86963	-0.034276	0.26563	-0.30932	1.3944	-1.1898	-0.86656	-0.54034	0.53167	0.25369	1.5861	0.75666	-0.64005	1.0868	0.23753	1.7762	0.56066	0.036892	1.5673	-0.49819	-0.76831	-0.3372	-0.85576	-1.3109	-0.36036	0.091553	-0.79691	-0.66133	-0.01617	-0.52231	0.3443	-0.97283	0.035192	1.0315	1.1009	-0.83895	0.3945	-0.13765	-0.67859	0.90589	-0.72117	0.73073	-0.16486	0.75666	1.1632
AC008074.2	1.0682	-0.13304	0.51919	-0.37766	0.051851	-0.47121	-0.64003	0.99417	1.2174	-0.19171	0.46955	1.0531	-0.88781	0.80082	-0.62324	0.82304	-2.1905	1.8245	0.46083	1.0355	1.1108	0.2595	-1.3383	-0.60211	-0.50115	0.73371	1.0017	0.39004	1.2221	-0.33945	0.56338	1.0785	0.99276	-0.44523	-0.76735	-0.13872	-0.64663	-0.1591	-0.4674	2.6984	-0.36016	-0.46214	0.74839	-0.60758	-1.0419	0.3023	-1.5237	0.64352	-0.62856
AC008132.4	0.084555	0.14199	0.12923	-0.082737	-0.064726	-0.65613	-0.41772	0.086958	1.1818	-0.36121	0.42389	-0.42687	-1.0394	0.52059	-0.61103	1.6732	-1.4736	-0.69575	-0.51066	1.1818	0.90796	0.21935	-0.69772	-0.41331	-1.0072	0.6791	0.59082	-0.12706	0.075111	-0.74564	0.13821	0.74507	0.87406	-0.40834	-0.22702	0.36416	-1.5541	-0.49299	-1.5407	2.0756	-0.36284	-0.6441	-0.033331	-0.5374	-0.58926	1.1103	-0.99953	-0.35074	-0.96536
AC008429.1	-1.5725	-1.4463	-0.40137	0.81119	0.51316	-0.053883	-0.13022	-0.37342	1.0635	-1.0351	0.58436	-0.16258	0.3014	0.89481	0.15964	-1.3969	-0.334	-0.32508	0.25	1.9021	1.3732	0.2663	-0.80069	0.86014	-0.94036	0.50066	-0.55851	0.53747	-0.48464	1.3347	0.22752	1.8267	0.83911	-0.18021	-0.69126	-1.8277	0.58744	0.64244	-0.45544	1.5729	-0.90245	-1.0108	-0.39105	0.21951	0.31378	0.58653	-1.0213	0.65297	0.63098
AC008449.1	-0.49275	-0.46665	0.64119	1.0012	0.4022	-0.13668	0.038248	1.3843	-0.1932	-0.72374	0.080741	-0.70783	0.58606	-0.17457	-0.5291	-3.1141	-0.0043073	1.4453	0.46024	-0.1932	1.0466	0.40504	-2.7448	-1.0292	-0.60009	-0.023643	0.61054	0.17936	0.28615	0.4588	0.17936	-0.87007	0.66562	0.09008	0.80185	0.2993	1.1517	-0.86472	4.1571	1.8464	0.049374	-0.030736	-0.17997	-0.017913	-1.0616	1.4434	-1.2545	0.3565	0.72528
AC008537.3	1.4242	0.46548	-0.76155	-1.0081	-1.0738	0.26845	-1.4681	-0.51839	1.1272	0.34633	0.47206	0.10937	0.048354	1.3262	-0.68612	1.0345	0.61147	0.22045	-1.6099	-1.7392	-0.56078	-0.6374	-0.61843	0.063103	-0.81971	0.76668	0.94963	-0.29344	-0.061774	-0.0042437	-0.63284	-0.53268	-0.64309	-0.58073	0.27079	-1.0081	-0.63451	-1.2303	-0.80901	0.86114	-0.0089811	-1.268	-0.11345	-1.2778	0.67219	0.68455	-0.42273	-0.7793	1.2371
AC008687.3	-0.18276	0.89615	0.83007	1.3798	0.80689	-0.56444	-1.4501	0.92704	0.4583	0.55355	0.43474	-0.31785	-0.22148	0.69467	-0.69935	-1.0514	-0.24935	1.3771	0.080563	0.75172	-0.0076928	0.050645	-1.7282	-1.6152	0.053853	0.34651	0.10914	0.95835	1.1004	-0.40204	1.193	0.03273	1.2805	1.9084	0.74407	1.5951	0.78772	-1.3372	0.15437	-0.58208	0.89615	0.18525	-0.86582	-1.3783	-0.28782	1.9789	-1.2191	-0.49617	0.19263
AC008735.3	-0.93356	-0.31404	1.6759	1.0514	-0.26708	-0.88517	1.5427	1.8941	-0.36078	2.0737	-0.13457	1.3609	0.10839	0.24877	0.0035403	1.7552	0.45749	0.35353	-0.94877	0.07083	1.2636	-1.1953	-0.36284	0.16034	-0.60429	1.096	-0.47419	0.50655	0.8457	0.20865	2.0149	0.20261	0.12169	1.0294	-0.23267	-1.7919	-0.57996	-0.75506	-0.059544	0.72464	-0.077568	0.65255	0.13916	0.42044	-0.34038	-1.2052	-0.74368	-0.13959	0.46703
AC008806.1	0.15731	0.66069	1.1867	0.78808	-0.58769	-1.2721	0.56309	2.0209	-1.05	0.10017	1.5296	-0.11747	-0.96321	-0.47618	-0.29783	1.4112	0.12191	1.2149	-0.021451	-1.1854	-0.45271	-0.68931	-1.1535	-0.57942	0.091055	0.84262	0.26907	0.55541	0.52227	-0.89928	0.50449	-0.39813	-0.46213	0.6544	0.48984	0.59279	-1.718	-1.1292	2.5937	0.65337	0.36162	0.44447	-0.52257	-0.62054	0.32709	-1.2179	0.58855	-0.61423	-0.52257
AC008875.1	-0.12119	-0.055787	0.49248	0.63971	1.592	0.040293	0.85664	1.4039	-1.2432	-0.098707	0.82335	-0.50283	-0.15812	-1.4055	0.099653	-1.0745	-0.24818	-0.36018	-0.1131	-1.5622	1.1963	-0.12159	-0.8898	0.4229	-0.50739	-0.68517	-0.30169	0.55412	-0.43534	0.124	0.7986	-0.32026	-0.095727	1.7927	0.85796	0.49195	-1.6374	0.38927	-1.7354	-2.5654	-1.456	0.82173	0.97619	-1.7542	0.15386	-1.8031	1.3113	0.78428	-0.40026
AC008969.2	0.94622	0.55998	0.70328	-0.0086394	-0.66388	-0.74581	-0.60493	1.1948	-0.6214	0.12846	1.0327	0.34308	-0.85118	-0.48188	0.2778	1.9954	0.13911	1.4915	-0.24652	-0.87379	-0.44449	-0.73882	-1.0276	-0.57755	0.90694	0.46493	0.74994	0.13793	0.70929	-0.23747	-0.38901	-0.47341	-0.0032411	0.026978	0.49844	-0.25288	-1.1337	-0.79706	2.5775	0.77919	0.6527	0.46308	-0.063629	-0.43817	1.2749	-0.60809	0.33387	-0.24399	0.21735
AC009086.2	0.55328	0.45486	-0.037691	-1.3895	-0.84401	-1.6694	-0.63868	2.7232	-1.3308	0.22528	1.7414	-0.32337	0.41251	0.1012	-0.14703	-0.77171	0.94378	-1.0892	-0.62358	-0.62358	-0.84416	-0.53948	-0.086004	-0.17934	1.2924	-0.30134	1.013	-0.70625	-0.062459	-0.010749	0.55608	-1.8707	0.4816	0.069661	1.2614	0.66468	-0.9118	-0.98035	2.9454	-1.2522	0.5715	0.44974	0.0070504	-0.37858	0.12741	-1.2033	1.0175	-0.40959	-0.57702
AC009093.1	0.49696	-0.80575	-0.5131	-0.83255	-0.13313	-0.45768	-2.1891	1.5408	0.56546	0.6231	1.5441	-0.10434	0.023005	0.20659	-0.41136	-1.4006	-0.86035	-0.509	-0.19131	0.80078	0.46351	0.39814	-0.81777	-0.25771	-0.92728	0.046013	-1.3469	-0.33606	0.24814	0.21774	0.24536	0.65152	0.31697	1.2644	1.6129	-0.15954	1.3793	-1.1945	-0.65918	1.1084	-0.087527	-0.8078	-1.0055	-0.090976	-1.5085	1.874	-0.90028	-0.58677	-0.84557
AC009107.3	1.6361	-0.097536	-0.08463	-0.10903	-0.9855	-1.2387	-1.2139	-0.047247	0.14934	-0.026865	0.40694	-0.38552	-0.18545	-0.0094767	0.28864	1.6508	0.35805	0.45512	-0.45002	-0.45002	-0.71888	0.22438	-0.5928	-0.92534	0.45208	0.5361	0.36857	-0.11878	0.062533	-0.7809	-0.60998	-0.43881	-0.15182	0.33775	-0.65493	0.17545	-0.73376	-1.0592	-0.12752	2.0581	-0.23961	-0.95531	-1.2402	-0.21509	0.10974	1.8349	-0.37091	-0.37549	-1.4631
AC009123.1	0.55789	0.13789	-0.21973	-0.7234	-0.90879	-1.3592	-1.7941	-0.015143	0.14783	0.10462	0.25356	-0.49761	-0.027388	0.94989	0.11545	0.53741	0.087393	1.9936	-1.553	-0.44481	-0.022537	0.010028	-0.20391	-0.33042	-0.76121	-0.32719	0.38693	-0.33331	0.19031	-0.60477	-0.05425	-0.43894	-0.017236	0.81426	-0.29818	0.032061	-0.37744	-0.91194	-0.060587	2.9632	0.096061	-0.52882	-0.89078	-1.2269	-0.82589	2.3632	-0.38348	-0.046894	-0.046894
AC009139.1	0.16544	0.5983	-0.29448	-0.34796	0.086183	0.95045	0.91524	0.4267	-1.9286	0.74183	0.31101	0.24794	-0.89486	-0.63572	0.48245	0.40198	-1.809	-1.0949	-1.0478	-0.12809	1.1177	-1.6676	0.73668	0.32625	0.9542	-0.27957	0.50946	0.2857	-0.03712	-0.77273	-0.29157	-0.14535	-0.092232	1.6223	0.7492	0.07797	-1.5887	0.90118	-2.3519	-1.1775	-0.36221	0.47335	1.2575	0.17839	1.6951	-1.69	-0.26384	0.40198	0.28624
AC009163.1	1.0163	-0.11861	-0.21685	-0.72991	-0.06835	1.7744	0.48352	-0.2396	-0.077866	-0.042776	-0.61527	0.5317	0.087224	-0.86879	0.42698	-1.5687	-0.26402	0.64029	-1.8282	0.085679	1.2123	-0.22973	1.5389	1.138	0.13082	0.68841	-0.68115	-0.58581	-0.42301	0.42875	-0.085935	-0.42301	1.0938	0.0911	-0.30405	0.26051	1.0918	1.855	-0.28972	-3.5342	-0.39199	-0.95047	0.13082	-0.95637	0.16295	-0.32851	-0.55737	0.76766	-0.95081
AC009171.1	-0.3249	0.10181	-0.49243	0.12303	0.78024	0.43893	0.22925	-0.48014	1.6669	-0.21414	0.98768	-0.074534	0.18504	0.38707	0.0037897	-0.90112	-0.6626	0.10669	-0.42652	1.3337	1.7005	0.41654	-0.38536	0.71675	0.069881	0.22407	-0.58611	0.43327	-0.097953	-0.059721	-0.64244	2.5641	0.55576	0.56141	-0.41461	-0.15891	0.87666	0.40366	-1.9126	-1.3277	0.43337	-0.17796	-0.62318	0.21616	-0.68348	1.1852	0.52158	1.2258	0.34082
AC009236.1	1.6317	0.72083	0.076936	-0.33339	-1.0537	-1.8814	-1.1377	0.24028	0.17155	-0.097928	0.51357	-0.17331	-0.68983	0.60659	-0.038524	0.51539	0.20977	0.97594	-1.23	0.023062	-0.10855	0.11469	0.15654	-1.0427	0.17265	0.13376	0.094315	-0.15925	0.73	-0.66749	-0.49765	-0.19702	0.56115	0.17609	-0.25167	0.51218	-0.82892	-1.066	-0.12147	3.1459	-0.27747	0.14808	-0.64408	-1.7941	-1.2101	1.4228	1.1556	0.23657	-0.1688
AC009365.1	-0.55174	0.73439	-0.77599	-0.56439	-0.41558	-0.8512	-1.8496	-1.4962	0.47358	0.57138	-1.0723	1.1715	1.0116	0.86716	-0.069808	-0.84219	-0.32993	-1.4183	-0.20802	0.52172	-0.96319	-0.21291	0.086158	0.2429	0.16388	-0.1729	0.17138	-0.58085	0.10765	0.99954	-0.32993	0.07365	-0.16125	0.20034	-0.14807	0.41963	0.34421	0.88775	-2.7199	-0.088643	0.29265	0.21285	-0.14112	1.0938	-0.50339	1.9833	1.2549	0.84993	0.66893
AC009509.1	1.4145	-0.026377	-0.24403	-0.84325	-1.098	-0.72574	-0.84408	-0.043848	1.5899	-0.12159	0.3034	-0.177	-0.38269	0.18232	-0.012591	1.0183	-0.50158	2.8232	-0.99719	4.22	-0.065948	0.3112	-0.90177	0.19291	-0.50648	0.28391	-0.29871	-0.13754	-0.10823	-0.12948	-0.74308	1.2331	-0.2449	-0.93934	-1.0352	1.3811	-0.95029	-0.085078	0.17903	2.5362	-0.31277	-0.60213	-0.17801	-1.1961	-0.15696	0.8357	0.22691	-0.23122	-0.98443
AC009532.1	-0.039755	-0.70145	-1.1439	0.39994	0.68403	0.69697	-0.37327	-0.8331	1.3623	-0.14857	-0.72442	-0.7765	-0.10358	0.72934	0.81538	-0.31973	-0.15599	-0.20432	-0.10238	0.72418	0.27643	1.2165	0.64262	1.2448	-0.65532	-0.25905	-1.3408	0.024222	0.096673	0.0023177	0.41066	1.7636	0.33395	0.67541	-0.15091	0.8538	0.83012	1.2933	-1.4304	-1.2548	0.43037	-0.88489	-0.19745	-0.684	-0.11915	1.6754	-0.45432	-0.14765	-0.38917
AC010087.3	-0.098657	0.47099	0.70867	0.51128	0.53751	0.7144	-0.031912	0.47353	-0.62195	0.27178	0.31975	0.52329	0.47099	0.73449	0.12744	0.84178	-0.20523	0.78844	1.0941	-0.62195	-0.26629	-0.20612	0.018139	0.086037	0.39085	0.40886	0.40158	0.70341	0.53488	0.12007	-0.4202	-0.20916	-0.18519	-2.5404	-0.22861	-1.3075	-0.2814	-0.068286	-0.95511	0.46146	0.53427	0.3705	0.2453	0.5431	0.07965	0.51741	-0.68416	-0.06521	0.2453
AC010203.2	-0.25545	1.8571	0.29745	-0.41295	0.18158	0.4914	0.62817	0.43778	-0.39128	-0.0096057	-1.9167	-0.091368	0.52559	-0.60516	0.93128	0.34957	0.63679	-0.95918	-0.27523	0.73784	-0.56959	-0.37609	-0.767	0.52012	0.53768	-1.1363	0.12757	-0.5925	-0.44297	0.63416	-0.7489	-1.6897	0.57409	0.49069	1.1652	0.60442	0.73481	0.74747	2.4601	-1.0226	0.52559	1.1883	-1.0769	0.98148	0.96197	-1.1141	0.2126	1.9107	-0.77821
AC010325.3	-0.66835	0.65027	-0.28216	-0.00094563	-0.23063	0.45995	1.4285	-0.27152	-0.82495	0.28299	0.51125	0.32374	-0.15898	-0.66477	0.89576	0.54004	-0.93059	-0.51688	-2.0116	-2.4335	0.75234	-0.43709	0.20294	0.58061	0.63415	-0.25137	0.26483	0.32854	-0.22429	-0.47554	0.11671	-0.2327	-0.63173	2.3064	1.013	0.77467	-0.78795	-0.80394	-0.89823	-0.67349	-0.11143	0.33657	0.050051	-1.2685	1.8732	-0.71815	-1.0905	0.54004	-0.23169
AC010332.1	0.67152	0.4231	0.1205	-0.62412	-0.41376	0.60153	0.28978	-0.32045	-0.63524	0.43257	0.803	-0.63176	0.10366	-0.72352	-0.97306	-0.30814	0.12948	-0.67108	0.26807	-1.7289	0.20375	0.38707	1.689	0.56559	0.60153	-0.46561	0.75983	0.15205	-0.40187	-1.0951	-0.13644	-1.5677	0.17889	0.15712	0.33215	1.7619	-0.34633	-0.94443	1.4827	-0.73494	0.24959	-0.31627	0.26928	-0.71314	1.4711	-2.0073	0.83158	-1.609	-0.27913
AC010336.2	0.16557	0.84479	-0.10034	-0.89925	-0.47588	0.39102	-0.5406	0.88388	-1.181	0.14968	0.2028	0.065911	-0.48656	-0.45481	0.18753	1.0582	-0.78343	-1.2635	-0.030954	-0.79696	0.68681	-0.69178	-0.18086	-0.37362	0.83805	-0.14968	0.88338	-0.46922	-0.65828	-0.10907	-0.082962	-0.9683	0.037721	-0.77163	1.1724	-1.1766	1.171	-0.13192	0.8565	-0.037069	0.21212	0.24351	1.4297	0.61799	1.3336	-3.1315	-0.14741	-0.13879	-0.088913
AC010422.1	-1.989	-0.78967	0.14595	1.1634	0.97934	-0.33131	0.51947	-0.37948	1.2781	-0.32391	0.99601	-0.84748	1.0692	0.68316	0.035803	-0.63912	0.3927	0.39029	0.33286	0.64079	0.27885	0.82638	-0.77308	0.14302	-0.60811	-0.22109	-1.3486	0.84004	0.32463	0.20326	-1.3037	0.66901	1.098	0.20713	-0.12424	-1.2232	1.2086	0.17809	-1.5195	-0.78195	0.77239	-0.036541	-1.125	0.0083906	-1.9146	1.4938	-0.24201	1.5288	-0.29186
AC010442.2	0.77228	0.67145	-1.1043	-0.45201	-0.20815	-0.3491	-2.7238	-1.017	-0.22702	-0.27596	-1.3904	1.0457	1.6221	0.7553	0.73765	-1.3536	0.18051	-0.76127	0.70538	1.0045	-0.34021	0.05936	1.2288	0.17322	0.19809	-0.30969	0.50894	-0.4698	-0.32303	0.25871	0.094288	-0.13815	0.65354	-1.3069	-1.1692	0.29563	0.9693	0.2758	1.4801	-1.7801	0.48188	0.26359	-0.60532	0.91303	0.18491	2.1069	0.65332	2.2356	0.57229
AC010606.4	-0.46014	0.94531	-0.62993	-0.24986	-0.035191	1.5316	1.3792	0.25095	-0.38949	-0.37357	-0.34983	-0.015849	0.20413	-1.5264	1.1552	-0.78068	-0.97843	-2.1996	-0.14185	-0.14185	0.17071	-0.53088	2.5906	-0.0016581	0.39894	-1.1846	-0.14935	-0.25544	-1.1697	-0.029713	0.034897	-0.26227	-1.1364	0.43816	0.39404	1.0818	0.21865	1.2756	-2.311	-2.6405	-0.68034	0.79769	-0.20111	-0.006235	1.7079	-1.0649	0.20785	1.2598	0.6347
AC010624.2	-0.49152	0.16012	0.22033	0.80618	-0.038318	-0.12863	-0.61391	-0.99738	1.0839	1.3833	0.3557	0.97542	-0.069946	0.6429	-0.0018137	-1.0773	-1.1063	0.5201	-0.79427	0.2095	0.8757	0.13748	-0.71001	-1.0355	0.37577	0.38994	-0.22664	0.89812	-0.20636	0.18225	1.358	0.71397	-0.65346	0.30937	-0.57084	1.4112	-0.15634	1.0062	1.3168	-0.30105	0.15563	0.5134	-1.3035	-0.064157	-1.1452	1.1195	0.80345	0.1781	0.45412
AC010645.1	-1.0981	-0.525	0.37528	-0.29334	-0.0083013	-0.525	0.11836	0.26964	-0.30382	0.35975	0.20246	0.10849	-0.28984	-1.0609	0.23439	0.5632	0.15761	0.29758	0.16028	-0.012792	-1.061	-0.55845	0.65512	0.29699	0.6431	-0.71975	-0.74183	-0.09724	-0.072797	0.25118	-0.089912	-1.6219	0.22804	0.53104	1.3509	2.6551	-0.33445	-0.67891	2.6591	-0.84018	0.53441	-0.31246	-0.46956	-0.072797	0.55119	-2.4467	0.78751	-0.25058	0.14179
AC010896.1	0.17147	2.1644	-0.71306	0.63601	-0.3481	-0.56684	-0.91857	-2.7342	0.014664	-0.57812	-1.1529	1.7899	1.8105	-0.12269	0.45081	-0.36058	-0.39578	-1.3395	0.16383	-0.82922	-0.80485	-0.23757	1.1052	0.52901	2.1566	-0.71059	0.036361	-0.19615	-0.25852	0.31974	-0.80866	-0.65733	-1.0125	-1.5661	-0.35359	-0.91278	-0.28855	0.84226	-1.4198	-0.59337	0.33085	0.63702	0.51344	1.9357	0.16383	-1.2745	0.5907	0.5472	-0.70653
AC010974.2	0.48396	0.71039	0.47052	-0.081396	-1.4483	-0.19404	0.28567	-0.13984	0.098853	1.0244	-0.086484	-0.045614	0.58594	-0.82864	-0.42188	0.87013	1.379	-0.098778	-0.11583	-0.68314	-0.11526	-0.6257	-0.70045	0.78658	0.8122	0.57768	-0.0040925	0.098449	1.4756	0.77974	0.6574	-0.79812	0.060941	0.50256	0.54922	0.10147	0.32613	-1.4751	0.068269	-1.0569	0.80513	0.096869	-0.67816	0.42388	0.29524	-0.69086	0.62715	0.36501	0.36501
AC010980.2	0.91988	0.74996	0.35877	0.33159	-0.46327	0.62975	0.041158	-1.0506	0.19338	1.3104	-0.027622	0.41123	0.45269	0.13207	0.46407	-0.7433	-0.36128	0.063684	-1.0292	1.3575	0.034049	0.21048	2.0696	0.34321	0.68901	0.054604	0.079534	0.48786	0.1929	0.19641	-0.42237	-0.072148	-0.24515	-1.0352	-1.3425	-2.2981	-1.3704	-0.32934	-2.7637	-1.3118	0.099605	0.56518	-0.061014	0.64677	0.32289	-1.8124	0.66535	-0.7433	0.039192
AC010982.1	-0.39588	1.0352	0.3856	-1.0414	0.66776	0.30559	0.99275	0.72906	-1.4622	-0.56703	-0.42652	-0.71811	-0.52799	-0.27651	-0.62902	0.15292	0.67911	-0.57703	0.50962	-0.93211	0.41102	0.20517	0.5045	0.72166	-0.11089	-1.5558	-0.2442	0.70486	0.60555	-0.77401	0.51458	-0.54911	-2.0713	2.1248	0.27559	0.44222	0.63793	-0.44558	0.52978	-3.1109	-0.47889	-0.080781	-0.86611	-0.46251	-0.61713	-0.34836	-0.86053	0.98526	-0.70715
AC011346.1	0.58444	0.29285	-0.16635	-0.39777	-0.88176	-0.81063	-0.34442	-0.054216	0.9501	-0.29161	0.89646	-0.1652	-0.70075	-0.044994	0.24855	2.2429	1.2367	1.025	-1.1229	0.3939	-0.68267	-0.11599	0.30861	-1.0996	-0.28968	0.33287	0.66156	-0.055975	0.66362	-0.77814	-0.033518	0.83677	0.24542	0.19163	-0.73543	-0.05321	-1.1232	-0.84528	-0.3915	1.6762	-0.36279	0.19559	-0.016804	-1.1349	-0.21872	2.4601	0.53355	0.29633	-1.2205
AC011427.1	-1.9632	-0.09382	0.39369	0.34748	-0.26516	-0.44385	-0.40341	0.0041259	-0.86541	0.3024	-0.52713	1.4515	1.8415	1.3711	0.7712	-0.42382	0.074144	0.55803	-0.19399	-0.74625	-1.5662	-0.097937	0.056988	0.65088	0.4965	-0.16114	1.1859	-0.51569	-0.27297	1.3256	0.14656	1.0766	-0.68787	-1.2396	-0.61896	-2.7943	1.3029	-0.31539	1.019	0.28614	1.0059	-0.22522	0.18241	0.97947	-0.40146	1.3596	-0.89827	0.40032	0.10061
AC011443.1	-0.46733	-0.22491	-1.1643	-0.24099	-0.17261	1.2888	-1.0345	-0.17261	-1.1123	-0.047	-0.064937	0.039816	-0.24278	-0.32064	0.39563	-0.63393	0.11491	-1.4796	-0.99219	-1.5137	-0.087637	-0.51908	2.7958	0.29389	0.19874	0.15699	-0.17517	-0.7286	-0.22491	-0.31067	0.24579	-1.8614	-1.269	-0.41165	-0.61405	0.0035203	1.5801	2.4984	-1.1459	-0.38079	-0.88225	0.15934	0.89634	-0.996	0.3029	0.12057	0.44123	-0.66083	0.10071
AC011472.2	0.068667	-1.5922	-0.16689	0.31931	0.49838	1.3794	0.83863	0.69816	1.8785	-1.8622	0.59366	-0.86713	-0.099674	0.73874	-0.58898	-0.22101	-0.94478	0.19036	-0.0014942	1.8121	0.48181	0.62283	1.2303	-0.46117	-0.57912	-0.26815	-0.21724	-0.11986	-0.63973	-1.0335	0.014846	1.3393	0.95549	-1.1913	0.19733	0.36802	0.48631	1.4038	1.4322	0.63142	0.18457	-0.35551	0.97669	1.0052	-0.89204	0.91752	-1.8231	-0.22101	0.86857
AC011479.2	-0.77372	-0.63683	0.17044	-0.0025127	0.59954	1.024	0.67569	-0.20854	0.77813	-0.22079	-0.40995	1.072	0.045139	0.90679	-0.09544	0.20259	-0.59769	-0.84273	-1.3769	0.44211	0.22309	0.21747	-1.9356	0.38137	-0.41499	0.84397	-0.40749	0.58877	0.18924	-0.26797	-0.62995	1.3128	0.56655	-0.54843	-0.64526	-1.4484	-0.88762	0.54729	-5.1897	0.034904	0.069295	0.57095	0.051256	-0.0025127	0.10002	1.2878	-0.1666	0.072883	0.033548
AC011498.2	-0.088772	0.48565	1.5483	0.092741	0.69419	-1.1347	0.53629	1.0547	-0.49865	1.5162	0.13553	0.68582	0.48565	0.73345	0.67448	0.13056	1.1371	0.97119	-0.52199	1.1853	-0.23685	0.65842	-0.42851	0.55673	0.64443	0.60254	0.0043215	0.61782	0.47195	0.84949	1.742	0.81626	0.31795	0.81626	0.40713	0.045188	-1.1082	-0.6565	1.2438	0.98412	0.55601	0.67219	0.21221	0.37155	0.77369	-2.7706	0.5141	0.31349	0.52293
AC011498.3	-0.58161	2.2897	0.92593	-0.21381	-0.59651	-1.0573	-0.60013	0.99286	-0.57363	1.1246	0.23046	0.39886	0.62045	-0.62067	0.59354	0.3162	1.133	1.2096	-0.19298	-0.77051	-0.51845	-0.98603	-2.5683	0.812	0.21834	1.1899	-1.0032	0.62118	1.3515	0.23606	-0.31197	-0.15716	0.62555	0.31902	0.55553	-0.030069	-1.2451	-0.38266	0.83823	-1.2665	0.62045	0.57278	-0.95583	0.9735	-0.4845	-1.4814	0.77336	0.49319	0.17369
AC011500.2	-0.39723	-1.1542	-1.1313	-1.1311	-0.91097	1.5534	1.051	-0.62811	-0.044528	0.4399	0.19085	0.037773	-0.43662	0.0074858	-0.71426	0.45337	0.14403	-0.4167	2.3188	-0.87705	-1.2302	-1.0846	0.50291	0.73115	-1.1665	0.30248	0.22458	-0.38483	-0.24422	-1.0983	-1.0967	0.69704	-0.45352	-0.5006	-1.4824	-0.071519	-0.61551	1.7488	-1.7123	0.76681	0.97071	-1.0969	-0.24336	-0.91386	-0.3747	-0.14337	-0.067545	-1.1407	0.24808
AC011511.1	0.91637	0.51222	0.38221	-0.39575	-0.46591	0.51222	-1.0489	-0.5334	1.5682	-0.72356	0.51336	0.55574	0.86539	0.48061	0.056109	0.004223	0.12319	0.56223	-2.3465	1.494	-0.89171	0.3183	0.44738	-0.15226	-0.58785	-0.18796	0.26663	-0.40012	-0.079186	0.23953	0.17604	0.1254	0.68563	0.22254	-0.68163	0.28195	-0.90384	0.58929	1.6372	1.1809	-0.047628	0.11128	0.51651	-0.20051	1.7465	-0.32506	0.65958	1.1575	0.29902
AC011530.1	-0.6437	0.82964	-0.32911	-0.84826	-0.048807	0.80276	-0.24752	0.5318	-1.7863	-0.083581	0.32648	-0.11458	-0.12232	-0.69526	0.9622	0.39353	-1.1253	-1.0407	-1.0219	-1.1813	0.49881	-0.32926	0.22891	-0.018454	0.54479	-0.91673	-0.081413	-0.42765	0.40876	-0.4146	-0.62589	-0.24626	-0.51923	2.3664	0.94853	2.147	-0.3801	0.036962	-1.1436	-1.1557	0.27402	0.42118	-0.58107	0.40876	1.198	-1.2627	0.62339	1.3296	-0.03843
AC012100.1	-0.84061	-0.044832	-0.29211	-0.41245	-0.42236	-1.1019	-0.15225	-1.1148	0.94993	-0.58821	-1.8584	-0.65238	1.0721	-0.049774	0.42401	1.0454	0.7749	-0.007014	1.2676	0.94993	-0.19989	0.89045	0.29526	0.41894	-0.15955	-0.86197	0.15466	-0.52961	-0.084864	1.0078	0.97644	-0.41873	-0.13448	-0.96166	0.32819	0.30271	1.3734	0.31012	2.9938	0.67548	0.38836	-0.36273	-0.075238	0.42587	0.73599	0.20486	0.1499	0.44966	-0.066344
AC012435.1	0.79974	0.70385	0.19759	-0.46188	-0.69284	-0.95692	-0.52516	0.33127	-0.076833	0.26719	0.26137	-0.11837	-0.42876	0.13311	-0.045524	1.3607	0.601	0.50166	-0.12074	-0.091945	-0.81086	-0.3364	-0.30025	-0.68181	-0.079529	0.55381	0.36188	0.030106	0.28563	-0.59806	-0.46724	-0.55105	0.0013287	0.091149	-0.15118	0.33	-0.68065	-0.61077	0.29506	1.7891	-0.026642	-0.49188	-0.91982	-0.78812	-0.47615	1.1084	0.19238	0.30649	-1.1156
AC012621.2	1.5652	0.19493	-0.71016	0.41719	-1.0782	-1.1454	0.31896	-0.2209	0.36784	-0.397	-0.071718	-0.78592	0.52007	0.14758	-1.1379	-0.75564	0.31288	-1.3103	-0.59015	0.36784	-0.18679	0.23469	-0.67063	0.24886	-0.32123	-0.1964	0.56437	-0.67063	-0.46095	-0.19057	-0.89308	-1.8312	1.0227	0.15524	0.41051	0.15429	1.0412	-0.90631	0.49186	-1.124	-0.53102	-0.0218	0.2966	-0.34034	-0.41215	1.1268	-0.38741	-0.47722	-0.82372
AC012652.1	1.085	-0.53245	-0.18112	0.60715	0.31125	0.056916	0.24437	-0.13105	0.8364	1.0975	0.97231	0.55676	-0.52506	0.76035	-0.22689	1.4116	-1.4208	-0.50408	0.082895	0.87564	0.40738	0.3444	1.4039	-0.81897	-0.56973	0.69038	1.0432	0.30483	0.0053647	-0.56591	0.096281	0.8187	-0.21545	-0.51474	-0.65908	-1.0832	-1.6119	-0.71829	-4.212	0.19317	-0.14616	-0.3717	-0.048087	0.59371	1.097	0.13614	-0.15675	-0.57266	-0.074802
AC013271.3	-0.10256	-0.62413	-1.0194	-0.17379	0.32807	1.1697	-0.18976	-0.69574	1.6106	-0.61265	-1.298	-0.52658	-0.27061	-0.39589	0.51121	-1.5551	0.8103	-0.83811	-0.029648	1.9329	0.37522	0.85902	1.3894	1.8095	-0.18158	-0.77503	-0.56741	-0.65692	-0.59811	0.72854	-0.079453	-0.19432	0.18637	-0.29582	-0.6226	-0.57235	1.1462	1.4951	-1.1569	0.3888	-0.96154	-0.94784	0.84398	1.1676	-0.74546	1.2018	-1.0211	-0.61417	0.12741
AC013283.1	-0.25996	2.4421	0.38834	-1.0744	-0.064958	-0.42532	-1.0919	0.22036	-1.2816	0.83463	-0.68885	1.7966	0.66257	0.62324	0.11435	0.95616	-0.43008	2.0169	1.572	-1.5997	-1.1939	-0.24119	1.1246	0.32765	1.6138	0.53739	-0.15182	0.44963	1.2157	-0.73263	0.62147	0.46295	-0.31943	-0.0089132	-1.3906	-0.52019	-1.0653	-0.13526	0.76999	-0.2732	1.1254	0.16762	-0.37888	0.41063	-0.19696	-0.79876	0.75612	0.12057	-0.53707
AC013356.1	-0.56891	0.44897	-0.49458	-0.37754	0.25282	0.92668	0.40748	-0.47684	-1.3499	-0.040772	0.056809	0.52944	-0.12892	-1.158	0.64863	0.18794	-1.4481	-1.096	-0.35367	-0.054838	0.73078	-0.16832	2.4428	-0.0027846	0.62835	-0.40537	0.23858	0.28745	0.038105	-0.21505	-0.63243	-0.84968	-1.0081	1.103	0.040473	-0.96311	-1.2335	0.57745	-2.1846	-0.78829	0.038105	0.48714	0.044319	0.29451	1.6984	-1.5285	0.60436	0.73104	-0.0089649
AC013356.3	0.20287	-0.60496	0.79993	0.18106	-0.18789	-1.7878	-0.28864	1.3011	-0.029851	0.67573	1.1827	-0.43903	0.047185	0.78413	-0.23134	-0.24636	0.43422	-0.019895	-1.2254	0.33887	-0.26093	0.54794	-1.1881	-0.43672	0.33979	0.49961	0.21207	0.5661	-0.016769	-0.40563	0.024023	0.19294	0.66243	-0.12491	0.45361	0.55629	-0.23937	-2.4486	1.7875	0.19615	0.45015	0.028192	0.022093	0.083727	0.55786	1.5231	0.043507	-0.072911	-0.47813
AC013400.2	1.4609	0.16076	-0.20088	-1.1591	-0.54798	-1.3229	-0.2167	-0.083633	0.61023	0.34687	0.16411	0.1402	-0.19079	0.79454	1.515	1.9608	0.60506	-1.1899	-0.57257	0.24677	0.52458	-0.60201	0.83883	-0.62335	-0.45936	1.3369	0.038092	-0.73262	-0.24718	-0.93494	-0.18295	0.22441	0.25774	-0.66171	-1.0658	0.25352	-1.3131	0.2978	-0.59557	3.5937	-0.8412	-0.74554	0.82175	-1.0919	-1.1903	0.73974	-1.0413	0.054686	-0.73778
AC013402.2	-0.023992	-0.48116	0.02337	1.1855	-0.0010176	1.3085	0.27571	0.53119	-0.40836	-0.84005	0.55048	-1.891	-0.40783	-0.11305	-0.00041614	-0.25971	0.71529	0.67458	0.0061514	-0.048245	-0.22033	-0.13924	-0.51138	-0.76049	0.63978	-0.57039	-0.535	-0.80905	-0.17424	-0.31617	-0.51595	-0.14208	0.50101	0.7113	1.072	1.1548	1.1284	-0.26828	3.1073	1.0747	-0.13275	-0.5816	-0.66464	0.85833	-0.87998	1.182	0.16516	0.21479	0.20774
AC013553.1	0.22529	1.2732	0.29476	-0.9779	-0.9988	1.4282	-0.62983	-0.21514	-0.92016	1.1771	-0.031391	1.518	0.44233	-0.2736	0.34357	1.1974	-0.68338	-0.21797	-1.7236	-1.3324	-0.6492	0.21077	-0.087747	-0.052293	2.0082	0.57469	-0.09884	-0.025605	1.0271	-0.21575	0.33836	-0.75104	-0.77141	0.59026	-0.61363	0.6426	-1.7584	-0.66532	-2.293	-0.15468	-0.26772	0.3583	0.24105	-1.7856	0.1985	-0.40384	1.3948	0.40703	-0.36486
AC013553.2	-0.65575	0.30304	-0.042551	0.45268	0.01416	0.64687	-0.59829	0.4153	-1.9294	-0.061052	0.21205	-0.44468	-0.4271	-1.0595	0.29674	-0.052728	-0.9961	-0.36038	0.012188	-1.5822	2.2972	-0.3659	0.43335	0.28555	0.87902	-0.42732	0.20797	0.041671	-0.42917	-0.34159	0.22514	-0.092482	-0.70899	2.2798	0.32575	0.49584	-1.1502	-0.36411	-0.41485	-0.66811	-0.32448	1.1782	0.25375	-1.1443	1.0222	-1.1631	1.2115	0.43422	-0.32736
AC015871.2	-1.2403	0.80342	0.17814	0.96553	0.56931	0.625	-0.28665	0.060979	0.26925	0.76901	0.34808	0.26494	0.33618	0.72512	0.47699	0.0006494	0.76276	0.86889	0.24769	0.10389	0.54366	0.15943	-1.4173	-0.32063	-1.0806	0.62876	-0.42807	0.7664	0.21647	0.25696	0.46769	1.4725	-0.34941	0.077876	-0.36862	-1.6146	0.45771	0.46335	-1.4388	0.65705	0.80342	0.81203	0.15138	0.83613	-1.3756	0.47915	-0.92069	-0.56273	0.88132
AC015936.3	0.088576	-0.11959	0.74222	1.7561	0.52434	0.099502	1.0688	-1.2002	0.47144	1.0178	0.28615	0.24759	-0.99837	0.75557	0.12162	0.3282	0.18662	0.87259	-0.1694	0.075512	0.4648	1.1135	-0.23144	0.80009	-0.18848	0.83356	-0.25537	0.66617	0.17493	0.9724	0.36394	0.95355	0.71119	-1.6796	-0.60677	-1.9593	-0.61938	0.15184	-1.8646	-0.22245	0.68857	0.01107	-0.62234	0.31044	-1.3929	0.21789	-0.95272	-1.0464	-0.042969
AC016525.1	-1.1241	-0.072417	0.088825	1.826	0.057254	0.22895	-1.2832	-0.79231	1.4916	0.13782	0.10997	-0.36285	-0.66201	0.096464	0.20987	-0.90602	-0.84627	-1.1183	-0.27853	1.9321	-1.1623	1.0109	-0.39045	-0.44469	-0.36145	-0.18637	-0.63694	-0.39556	-0.66378	0.56244	0.071217	0.31821	2.126	0.47017	0.8916	-0.01842	1.4158	0.55889	-0.31563	-0.8836	-0.48645	-0.81948	0.23822	0.053695	-0.65326	-0.4831	-0.22495	-0.90602	0.10312
AC016629.3	-1.3732	-1.134	0.17721	0.37891	0.81334	-0.33206	0.75041	0.71144	0.0065137	-0.58048	-0.17819	-0.58678	-0.273	1.1069	0.22314	-0.25441	-0.40192	1.323	0.62014	0.72827	1.4842	1.0313	-0.97719	0.77589	-0.40744	-0.37607	-0.58741	0.99333	-0.3611	-0.88621	-0.45899	0.80843	0.3597	-1.3049	0.39408	-0.23058	0.89643	0.83544	1.514	0.48607	-0.056133	-0.041362	0.32858	0.37891	-1.1269	1.3469	-0.84372	0.54989	0.22009
AC016683.6	0.18192	0.4771	0.76375	-0.29857	-0.019682	-0.3693	-0.3743	1.0462	-0.0091905	0.35573	1.0219	0.60235	0.50308	0.34825	0.14523	0.40017	0.23988	0.20996	0.4426	0.80203	1.1695	0.27626	-1.5337	0.52517	0.47878	0.5849	0.70066	0.61449	0.71534	0.5146	1.6424	0.33405	0.71329	0.14467	-0.59176	0.57973	0.38001	-0.76519	0.42416	-0.028652	-0.035175	0.43501	-0.69734	0.1005	1.0952	0.49929	0.015757	0.904	0.011536
AC016747.3	-0.63583	-1.2215	0.25348	-0.16295	0.021763	-1.589	0.13425	-0.10084	0.069777	0.50235	1.4577	0.27911	-0.58046	0.50908	-0.48118	0.54547	0.12588	0.35225	1.3639	1.6182	0.46429	-0.15334	-0.5154	0.37326	-0.91595	0.48346	-0.35937	1.7313	0.57795	0.33378	0.86545	1.0411	1.569	-0.51111	-0.94292	-0.61713	0.28412	0.30283	-1.0519	0.53864	-0.78951	-0.44539	-0.024057	-1.9535	-0.30697	0.48149	-0.50769	-0.70743	-0.77169
AC016757.1	-1.5319	-1.2199	-0.27957	-0.10668	1.1724	0.44072	-0.14535	-1.9429	-0.48742	0.27339	0.044864	-0.73235	-0.27457	-0.092682	0.17047	-1.0403	-0.49219	-0.38593	-0.071476	0.46243	1.154	0.26166	0.46479	0.51621	-0.2645	0.13528	-0.67375	-0.04036	-0.076444	1.0892	0.88101	0.37658	0.12821	0.22014	-0.38669	-0.78749	2.1492	0.77985	0.38137	-0.78563	0.25463	-0.30735	-0.21637	1.2283	-1.0938	1.8613	-0.80978	-0.089617	-0.27382
AC017096.1	-0.45262	-0.62843	-0.47554	0.45381	0.52665	0.079088	0.2062	-0.70033	0.89725	-1.2085	-0.28609	-0.53462	0.0099429	0.044784	-0.22422	-0.77489	-0.83016	-0.30824	0.77242	0.89725	0.21022	0.47458	-0.12584	-0.6769	0.031104	-0.21818	0.32254	-0.27499	-0.23865	-0.14718	-0.66815	0.94372	0.14456	-2.8683	0.22046	-0.66155	0.51508	1.1697	-0.88483	-0.18974	0.21202	-0.0044502	0.079624	1.1076	-0.28877	1.1653	-0.18709	0.10231	0.44471
AC017099.3	0.38083	0.029763	-0.23469	1.003	1.02	-0.34724	-0.74798	-1.1551	2.1805	-1.252	-0.95777	-1.1801	0.48068	0.057248	0.28569	-1.1538	1.1773	-0.73758	0.43404	2.1881	0.3013	0.6055	0.53733	-0.54243	-0.13122	-1.2123	-0.62943	-0.9831	-0.79779	0.50221	-0.27684	-1.3194	1.9389	0.61155	-0.35661	-0.69585	2.4556	-0.34608	1.8508	-0.65209	-0.4498	-0.86276	-0.49782	-0.033362	-0.4845	0.8834	-1.2981	-0.57044	-0.070536
AC018682.6	-0.044454	-0.68604	-0.90384	-1.0183	-0.41353	-0.43236	0.35011	0.0099267	0.11649	-0.61763	1.5215	0.11616	0.10248	0.62792	0.056931	0.76807	-0.24991	-1.2855	-0.18399	-1.4522	-0.030598	-0.36389	1.6158	-0.41353	-0.98119	0.2963	-0.24931	-0.80494	-0.016742	-0.29301	0.72691	-0.36806	-0.18396	-0.9535	-0.54881	0.49456	-1.4278	0.52795	-1.4469	1.1951	-0.52067	1.1436	-0.30064	-0.80325	0.45517	1.1768	-0.74166	-0.1723	1.4898
AC018755.8	-1.6273	-0.51854	-0.53022	0.26365	0.56992	-1.1999	-1.0236	0.7572	-0.67428	-0.078791	0.33099	0.59534	1.1423	-0.31592	0.77272	-2.539	-0.26212	-0.49589	-0.12746	0.58688	-1.646	-0.37044	-0.29454	0.26133	1.1544	-1.1291	-0.59614	-0.062751	-1.5613	-0.35744	0.4211	0.24235	0.022145	-0.016969	0.30482	-0.51637	1.3356	1.5808	-2.0509	-1.5575	1.13	0.9097	-0.71652	0.59667	-0.86495	0.73728	-0.56949	-0.67841	0.026409
AC018865.8	0.70283	0.11678	0.24598	0.12323	0.087387	1.3699	0.93949	-0.40874	-0.79485	0.089593	1.1185	-0.18975	-0.64886	-0.66676	0.60054	0.44514	-0.65566	-0.8722	-1.6716	-0.13101	0.36012	-0.027105	1.5219	0.079187	0.1909	0.22569	0.46566	0.3523	0.20234	0.034752	0.11628	-1.5828	-0.64886	0.62499	0.11926	-1.7541	-1.1433	0.091835	-2.1637	-0.51143	-0.77401	0.27747	0.32063	0.28423	1.1271	-2.2553	0.88628	0.38096	0.3388
AC019171.4	-0.18135	0.78517	1.3517	-0.35472	-0.14411	-0.92573	0.263	2.0037	1.015	0.66283	1.1616	0.9195	-0.36553	0.81572	-0.4996	1.2606	-0.86815	0.84323	-0.4308	-0.19944	-0.12726	0.47227	-1.9086	-0.14411	-0.031263	0.59582	-0.51024	0.71495	0.61491	0.38019	0.65128	1.2942	0.19603	1.7727	-0.09831	1.6734	-1.232	-1.5345	1.8723	2.0074	-0.3602	-0.27505	-0.51954	0.90415	1.0206	-0.78828	0.17583	0.13407	-0.74293
AC020663.1	-1.4799	0.22669	0.8526	1.2525	1.0158	-0.0059521	-0.11946	1.8199	-0.89289	0.23619	0.78743	-0.19401	0.22669	0.34614	0.31501	-0.15042	-0.017402	2.0407	1.6326	-0.93784	1.1352	-0.0075431	-0.64911	1.2453	-0.12192	0.34787	-0.86103	0.71247	0.66319	0.6026	0.086244	-0.70764	0.34414	-0.97933	-0.11165	-0.64594	0.16554	0.0067237	3.1155	0.66459	1.0786	0.59792	-0.37753	2.3183	-0.056802	0.61779	-1.3493	-0.19773	0.46665
AC021054.1	0.04398	0.33532	1.0182	-0.19016	0.099821	0.33532	-0.26949	-1.7429	0.79664	1.2765	0.032245	0.54425	0.99227	0.34854	-0.15089	0.15046	-0.34494	0.656	-0.80792	0.79664	-1.6895	0.16768	1.8473	-0.8791	0.57999	0.75757	0.3075	1.4336	0.23351	0.47874	0.11461	1.0094	0.099821	-0.85286	-0.64194	-0.99158	-0.42979	0.18359	-1.4915	0.10197	0.3956	-0.094155	-1.5401	0.46558	0.0018478	-0.11355	0.55156	1.2192	-0.044962
AC021148.2	-0.75121	0.095627	0.15836	-0.70187	0.70292	-1.624	0.80493	0.58069	-0.40692	0.2166	-0.5297	-0.38256	-0.3708	0.65956	-0.29265	-0.72238	0.20458	0.13874	0.53247	1.2286	-0.029906	-0.16116	-1.07	0.63465	-1.4446	-0.14794	-0.4303	0.96625	0.14811	-0.35175	-0.66922	-0.40411	1.0942	0.7168	-0.61944	-0.54556	0.61871	0.35459	0.95517	0.43505	0.12252	0.014368	-0.35148	0.15851	-2.1659	0.67357	0.082529	-0.46822	0.55769
AC021534.2	-0.22998	-0.25482	-0.32808	0.79436	0.96997	0.36264	0.12992	0.1645	0.12921	-1.01	-0.66211	-0.17886	-0.3635	0.70138	0.67406	-0.11592	-0.49883	0.9375	0.19493	0.48474	0.59032	1.1934	0.3413	-0.27764	-0.27468	-0.63067	-0.40068	0.13669	-0.21765	-0.25443	-0.43981	1.3483	0.73704	-1.0196	0.042359	-0.39458	1.4771	0.71081	0.77089	-0.11873	0.10246	-0.53394	0.10893	0.79496	-0.15144	3.1258	-1.6471	0.83434	-0.38759
AC021850.1	1.3864	1.0962	0.60638	0.36316	-0.32111	-1.1752	0.38868	1.0135	-0.32794	0.12943	1.1657	1.0143	0.21616	0.25086	-0.037222	1.0754	0.66971	0.91722	0.22617	-0.32794	-0.54276	-0.10384	-0.42025	-0.59449	0.94414	0.64916	1.4328	0.69642	0.76619	-0.96723	0.98215	0.30987	0.0638	-1.5748	-0.22802	-0.46739	-1.9309	-0.46053	0.87946	1.0758	0.9496	0.58257	-0.067529	0.44486	0.83756	-1.8017	0.32517	0.25093	0.25093
AC021860.1	0.17518	1.9477	-0.23055	-1.0107	-1.0939	-0.53175	-1.6299	0.84965	0.28113	0.73674	0.13985	0.58773	0.054414	-0.00011459	-0.35241	1.4539	-0.50441	-0.29715	0.72005	-0.4208	-0.41598	-1.0858	0.36216	-2.0416	0.67834	-0.17201	0.23076	-0.70367	0.52884	-0.55316	0.2049	-0.12581	0.49828	0.14899	-0.064167	1.9146	-0.83338	0.33235	1.7055	0.63723	0.16994	-0.069481	0.57189	0.58878	-0.16248	-0.48362	0.68689	0.13008	0.45849
AC022075.1	1.1723	1.1119	-0.46515	-0.38661	-1.0599	-1.1344	-1.002	1.5919	0.14592	-0.21301	0.35344	-0.42457	-0.96332	0.48583	-0.0071234	0.68151	0.16544	1.5956	0.27531	0.27531	0.44616	0.74504	1.0219	-0.81071	-0.79465	0.36059	0.7657	-0.090013	0.0088356	-0.16827	-0.71792	0.15301	0.23601	-0.3264	-0.38385	-0.074832	-1.3994	-0.21123	0.16289	2.0968	-0.60857	-0.38649	-0.43819	-1.5607	-0.21702	0.61099	-0.16065	-0.016552	-1.1247
AC022098.1	-0.53819	0.57558	-0.3376	-0.29459	1.0961	0.41127	1.2951	0.26663	-1.1023	-0.1993	-0.05928	-0.60374	-0.081967	-0.70325	0.37514	-0.58683	-0.33773	-1.9132	0.065503	0.53157	0.83154	-0.12521	-0.5366	0.82149	-0.094098	-0.87276	-0.65481	-0.14585	0.010039	-0.27071	0.20868	-0.81241	-0.88524	2.0064	-0.2252	0.12269	-0.91257	0.19742	-2.2739	-4.3609	-0.70211	0.43977	-0.20511	0.38655	-0.14344	-1.2582	0.72825	1.6701	-0.11706
AC022098.3	-1.0824	-0.026546	0.78798	0.28698	0.19789	0.33669	0.75416	1.0679	0.89372	0.60686	-0.035675	-0.29651	0.62929	-0.026046	0.49145	0.87113	0.79648	1.6324	-0.41818	0.19324	-0.63532	0.067297	-1.0296	0.57402	0.33669	0.88881	0.028119	0.34798	0.31534	0.74363	0.37488	-0.38603	0.90111	-0.74509	0.40662	0.41817	-0.97863	0.02803	-3.2675	-0.21572	0.49762	0.24619	0.90329	2.0764	-0.49598	-2.2475	0.54717	0.29305	0.43506
AC022100.1	-0.33052	-0.8013	-0.059018	0.87474	0.2381	0.019552	-0.046583	-1.0497	0.48484	-0.20047	-0.56473	-0.73788	-0.11883	-0.32762	-0.82963	-0.90287	0.28537	-1.1223	0.22108	1.21	-0.10688	0.40438	-0.047741	0.074649	-0.75975	-0.42042	-0.54557	-0.29791	-0.67095	1.3763	0.26683	-1.0105	0.29339	0.15283	-0.39458	-0.62273	2.203	0.39927	-0.61298	-1.3235	-0.96996	0.46678	0.43103	-0.90259	-0.096929	0.62326	-0.63627	-0.036787	-0.25114
AC022311.1	-0.21709	0.41639	1.2667	1.0343	-0.95901	-0.85166	0.36677	1.8567	-0.50566	-0.5919	1.4376	-0.5662	-0.78093	-0.523	-0.42608	1.5437	-0.022796	1.5957	0.1402	-0.85132	0.15433	-0.31881	-1.0285	-0.72622	0.51198	0.9551	0.17943	0.79561	0.47802	-0.66418	0.5843	-0.31648	-0.22003	-0.0027883	-0.088456	-0.14813	-0.99415	-0.80548	2.6185	1.9836	0.11359	-0.045771	-1.1715	-0.72877	1.0903	-1.1028	-0.033889	-0.60338	-0.32509
AC022498.2	-0.74346	-0.48872	-1.1706	0.23209	0.23209	-0.18825	-0.063797	0.83331	-1.8941	-0.64518	0.31273	-2.0663	-0.85078	0.028854	0.41117	-0.02864	0.24366	-1.5797	0.29184	-0.71442	1.5195	-0.019729	-1.2928	0.96251	0.016464	-0.85782	-0.056905	0.20844	-0.25849	0.20147	-0.56516	-2.0592	-0.90731	1.4778	-0.43343	-3.0011	0.11923	0.50121	-0.59133	-3.4136	-0.084845	-0.23815	1.2436	0.13693	0.23333	-0.2497	0.31269	-0.02864	0.50096
AC022596.6	2.0376	1.1485	0.17881	-1.1272	-0.95905	-0.93596	-1.2004	1.086	-0.18905	-0.16722	-0.18063	0.22018	-0.33303	0.44812	0.10382	0.0050338	0.93651	1.3686	0.14174	-1.4551	-0.37711	0.18892	-0.45366	0.60828	0.1791	0.60444	0.77149	-0.074003	0.55639	0.11261	1.1344	-1.0098	-0.30607	-1.31	0.24259	0.63866	-1.0996	-1.1462	4.5939	0.19281	0.66162	0.23816	-0.42904	0.0056432	1.1585	-0.49357	0.56536	-0.92607	-0.091996
AC022748.1	0.85363	-0.78549	-0.34866	-0.91554	-0.21049	0.85259	0.78178	-0.89097	0.83131	0.033083	0.50219	-0.6721	-0.039465	0.63851	0.21216	-0.29192	-0.15452	-0.69429	-0.9416	0.64456	1.3652	0.41516	3.9039	0.096831	0.32166	-0.67348	-0.22925	0.26559	-0.31341	0.21856	0.64905	-1.1946	-0.77223	0.50607	-0.35922	0.33705	0.83143	-0.36348	-0.12628	-1.0858	-0.18833	-1.2264	0.68862	-0.5662	1.5359	-0.004821	0.65973	0.027802	-0.27618
AC023024.1	0.28038	0.63288	0.070923	0.021996	-0.37041	-1.3664	-0.9155	-2.3643	1.099	0.03977	-1.0214	0.65271	1.5808	-0.12034	0.28175	-0.032538	-0.40383	-0.96471	1.4766	1.1598	-1.2042	-0.74337	0.86455	-0.70905	-0.38251	-0.53083	-0.26607	-0.39567	-0.33825	1.2278	-0.17075	-0.36162	0.37159	1.071	0.437	-0.48382	1.3186	1.3221	-1.8583	-1.2378	-0.29885	0.19347	-0.65962	-0.1683	-0.1684	2.2402	-0.71881	0.26674	-0.14789
AC023055.2	0.085708	0.67259	-0.17766	0.23458	1.579	-1.0856	0.60545	-0.77256	-0.17005	0.53141	-1.2607	-0.36646	0.34112	-0.10169	0.61157	-0.80243	0.86652	0.55607	0.52398	-0.17005	-0.46666	0.19251	0.60512	1.2839	0.15762	0.37289	-0.30678	0.4907	0.43445	0.3868	-0.26834	0.19031	-0.69791	-2.1564	0.037902	-0.55358	1.5768	0.26957	-0.67398	-1.8549	-0.20016	0.988	-1.1972	1.2488	-0.43008	0.50895	0.31464	-0.17345	-0.53607
AC023510.2	0.86742	0.67799	-0.014656	-0.81035	-0.84744	-1.2599	-0.76441	0.21371	0.41333	0.024607	-0.037181	-0.17236	-0.54084	0.14335	-0.18634	0.58559	0.77948	0.81354	-0.87949	0.34172	-0.25139	-0.1605	0.17157	-0.73017	0.31143	0.25973	0.20786	-0.18028	0.48504	-0.66396	-0.52475	-0.60146	0.56172	0.029642	-0.17203	0.46828	-0.8722	-0.98039	0.91915	2.0559	-0.19313	-0.59402	-0.41862	-1.9809	-0.92581	1.0795	0.5252	0.58559	-1.4967
AC023830.2	0.32605	2.1395	-1.0271	-0.098642	-0.88456	-1.3829	-1.5427	-0.4267	0.55818	-0.18921	-0.38836	0.7631	-1.6258	-0.04253	0.49236	1.5781	-0.42493	-0.98308	-0.7806	-1.0373	0.022013	-0.41692	-0.57899	-0.066818	-0.93391	0.53917	-0.17794	-1.0523	-0.62066	-0.078804	-0.32608	0.036698	1.0201	-1.3581	-0.40744	-0.55724	0.65063	2.7079	-1.3068	1.3568	-1.6546	-1.1873	-1.0468	-1.3382	0.67777	1.0297	-0.15337	0.047736	-1.6194
AC024270.1	-0.009942	0.5654	-0.49072	-0.60929	-0.45846	-1.0329	-0.41675	1.1623	-0.94641	0.13572	0.63077	0.9933	0.61845	0.9403	0.067603	0.78244	0.80372	0.96862	1.3634	-1.2758	0.42374	0.13089	0.18215	0.99312	0.19383	-0.14084	0.39852	0.38521	0.47605	0.49163	-1.0602	0.91858	-0.2554	-0.20364	-0.23876	0.31817	-1.7509	-0.48709	1.5751	1.8695	0.44228	0.67901	0.55654	0.21973	0.38904	0.41365	-0.77322	-0.80533	0.28054
AC024560.3	0.23419	1.1097	0.75995	-0.29158	-1.0723	-0.9403	-0.71617	1.1525	0.10312	0.10031	0.91751	-0.21613	-0.42026	0.10649	-0.60617	1.5807	-0.22693	1.1736	0.55921	-1.1589	-0.16296	-0.058663	-1.221	-0.9594	0.39865	0.76077	0.17191	-0.05456	0.39172	-0.56925	-0.22693	0.24711	-0.36993	0.34088	0.039109	0.67605	-0.93704	-0.88871	3.4268	1.78	0.54347	0.33566	-1.0704	-0.269	0.369	0.29619	-0.088517	-0.18741	-0.24486
AC024575.2	0.13082	0.42163	-0.81829	-0.9812	0.28448	-0.40217	-0.62936	-0.86941	0.14612	0.75382	-0.76409	1.3234	-0.084688	0.59059	0.17481	-0.61016	0.79514	-0.31753	-0.62944	-0.58163	0.59975	0.24202	0.05057	1.1247	-0.32632	0.14266	0.4897	0.36802	-0.22549	0.58445	-0.26089	0.015973	0.22922	-0.53988	-0.11933	-0.43327	0.25696	0.33526	-3.6537	-1.6936	-0.69098	0.29671	-0.31657	0.40717	-1.0936	0.27398	0.36875	0.16293	0.26894
AC024575.3	0.97091	-0.83677	0.22087	1.4971	-0.81092	-1.3401	0.014606	-0.56871	1.403	0.92778	0.037441	-0.57577	0.46568	-0.35224	-0.30497	-1.7112	0.69282	0.19196	-1.5235	0.55194	0.1853	0.85054	1.9247	0.37958	-0.61337	-0.085909	-1.7094	0.42533	0.10961	0.45035	-0.28784	0.40413	2.3708	-0.57485	0.10273	-0.26109	0.8307	-0.47826	-2.1113	-1.2909	-0.13458	0.37784	-0.10776	0.31723	-1.2637	-0.95347	-0.56511	-1.6743	1.0338
AC024940.3	-0.26777	-1.0351	-0.70004	0.3172	2.1862	1.3273	-0.67834	0.21952	-0.91943	-0.12695	-0.46031	0.29499	-1.1915	-0.29245	0.29413	-0.4285	-0.78127	0.6441	2.7349	-1.3743	1.0361	-0.48923	-0.26464	0.53331	0.78234	-0.19958	1.6107	0.27638	0.035589	-0.94905	0.53255	0.18457	-1.1221	-0.53386	-0.59087	-1.0935	-1.4349	-0.27059	0.13562	-0.074536	-0.41665	-0.0036351	1.0529	-1.9023	1.2797	-0.46922	1.7865	-0.33777	0.49622
AC025627.16	-0.060662	-0.3711	0.82491	-1.5005	0.93157	-1.0845	0.74037	0.51506	-1.0566	1.1583	0.98569	-0.38527	-0.99214	0.0052617	-0.092104	-0.047634	1.201	-0.17388	-1.0257	-1.1904	0.94839	-0.67705	-0.53993	0.70568	-1.1365	0.98627	-1.9842	1.0596	-0.10827	-0.21532	-0.78135	-0.1845	0.58417	0.78192	0.65872	-0.66445	0.067757	-0.073715	-1.7336	-1.7024	-0.21339	0.69988	-0.71099	-1.4047	-1.2841	0.66705	0.25859	-0.11343	0.89847
AC025647.1	-2.1684	-0.46189	-0.27121	-0.56857	-0.61387	-1.0208	-0.41721	-1.1339	0.14785	0.073683	-0.038291	0.45256	0.36096	-0.15197	-0.74217	0.57058	0.66747	0.43098	0.24092	0.73296	-0.59615	0.50327	0.97924	-1.029	-0.68683	-0.59467	-0.31226	-0.014383	-0.56036	-1.0044	-1.5124	0.8849	-0.2204	-0.89934	-0.76868	0.26778	0.68526	0.24889	-1.6354	-0.17738	-0.13397	0.070568	-0.92984	-0.56857	-1.6428	1.8666	0.23393	0.74829	-0.64175
AC026369.2	0.26659	0.0058347	0.81527	0.2015	1.2983	0.76959	0.40297	1.3254	-1.6681	1.5947	0.41247	-0.036889	0.31878	-0.23791	0.43062	-0.65319	0.27453	0.27374	-1.0433	-2.9626	-0.21833	-0.4219	-1.1112	0.50863	0.3368	-0.36591	0.43324	0.6954	0.35308	0.35676	0.73274	-1.3426	-1.7287	1.8287	-0.098336	-0.74083	-0.6129	-0.99133	-1.1235	-1.3934	-0.94578	0.11084	0.3215	-0.48064	0.60202	0.56944	1.1135	0.60062	-0.51877
AC027323.1	0.17016	1.1094	0.056573	-0.19909	-1.3152	-1.5006	-0.42962	0.92559	0.60809	0.28016	0.37896	0.49873	0.90621	0.074611	-0.016871	0.94992	1.2446	0.14994	1.1496	-1.3327	-0.8102	-0.54718	-1.7487	-0.84471	0.7315	0.17475	0.46494	0.054619	-0.1506	-0.099538	0.13447	-0.41338	0.048026	-0.022543	-0.25935	0.75459	0.095464	-1.2904	3.3451	0.9089	0.90621	1.0857	-0.54544	-0.26772	-0.28013	1.734	0.40132	-0.42974	-0.088524
AC034193.5	-0.12483	0.47413	0.35839	-0.31884	-0.65996	0.40689	0.45318	1.0216	0.43472	-0.54407	0.39393	0.013676	1.6372	-0.051305	0.82138	-1.1547	1.0605	-0.17191	-0.17759	0.25698	-1.0379	0.57562	0.44172	0.36515	-0.015655	-0.24007	0.14131	-0.34179	0.050639	0.95752	-0.78758	-0.77407	1.6537	0.01611	0.80605	2.05	1.119	0.17043	5.6464	-1.1742	0.81023	0.19592	-0.035303	-0.12058	0.55201	-0.064055	1.7859	-0.41986	0.3006
AC034199.2	-0.67662	0.42627	-0.4281	-0.12168	-0.6454	1.2767	0.71611	-0.7955	-1.1301	0.034576	-0.27298	-0.28243	0.014272	-1.4623	0.59068	-0.8102	-0.3469	-2.1063	-1.3667	-1.4279	0.26393	-0.79342	2.1168	-0.42081	0.15737	-0.69685	-0.094817	-0.47088	-0.60539	0.073389	0.69513	-1.8794	-0.88282	0.92721	0.27971	-1.1657	-0.75746	0.014002	-1.8885	-3.733	0.27797	0.28649	-0.181	-0.27856	1.3749	-2.202	1.325	0.95764	-0.29637
AC034236.3	-1.0651	1.3578	-0.022697	-0.73508	-0.070874	1.5275	-0.24452	0.81667	-0.84342	0.40099	0.08064	-0.13731	0.37315	-0.47053	-0.84019	0.37343	-1.2556	-0.98892	0.77447	-1.948	1.0128	-0.8083	-1.6443	0.87576	-0.55631	1.3303	-0.30904	-0.67837	-0.49255	-0.50058	0.43653	-1.9049	-1.0831	-2.2856	-0.72771	-1.6275	-1.0927	-1.1519	-1.5179	1.0513	1.7025	-0.82612	1.7521	-1.071	-0.48413	-0.41383	0.86218	-0.66863	0.36285
AC044839.2	-1.0486	-0.03284	1.0622	0.27962	0.56443	-0.0013238	0.74622	-1.002	0.30061	1.8649	0.78028	1.645	-0.16159	0.43554	0.45093	0.63302	1.0241	0.39423	-0.91047	-0.61222	-0.65889	-0.41083	0.55012	1.1165	0.064275	1.4316	-0.2153	1.031	0.40022	0.41764	0.27486	1.0315	-0.68997	0.79504	-0.60799	-1.4522	-1.8107	0.28498	-2.8925	-0.85265	0.55657	0.1428	-0.58471	-0.033337	-0.41265	-2.4299	0.29645	-0.45117	0.34257
AC055839.1	-0.7716	0.45684	-0.86138	-2.0528	-0.032648	0.6726	0.24868	-0.93322	-1.6423	0.54822	-0.52264	0.58163	0.4464	-1.3255	0.6313	-1.1341	0.25553	-3.396	0.53036	-0.6835	0.4234	-0.39271	0.75606	0.95239	-0.55866	-0.11944	0.24211	0.49654	0.19875	0.41722	0.41676	1.1629	-0.78844	0.63627	0.33934	-0.16899	-0.65839	1.0827	0.12299	0.72306	-1.0766	0.59017	-0.21553	-0.65523	0.58983	-0.79376	0.80242	1.2988	-0.4425
AC058791.2	0.53879	-0.59736	-0.93533	-0.66663	-0.43324	0.75036	-0.50702	-1.1148	1.2765	0.022727	-0.47841	0.13843	-0.79603	-0.48281	-0.27827	-0.8519	0.39584	-1.7515	-1.0852	0.94626	1.5917	0.012436	0.61333	0.42616	-1.1316	-0.41706	-0.42138	-0.53468	-0.85104	0.039504	-0.93461	-0.36355	-0.035291	0.41606	-1.4142	-0.026229	0.51976	0.23693	-1.1955	0.3658	-1.782	-0.98556	0.5961	-1.2194	-0.29308	-0.45299	0.30665	-1.0917	-0.66639
AC062028.1	0.02519	1.5485	0.17411	0.69505	0.61175	1.9544	1.0573	0.37315	-0.73478	1.0666	0.16346	0.62984	-1.315	-0.47284	1.116	0.95424	-1.1684	0.50276	-2.073	-1.6573	-0.44433	-0.66127	0.067768	0.81286	1.0721	-0.35458	0.725	0.6803	0.43953	-0.69722	-0.35535	0.012321	-0.34909	0.59379	1.006	0.9678	-1.0485	-0.4623	-0.91139	-0.44174	-0.2281	1.0175	-0.045431	0.081311	1.3352	-0.93804	0.25166	1.2484	-0.74109
AC063965.2	-0.17269	-0.78056	-0.20292	0.38354	0.50869	1.2883	1.2704	0.27901	-0.41726	-0.6536	-0.29336	-0.70132	0.011922	-0.10892	-0.26423	2.1572	-2.961	0.72342	0.3301	1.9916	0.97942	1.0403	0.84285	-0.03907	0.3808	0.41506	0.47563	-0.29835	0.34475	0.054766	0.97272	1.3985	0.41002	-0.2887	-0.76568	0.025124	0.50513	0.6389	0.015628	1.6818	-0.096955	-0.68394	1.1121	0.38354	-0.55037	0.55761	-1.6426	-0.3379	1.556
AC063977.1	-0.46335	1.2383	-0.035381	-0.50202	-0.24285	0.82905	0.69972	-1.1267	-0.016137	0.007981	0.18046	0.70365	1.0936	-1.0106	0.60649	-0.053048	-0.93056	-1.1172	-0.74751	-0.74751	-0.074074	-0.26081	1.7452	0.35974	0.037684	0.034007	0.38211	-0.19715	-0.75465	0.02807	0.33618	-0.17285	-0.70622	-0.02913	-0.018527	-0.52792	-1.2451	0.39177	-1.0623	-0.76531	-0.23538	0.24206	0.19051	-0.022845	2.0323	-2.3273	1.4748	0.82661	0.01787
AC066593.1	0.78444	0.38952	0.19485	-0.5022	-0.4549	-1.4505	-0.61875	0.55956	0.89139	-0.41356	0.90117	-0.2313	-0.17106	0.84731	0.044109	0.87853	0.22538	1.3907	-1.1342	-0.22877	0.25586	0.51536	0.20397	-0.55444	-0.25388	0.11605	1.1935	0.15635	0.56436	-0.21282	-0.13514	0.55227	0.57556	0.84933	-0.36976	0.28795	-1.5421	-0.064494	-0.7506	2.4705	-0.64923	-1.0203	-0.60688	-1.835	0.62881	1.3981	-0.51433	-0.30152	-1.5007
AC068020.3	0.065005	-0.48461	-0.0031292	0.41019	1.5812	-0.67822	0.60014	0.5752	0.31232	0.27899	-0.44701	-0.08007	-0.22343	0.039979	1.0579	-1.5946	1.3231	-0.18293	0.086117	-0.34109	1.1703	0.48827	-0.51637	0.58068	-0.13992	-0.9543	-0.42663	0.21246	-0.43331	0.21892	0.9422	0.23124	0.4543	-0.44003	-0.39637	-1.6349	-0.17419	0.23747	-1.0575	-2.0337	0.55019	0.17078	-0.60459	-0.44845	-2.6664	0.063413	-0.7276	-0.073938	0.30046
AC068057.2	-1.2175	-0.36169	-0.74327	0.56127	-0.66775	0.83216	0.19721	-0.6131	-1.6664	0.19469	-1.0004	0.24282	-0.26202	-0.94099	-0.44774	-1.331	1.6249	0.33767	-0.6271	-2.3795	1.3256	-0.61251	-0.53591	1.2744	-0.51832	-0.72032	-1.3697	-0.69774	0.52573	1.0113	1.0996	-1.043	-1.6886	-1.0941	-2.032	-0.10826	0.73597	1.1076	0.25472	-0.52913	-0.23959	-0.026361	-0.19201	0.96643	0.04937	0.141	1.3055	-0.16752	0.018347
AC068181.1	-0.86541	0.83846	-0.079166	-1.5918	0.6102	-0.86955	-0.20414	-0.085431	-0.99899	-0.51478	0.32182	-0.3777	-0.36643	-0.67959	0.30314	-0.35037	-1.6163	-1.8753	0.11596	-1.6191	1.6487	-0.32278	0.027668	0.6102	-2.511	-0.50303	-0.70212	0.10984	-0.085743	0.30032	-0.97189	0.51436	0.39008	0.59574	-0.60874	2.6219	0.03994	-0.27651	3.3048	-0.33581	-0.069708	0.60831	-0.24336	-1.0732	-1.1022	-0.062875	-1.2825	-0.051876	0.17796
AC068353.1	0.25859	-0.20173	0.11726	-0.70727	0.51811	-0.20173	1.0584	2.5769	-0.32272	-1.829	0.72977	-0.7723	-1.0456	0.53543	-0.71697	2.0785	-0.83487	1.1761	1.0623	-0.84267	1.0831	-0.02151	0.35438	-0.49748	0.35457	0.40632	0.22108	-0.38262	0.35567	-1.4932	0.74343	0.42624	-0.038835	-0.03287	0.043001	1.0557	-0.33546	0.29175	4.0637	1.0709	0.67615	-0.54295	-0.97421	0.0017888	1.4721	-0.22357	-0.099068	0.7986	0.40793
AC068385.1	-0.070599	0.7118	0.10264	-1.1676	1.1259	1.1833	1.34	0.9516	-0.88922	-0.34828	-0.17798	-0.79432	-0.42339	-0.50747	-0.02087	-1.5677	-0.80361	-0.93479	-0.26648	-1.5164	0.89305	0.20912	-0.91317	0.049655	-0.36256	-0.82395	0.12276	0.32233	0.22148	-0.53312	-0.27273	-0.86343	-0.55389	2.8435	0.49511	0.77844	-0.60143	-0.63806	-1.0406	-3.4758	-0.82609	-0.13253	-0.081743	-0.030119	0.11211	-0.77627	-0.22302	0.36386	-0.99114
AC068491.1	0.35208	0.79544	0.52916	-0.91103	0.52442	-0.7628	-0.43476	0.77486	-0.41844	0.80937	0.84603	2.0276	0.56242	0.82209	0.37244	2.1978	-0.58211	1.7454	-0.027193	-0.41844	-0.28694	-0.31582	-0.73804	0.68631	0.90815	1.4041	0.89961	0.6494	0.93753	0.26245	1.154	-0.083344	0.42243	0.28064	0.40455	0.018871	-1.1837	-0.73684	0.64277	0.21886	0.032097	0.82911	-0.14871	-0.089809	0.81966	-1.575	0.32731	0.23909	-0.78499
AC068580.3	-0.2444	-0.44449	0.030176	1.0056	1.0629	0.97849	0.68838	-0.43605	0.64672	-1.3124	-0.91087	-0.52811	0.22421	-0.156	-0.26392	-0.45553	-0.2915	-0.29703	-0.31541	1.7529	0.25898	0.56565	-0.14491	0.14457	0.26746	-0.94335	-0.25403	-0.037275	-0.24917	0.16434	-0.21322	0.80555	0.57846	-0.3936	0.21674	-1.853	0.89229	0.84034	-2.2122	0.2256	0.14085	-0.30756	0.23407	1.1566	-1.4277	1.0376	-0.43195	0.7221	-0.094305
AC068658.1	-0.58314	-1.222	-0.55409	1.77	-0.60343	0.65349	-1.6175	0.82492	2.0737	-0.69788	-0.17077	-0.48808	-0.14953	0.73919	-0.88812	-0.073312	-1.1904	-0.47773	-1.0753	-1.5041	-0.17596	-0.022046	-0.34689	0.61515	-1.4286	-0.40589	0.73336	-0.71102	0.71026	-0.61395	0.012563	-0.044591	-0.41218	-2.1798	-1.2093	0.49879	-1.303	-0.68014	-2.4625	0.6027	1.1818	-1.0281	-0.38094	1.3446	-0.78279	-0.50133	-0.36604	-0.073312	-0.0052522
AC068989.2	-0.029243	-0.20839	0.70062	0.93191	-0.68464	-0.56543	-0.05243	0.2004	-1.694	0.97905	-0.5208	-0.12597	-0.083638	0.15984	0.33639	-1.1278	-1.1392	-0.33553	1.8979	0.50049	0.78363	1.1979	0.47532	-0.067291	-0.45456	-0.49669	-0.5242	-0.13665	-0.37736	0.21055	-0.55938	-0.50494	0.14435	0.67867	0.96985	-0.18553	1.1528	-0.31255	1.9942	-1.6224	0.634	0.34423	0.090771	0.19908	-1.5959	-0.8466	-0.7662	-0.30958	0.35938
AC069029.1	0.031617	-0.077826	0.59118	-0.33261	0.26251	-0.56044	-0.38766	0.3981	-0.089611	-0.12964	-1.1812	0.86811	-0.2758	-0.67752	0.33921	0.13716	1.0737	-0.069235	1.1442	1.2388	0.37171	0.54547	0.16464	0.22976	0.96265	0.04833	0.20312	0.08658	-0.38766	0.9113	1.4851	0.77724	-0.32057	0.75911	0.41982	0.013885	0.67724	-0.081536	1.5377	-1.3336	1.2971	0.14046	-0.20143	0.4354	0.38867	-0.1367	-0.87993	0.13716	0.23871
AC069154.2	-0.58648	0.3304	0.13377	-0.25821	0.55013	0.73387	1.4378	1.5729	-0.36226	-0.25502	0.49867	-1.0438	-1.1639	-0.69379	0.98532	-0.8528	0.036053	-1.1974	-0.80032	-0.62469	1.291	0.21875	-0.49879	0.03171	0.43763	-1.2624	-0.68374	0.25253	0.06313	-0.12157	0.71662	-0.79308	-0.74398	2.5117	0.15877	0.74833	-0.763	0.20539	-1.6972	-2.9648	-0.15112	0.69233	0.15923	-0.56276	1.2465	-1.2017	1.1362	0.52279	0.00708
AC069234.1	-0.41622	0.1125	0.010093	-0.25049	-0.35912	-0.40269	-0.39545	-0.21162	0.7828	0.42293	0.045457	1.1869	1.3169	1.3245	0.25091	0.28216	-0.37847	-0.14003	-0.3605	0.73934	-0.31164	-0.59177	-1.43	0.87631	0.080521	1.2328	0.3076	0.38353	0.33508	0.54555	-1.1509	0.2937	-0.1904	-1.7458	-1.2217	-1.8377	-0.73537	0.96386	-2.7521	-0.71752	1.1216	0.80787	0.43025	0.79072	-0.54348	-0.3512	-0.75855	0.22192	-0.13268
AC069525.1	0.85798	0.048233	-0.28335	-0.80684	-0.94348	-2.0381	-1.4343	0.17622	0.15806	0.38513	0.20181	-0.27082	-0.19572	0.043014	0.81793	2.0584	-0.31384	0.29014	-0.67224	0.56637	0.43058	0.34136	0.76638	0.16978	-0.39102	0.376	0.81784	0.06053	0.17622	-0.41688	-0.60768	-0.25345	0.30055	-0.35385	-0.24578	-0.3686	1.2744	0.27673	-1.1238	2.3313	-0.87682	-0.058311	0.12702	-2.2269	-0.61567	0.93335	-0.68039	-0.45284	-1.1394
AC073043.2	-0.15851	-1.5009	-1.4527	0.058522	-0.37491	-0.45604	-0.90635	-1.4488	0.78621	0.59854	-1.5126	-0.56249	0.43636	-0.36691	0.59208	-2.282	1.2933	-1.1186	0.90962	2.4168	0.21461	1.4326	0.77396	-0.070747	0.91319	-0.43685	0.20653	-0.93748	-1.3971	0.90061	-1.9612	0.84169	0.521	-0.52844	-0.37595	0.33973	1.0611	0.85635	-0.91746	-1.7964	0.066531	-1.3444	-0.59001	-0.28178	-1.5427	0.53464	0.74498	-0.3273	-0.49892
AC073135.1	-0.63611	-1.4117	1.5628	0.66928	0.50531	0.23488	0.20218	2.3502	-0.18189	-0.41803	-0.02311	-1.0409	0.12725	-0.54519	0.16257	-0.39802	0.72296	0.40752	0.085282	-0.50585	-0.83535	-1.0081	-0.20213	-1.226	-0.022916	-0.81026	0.087645	-0.30237	-0.029729	-0.55359	0.069423	-0.24802	0.68127	-0.26461	-0.18852	0.41015	-1.4938	-0.25231	1.8064	0.77395	0.65592	0.10831	-1.2996	1.3933	-0.98393	-0.35801	1.1079	-0.62365	1.0858
AC073343.8	0.87639	-1.0415	0.67482	0.20958	0.24709	0.10519	-0.73446	-1.1176	0.2429	0.1161	-1.0665	-0.83929	0.11953	-0.12652	0.45985	-1.4226	1.8999	0.052402	0.62943	0.70417	0.61208	1.1248	1.1539	-0.31838	-0.20599	-0.86762	-0.45074	-0.71686	0.031159	-0.43993	0.080919	0.26966	-0.16131	-0.32378	1.0953	0.20737	1.2759	0.39477	2.4029	-0.74147	-0.022716	-0.42271	-0.50892	-0.99055	-0.56771	0.85645	0.45714	1.613	0.12847
AC073346.1	0.22548	-0.1645	-0.057871	0.36761	-0.85815	-1.016	-1.1503	-0.35683	0.39645	1.8263	0.43276	1.2778	0.22592	0.21065	-0.27834	0.034	0.48143	-0.86988	-0.31412	0.14347	0.38961	-0.52487	-1.0578	-0.63201	-0.2732	0.22952	-0.54013	0.2509	0.23554	0.011079	0.64876	0.38007	0.07657	0.65896	0.031383	0.29206	-1.2883	-0.77798	-0.97507	0.42072	-0.39632	-0.3815	-1.1232	-0.49965	0.060149	1.8001	0.062392	-0.54355	-0.27478
AC073548.1	-1.0768	-0.60083	0.34592	0.8066	0.52789	-0.38876	1.1079	1.3019	-0.43604	0.21084	1.3135	-1.1208	-0.60083	0.32848	0.18632	1.819	1.0924	0.89107	-0.39792	0.12854	0.09264	0.70507	-0.71061	-0.21181	-0.25563	1.0615	-0.534	0.67599	0.56757	-0.32886	0.49059	0.48214	0.59328	-0.84689	-0.11553	-1.1356	-0.097691	-1.3001	1.0113	0.66087	0.60701	-0.18218	0.15306	-1.0003	0.004149	-0.75286	-0.69229	-0.30498	0.016893
AC073869.20	1.3894	-0.41057	-1.4789	-0.65092	-1.5584	0.41384	-1.3778	-0.9697	0.59062	-0.11541	0.53622	0.7547	-2.1423	-0.85514	0.25953	-1.4833	-0.28127	-2.0582	0.88601	-1.2395	1.1191	0.17524	0.7369	-0.55892	-0.23823	-0.32078	-0.19769	-0.71613	-0.36633	0.78338	-2.6036	0.82304	-0.0050574	-2.2807	-1.1991	-0.30819	-0.43343	0.83303	-0.46553	-0.082256	-0.61701	-1.2329	-0.53443	1.2714	1.0671	1.2844	-1.3703	0.23688	0.078866
AC074286.1	1.3205	0.33574	0.79109	1.0725	-0.46696	-1.1096	0.47708	0.16928	1.378	-0.12189	0.60831	0.064762	0.7027	-0.74749	-0.56794	0.37596	1.2424	0.71098	-0.21924	-0.14747	-1.3868	0.19546	-1.0383	-0.77226	0.3778	0.032798	-0.21297	-0.36957	0.029883	-0.099651	-0.68216	-0.012228	0.71593	-2.3923	0.21928	0.39468	0.77723	-1.2408	1.8853	-0.36331	0.20471	0.26334	0.29065	0.85983	-0.94593	0.25344	-0.64544	-1.9841	0.11993
AC078802.1	-0.26018	-0.054262	0.7617	0.36869	-0.15571	-0.19083	1.013	2.74	0.24056	0.088483	0.85808	0.4511	-0.46906	0.024607	-1.1286	0.011538	-1.9636	2.127	0.085961	1.4547	0.29153	-0.02161	-0.82531	-0.50974	0.62152	0.24685	0.79147	0.94027	-0.38619	0.16746	-0.067834	0.94027	-0.027831	-0.20382	0.37932	0.41385	-0.028334	0.40269	2.4587	1.2371	0.18857	-0.47643	-0.061972	0.1864	-0.29634	-0.25661	-1.3959	0.70628	-0.78506
AC078847.1	-0.19178	-0.068214	-0.76188	-0.99057	-0.98859	-0.89701	-0.73855	-0.69649	-0.2236	-0.21133	-0.31154	-0.68958	-0.44118	-0.33432	-0.59011	-0.38078	-1.0989	-0.89046	-0.48313	0.60588	0.43091	-0.25161	-0.95822	-0.12462	-0.89701	0.04322	-0.67372	-0.91135	-0.88354	-0.36324	-1.1286	-0.9698	0.30667	0.96106	-0.9393	-0.55766	0.38043	2.7072	-0.999	1.0719	-1.1455	-0.89952	0.3965	1.2456	-1.274	-0.081688	-0.85713	-0.94927	-0.99727
AC078937.4	0.082004	-0.36273	0.8066	0.23151	0.12542	0.67179	0.71103	-0.58692	0.45686	0.046273	0.2025	1.2293	0.8066	0.96003	-0.043555	0.49937	-0.30517	0.13758	-0.25615	0.07669	-0.18341	0.15986	-0.34304	0.83214	0.25704	0.22885	0.52007	0.010542	0.16874	0.45957	-0.30517	-0.43889	-0.29397	-1.5505	-0.57741	-2.4469	-0.80864	0.96042	-2.7647	0.14925	0.83104	0.72711	0.40838	1.1375	-0.58409	-1.1884	0.24956	-0.90637	-0.30003
AC079061.1	0.76659	1.5841	-1.0517	-0.82078	-0.57658	-1.6738	-1.5174	0.077083	0.37311	-0.66172	0.10331	0.24241	1.2009	1.0197	-0.17512	0.73834	-1.195	-0.48735	0.022984	0.22478	1.029	1.1395	-0.55835	-0.35277	-0.85111	-0.16501	0.6567	-0.67042	-0.2412	0.23857	-1.0004	0.84832	-0.16578	-1.3341	0.0074519	0.41996	-0.22499	0.86402	0.70424	1.5548	0.27591	-0.095546	0.65218	0.31324	0.10278	1.6265	-0.62388	1.1789	-0.24987
AC079341.1	-0.47215	-1.3171	-0.47222	0.28993	0.98126	0.59725	0.83829	-0.24419	0.59152	-2.1252	-0.051985	-0.45829	-0.77075	0.6758	0.085993	-0.2063	-0.40036	-1.1411	-1.2059	1.2601	0.56516	0.67984	-0.046184	0.33106	-0.19556	-0.34124	0.045238	-0.039256	-0.42894	-0.57854	-1.2075	1.4082	0.2392	-2.4873	-0.39472	-1.8385	0.90687	1.449	-1.6207	0.86959	-0.29762	-0.0091015	0.64698	0.45428	-1.1328	1.7627	-2.2593	0.35343	-0.28633
AC079776.2	-0.67184	0.29042	-0.29728	-0.34214	-0.1557	0.29042	-0.31352	0.35567	-1.0402	1.4485	0.58073	1.6008	-0.033546	-0.36317	0.30846	1.0579	1.2193	0.020794	-0.49901	-1.2619	-0.59299	-0.40698	1.3382	0.32159	0.44466	1.8113	0.12783	0.94739	0.052225	0.080666	0.15017	0.69896	-0.6927	-0.12261	-0.20053	-1.9341	-0.94258	-0.18023	-3.2604	-2.5566	-0.0077306	0.26492	-0.69764	-0.62862	1.0463	-1.079	0.78008	-0.44272	-0.57137
AC079953.2	1.1753	0.32487	-0.0096816	-0.81506	0.6529	-0.55217	-0.73374	-0.26475	-0.38153	-0.76165	-0.76449	-0.51724	0.35497	0.010507	-1.19	-0.19958	1.108	-0.26971	3.0139	0.20163	-0.35932	-0.14051	-1.3334	-1.1143	0.13765	-0.72403	0.62679	-0.29551	0.32487	-0.052107	-2.0082	-0.71727	0.67336	0.77926	0.33598	0.21757	1.3366	-0.79664	3.1196	0.35269	0.022696	0.2998	-0.89552	1.4378	-0.61622	-0.026745	-0.3651	0.14499	-2.0614
AC084018.1	0.28574	-0.74857	0.4063	0.25205	0.059804	-0.70562	-0.80575	0.63398	0.63351	-0.013014	-0.79466	0.17528	0.16225	0.52729	0.38847	-0.37181	0.58833	0.4076	-0.24111	0.67327	-0.070182	0.77522	-1.2484	0.23153	-0.9005	0.7222	-1.6819	0.20772	-0.14876	0.24171	0.59847	1.122	0.38946	0.76961	0.78212	2.0987	1.3926	0.17819	2.4734	0.66599	0.007715	-0.21141	0.1671	0.30278	0.34514	3.013	-0.67102	0.5135	-0.5376
AC084125.1	0.23615	0.80456	-0.89881	-0.35722	-1.0804	0.9057	-0.27317	-0.24692	1.5171	-1.0801	-0.78776	-0.89954	0.51267	-0.86558	0.37198	-0.47953	-0.32798	0.47583	-0.681	1.5171	1.4132	1.0713	1.1392	-0.98111	0.27963	-1.2205	-0.59692	-1.308	-0.99879	-0.12081	0.054146	1.1935	-0.25502	-0.39752	0.24799	1.5119	-0.35224	0.98637	1.9393	1.5185	-0.20219	-0.99031	-0.023096	-1.2682	0.91935	0.031412	1.3819	-0.1147	-0.44515
AC084209.1	-1.7917	1.8126	0.10439	-0.78382	0.60363	-0.090205	0.75307	1.6646	-1.2913	-0.51109	0.63745	-0.55947	0.10642	-1.2737	0.45208	-0.31758	0.79835	-0.18219	-0.62256	-0.21809	1.4617	0.46585	-1.7824	0.66864	0.36566	-1.1684	-0.97569	0.84268	0.33987	-0.12279	-0.068185	0.056635	-1.6494	1.1709	0.33788	0.31151	-0.3338	0.40425	-1.4228	-4.0792	-0.15761	1.5487	-0.54102	-0.43969	1.4931	0.4094	0.70814	1.8963	0.42545
AC084851.1	0.45989	1.3104	-0.15539	0.45275	-0.75357	0.94551	0.076292	-0.1445	-1.4365	0.8099	0.77839	0.32548	0.0034182	-0.51283	0.12155	0.16073	-0.066501	-0.59075	-0.55759	-0.11108	0.42953	-0.54168	1.1293	-0.15021	0.8987	0.17133	0.66427	0.70887	0.091939	-1.1634	0.45583	-1.2556	-1.0771	0.62268	0.45353	-0.6521	-1.1772	-0.98934	-0.88009	0.049599	0.58149	0.88966	-0.10913	0.42267	1.5314	-2.5867	0.81861	-0.070359	0.41364
AC087309.1	0.55741	0.12206	-0.45866	-0.95623	1.0346	0.12988	-1.367	-0.93241	-0.79172	-0.009893	-0.53312	-0.099002	-1.4894	-0.68531	-0.51046	0.86073	-0.067385	0.86516	0.41698	1.8392	-0.67262	-0.3732	1.3622	-1.0522	-0.53592	0.36084	-0.036654	-0.38328	-0.033886	-0.88189	-0.26731	-1.5888	-0.31809	-0.6755	0.0070647	-0.35855	-1.4497	-0.42745	-0.13126	1.7578	-0.97836	-0.80977	-0.37009	-2.5785	-1.2383	0.98409	0.59706	-0.31369	-1.0212
AC087392.3	0.81598	-0.17352	-0.13515	-0.95859	-0.74041	0.48109	0.50976	-1.5523	0.55841	0.05325	-0.81314	-0.035949	0.88385	0.26863	0.37993	-0.24862	-0.62932	-0.15485	-0.13265	3.4941	-0.35458	0.4075	2.8753	0.0057766	-0.24221	0.31712	0.50108	-0.24925	-0.81759	0.18328	0.37925	1.4846	0.23391	0.097122	-0.4674	-1.7667	0.47218	1.5083	0.26684	-0.30212	-0.38587	-0.63488	-0.14522	1.1032	0.061004	0.024588	0.89016	0.50388	-0.74123
AC087645.1	0.38779	-1.5576	-0.75514	0.69823	0.16861	0.92075	-0.46433	-1.8544	0.092969	-0.39046	-1.232	-0.65372	-0.049666	0.02015	0.49734	-0.87264	0.36314	-1.7765	0.50743	1.5111	0.066855	0.55044	0.85523	0.1661	-0.57759	-0.4224	0.24058	-0.55051	-0.80531	0.76277	-0.07479	-1.0082	0.8239	0.21069	0.28292	-0.68625	1.6253	0.77457	-0.71683	-1.261	-0.67781	0.28608	0.37302	0.19864	-0.1752	-0.39265	-0.16333	-0.20824	-0.27525
AC087742.2	-0.81065	0.0091493	0.39855	0.37957	-0.77285	-0.67895	0.49856	1.3185	0.56117	0.56679	1.4284	-0.53201	0.17462	-1.4736	-0.6979	1.8323	-0.026969	0.54866	0.43194	-0.22897	0.86433	0.32236	-0.95727	-0.34508	-1.2098	-0.11928	-1.426	-0.094782	0.17752	0.50917	-0.87316	0.2876	-0.2778	0.027288	-0.43322	2.3481	-0.68749	-0.53125	1.3241	1.4629	0.12919	-0.12065	0.2424	-0.56019	0.76434	-1.5884	0.63415	0.10045	0.19062
AC090099.4	-0.67429	-1.2029	0.99887	0.95978	0.91043	-0.46548	0.53379	2.7788	-1.413	0.25951	-0.094593	0.027759	-0.54635	0.47054	-0.39895	0.0021899	-0.47472	1.4377	0.72219	-1.1846	-1.4098	0.21963	2.4526	-0.034355	-0.17688	-0.6815	0.89639	0.34885	-0.32761	-0.65834	0.9598	-1.1913	-0.64965	-1.0728	0.20439	-0.26087	-0.532	-1.1495	3.0194	0.4796	-0.077693	0.14087	0.59325	-0.15687	-0.73156	-1.3832	-0.32246	-1.3668	-0.23162
AC090360.1	-0.97616	1.3441	0.75535	0.81471	0.48574	-0.53474	0.29479	1.9237	-1.3712	-0.33412	0.74533	-0.80785	-0.78134	-1.0788	0.19479	0.061164	0.4842	-0.43538	1.0158	-3.094	2.1323	-1.3164	-2.1187	-0.35801	0.45722	-0.53972	-0.27074	0.37989	1.0169	-0.39855	0.70518	-0.79411	-0.28886	1.8548	0.64981	1.107	-1.4624	-0.70088	0.59354	0.01716	0.59579	1.0375	0.29869	-1.2508	0.57081	-1.0436	0.10033	-0.87167	-0.28739
AC090844.1	1.2041	0.56296	0.11185	-0.40317	-0.64902	-1.4551	-0.704	0.18903	0.46564	-0.2661	1.2615	0.36298	-0.93282	0.92311	-0.42315	1.2138	0.025444	0.64818	-1.5259	-0.32142	-0.23377	0.06886	0.32931	-0.80101	0.10821	0.47592	0.25032	-0.085413	0.96169	-0.31354	0.025444	0.1991	0.66047	-0.78656	-0.36496	0.31239	-1.9664	-0.44842	-1.0229	3.3338	-0.21124	-0.60867	-0.39112	-1.6313	-0.63499	1.5711	0.29773	0.21143	-1.9765
AC091152.2	1.4864	1.1609	-0.028684	-0.65696	-1.3147	-1.1124	-0.98031	0.46725	0.46437	0.51395	0.40676	-0.61565	-0.62434	0.2203	-0.52991	2.9958	0.19594	0.93233	0.63203	-0.18686	-0.30402	-0.30117	0.19381	-1.2672	0.13845	0.16687	1.3992	0.048035	0.63121	-0.89322	-0.3106	-0.81303	0.050806	-0.29054	-0.59788	0.075513	0.093202	-1.1058	0.82819	2.321	-0.63205	-0.83516	-0.86377	-1.6795	-0.67548	0.91942	0.33042	-0.085712	-1.2742
AC091565.3	0.47229	0.26432	-0.54799	-0.42948	-1.111	0.48763	0.44059	0.28764	1.2381	-0.43881	-1.0095	-0.28132	0.5518	-0.35868	-0.14798	-2.15	0.65556	-0.072396	-0.28633	0.84394	0.060943	1.5778	0.083437	0.55629	-0.37784	-1.2957	-1.5372	-1.8466	-1.1134	0.47193	-0.51944	0.067078	0.91359	-1.15	0.14073	2.0433	0.28025	0.34457	1.3753	1.0693	-0.17218	0.25845	0.21518	-0.71076	-0.90405	-0.36249	0.39962	1.807	-0.092775
AC091878.1	-1.1264	-0.5109	-0.26431	0.097434	0.015016	-0.5099	1.9718	1.8554	-1.0174	-0.94062	-0.34891	-0.55112	0.93217	-0.60779	-0.54515	0.44894	0.26317	1.276	0.20726	-0.9655	0.037295	-0.05044	-1.4889	0.78179	-0.27143	-0.61994	-0.61088	-0.51717	0.05969	-0.084685	-0.20027	-1.1417	0.93949	-1.0245	0.78129	-0.11119	-1.4493	0.54342	3.6031	0.3814	1.4855	1.2531	-0.81305	1.3169	-1.089	-1.2111	-0.50809	-0.15062	0.75519
AC092070.4	1.0082	0.92102	0.078188	-0.13777	-0.78266	-0.58881	-0.86161	-0.11905	-0.17862	0.44766	0.24336	0.61043	-0.44884	0.2449	0.65595	1.3437	0.77146	1.1744	-0.79643	-0.34819	-0.4908	-0.32807	2.8157	-1.0876	0.87639	0.34022	1.1221	0.064701	0.60971	-0.75393	-0.28969	-1.1218	-0.1547	0.12075	0.26922	0.18748	-0.98511	-0.80277	-0.05432	1.7649	0.084766	-0.38248	-0.52053	-1.6812	1.4645	0.7961	0.47046	-0.029182	-1.2952
AC092070.5	0.29679	0.42494	-0.53692	-0.43676	0.52354	1.1314	0.25665	1.0661	-0.91939	-0.24576	0.71204	-0.22198	-0.078812	-0.86765	0.86682	-0.96092	-0.67216	-1.1249	-0.16316	0.076614	0.52968	0.092777	0.63891	-0.1931	0.54175	-1.4379	0.06665	-0.43977	-0.54451	-0.086073	-0.047606	-0.74635	-0.040411	1.1744	0.12719	0.85322	-1.1642	0.083435	-1.8463	-2.0108	-0.072742	0.11423	-0.34939	-1.0107	1.4517	-0.54815	-0.19516	0.61524	-0.14721
AC092143.3	0.044805	-0.73491	-0.62398	-0.073037	-0.13484	-1.0438	-1.9625	0.5189	1.2771	-0.37419	-0.099149	-0.0013217	1.5666	0.75683	0.28493	-0.075735	1.3381	0.43296	0.91118	0.77487	-0.29282	0.39432	-3.066	-0.8162	-0.065657	0.4019	-0.59106	-0.23198	-0.24777	-0.8344	-0.12348	1.1493	0.25474	-0.46117	0.079729	1.673	-0.18873	0.95336	1.7814	1.229	-0.34207	-0.67571	0.47512	-0.11372	-1.8348	2.2753	-0.12373	1.2765	-0.37697
AC092324.1	-0.51536	1.0229	0.82637	-0.24501	0.3396	-0.70416	0.37627	0.71971	-0.95682	0.71691	0.62638	1.3619	0.83264	0.95335	0.53363	1.6592	0.63161	0.85178	0.55882	-0.62922	0.28187	-0.39373	-1.2156	0.77255	0.36602	1.1463	0.72249	1.3314	0.99093	0.46685	0.41536	0.80014	-0.44732	-0.94792	-0.097263	-2.0892	-1.124	-0.5088	-0.46864	1.1906	0.83264	1.1456	0.24104	0.79666	1.0231	-1.0752	0.17646	-0.4178	0.45584
AC092327.1	1.6169	-0.36146	-0.071101	-0.53173	-0.56852	-1.3484	-0.53877	0.84789	1.7335	-0.47885	0.25552	1.42	-0.86641	0.89935	-0.74223	1.1591	0.14276	0.038221	-1.0066	-1.0066	0.27956	0.49402	-0.78568	-0.42474	0.12729	0.041441	0.74826	-0.42742	0.017071	-0.76378	0.35654	0.46464	1.4182	-0.81831	-0.58102	0.49236	-2.4253	-0.95645	-1.5183	2.4767	-0.75465	-0.9116	-0.18399	-1.4271	-0.88695	1.3547	-0.88931	0.44047	-1.4504
AC092329.2	0.41112	0.049401	0.69072	-0.45399	-0.033253	-0.16531	0.27396	0.28576	-0.157	-0.119	-0.69757	-0.10986	0.70074	0.15775	0.47262	0.65733	0.90896	0.50321	-1.2878	1.8574	0.34872	0.052467	0.62272	0.17328	0.40726	-0.82603	0.72517	0.18391	0.23266	0.25497	0.092382	0.012648	0.21111	-0.77895	1.1327	1.4511	0.73197	0.16338	4.096	0.69436	0.20502	-0.067891	0.70497	-0.56463	0.6703	1.0752	0.93212	1.207	-0.0011672
AC092384.2	-0.54433	-0.76628	-1.1221	0.011321	0.3066	0.90351	0.40112	1.4884	-0.56548	-1.1543	0.61185	1.2071	0.13088	-0.41311	-1.1038	-0.46624	-1.2105	0.17461	1.275	-1.4547	1.3143	0.92136	-0.25388	0.054906	0.40979	0.66358	-0.012953	1.1127	-1.2675	-0.95185	-0.46494	-0.066464	0.42474	-0.14917	-0.051397	1.8403	-0.49796	-0.86234	-1.051	0.19296	0.35282	-0.46758	2.2225	-1.8949	1.3721	-0.16897	-0.39046	-0.86917	0.95457
AC092436.3	-0.47994	0.39506	1.7945	0.10894	-0.19516	1.061	0.48946	0.048291	-0.12779	1.1671	0.83078	0.54221	0.35746	0.66634	0.50423	0.28735	0.1325	0.060567	-0.93255	-0.64786	-3.4675	-0.93991	-0.81256	-0.26159	1.0573	0.29423	1.118	0.10894	0.58377	0.87546	0.89249	-0.71914	-0.55349	0.36662	0.2227	0.57938	-0.5555	-0.78728	1.1982	0.31391	-0.20751	0.29345	-1.1371	-0.19569	-0.17854	-1.2779	0.53981	-0.29467	-0.61304
AC092490.2	0.82104	0.27755	0.8203	0.5677	0.66025	-0.75165	1.0532	2.3306	-0.98068	1.2924	-0.0063426	-0.24639	-0.27239	0.088902	0.35814	-0.77615	0.44493	2.1957	0.22526	-0.68029	-0.55481	-0.41288	-2.0646	0.4998	0.32741	0.93795	-0.40193	0.16193	0.27755	-0.14365	1.3368	-0.2466	0.31802	1.7673	-0.37716	0.075583	-1.2733	-1.3721	2.2135	0.50488	0.022989	0.42262	-0.18761	0.13425	-1.4863	-1.6346	-0.056718	-0.77615	0.74001
AC093063.1	0.593	0.42789	0.035416	-0.68381	-1.1421	-0.32771	-1.327	0.15538	-0.30791	0.25456	0.21767	-0.27825	-0.72008	0.046818	0.24058	1.8287	1.5312	0.49508	-0.92749	-0.43474	0.22043	-0.1552	-0.69089	-0.57318	0.21063	0.6718	0.033905	0.13747	0.6031	-0.91231	-0.59639	-0.86227	-0.4143	-0.10485	0.16442	0.016813	-1.1465	-1.0282	0.074991	3.029	-0.027699	-1.0058	0.048079	-1.193	-0.60464	1.561	0.62579	0.34134	-0.27742
AC093283.3	0.12506	0.19955	0.87554	0.37643	0.67908	0.33865	0.56438	-0.15419	-0.70742	0.96748	0.27696	1.586	0.41626	0.83659	-0.14845	0.94032	-0.71018	0.91296	-0.28924	-0.57503	-1.3412	-0.7696	-0.5164	-0.24046	0.8029	0.6545	0.53266	0.37643	0.70289	0.47713	0.61649	-1.3205	-0.86172	-1.819	-0.89427	-2.6547	-0.97838	-0.036293	-3.717	0.1405	-0.024627	0.51619	-0.38344	0.99758	-0.14912	-1.1863	0.49465	-0.093746	0.74671
AC093310.1	0.11315	0.8038	0.22365	-1.0108	-0.13105	-0.95083	-0.048792	-0.89182	0.15795	1.3693	-0.15556	2.0993	0.95949	1.2254	0.50766	0.68551	0.015922	-0.027667	0.76481	-0.28185	-0.24152	0.026387	-0.50124	0.18454	-0.11906	0.93547	0.064554	0.59491	0.60635	0.74611	-0.079491	0.62677	-0.41884	-0.91103	-0.33122	-1.1005	-0.39875	0.81265	-3.0132	0.33798	0.94978	0.51954	-0.28867	0.87103	-0.69856	0.42781	0.096746	-0.053847	-0.22866
AC093734.11	0.18234	0.31185	0.23771	-0.19399	-0.073529	-0.43723	-1.6227	-1.6068	0.68892	-0.014226	-1.4111	1.1973	0.7852	0.97549	0.76245	-0.47654	0.35746	0.055411	0.87333	0.42076	-0.31681	0.063394	-0.43648	0.80767	-0.094027	-0.40862	0.033344	0.27502	-0.074978	1.5361	-0.38009	-0.057847	0.27773	-1.8835	-0.097743	-1.5281	0.43922	1.0523	-1.3593	0.24498	0.67844	0.23569	-0.28076	0.60892	-0.90537	0.94291	-0.47046	0.71937	0.0088839
AC093838.4	1.7412	-0.51512	-1.2419	-0.87647	0.43224	1.0155	-1.7411	-2.455	0.43199	-0.7895	-1.0868	-0.14925	0.64785	-0.64452	0.6673	-1.8203	0.023207	-1.5637	-0.81833	1.7934	0.50644	1.0017	1.4456	0.48968	-0.36696	-1.2936	0.022594	-1.341	-0.92313	0.5214	-0.55575	-1.4772	0.23158	-1.5322	-0.072588	-0.52841	1.9929	0.90379	-1.1012	-1.5388	-0.60558	-0.27444	0.65389	-0.15491	-0.20652	1.1951	-0.29753	0.68863	-0.015894
AC093849.1	0.96673	1.1261	0.40443	-0.85855	-1.0482	-1.3061	-0.55502	0.62237	0.066523	0.23449	0.50237	-0.071333	-0.54119	0.17046	-0.021752	1.2374	1.1683	0.92393	-0.60667	0.2128	-0.9969	-0.34524	-0.3971	-1.0257	0.30943	0.81051	0.93676	0.064328	0.92212	-0.83682	-0.77464	-0.7311	0.55399	0.056353	-0.37844	0.48155	-0.94825	-0.84858	0.45301	2.5477	0.042598	-0.6305	-1.2397	-1.193	-0.69019	1.5073	0.91204	0.49941	-1.4872
AC094086.1	-0.78629	-1.167	0.44021	0.80679	0.55891	0.83245	0.69561	0.4272	0.4318	0.31348	-1.2653	-1.0875	0.17923	-0.69518	0.039372	0.54705	-0.70103	0.56766	1.1351	1.0512	-0.7106	0.050933	-0.021175	-0.33544	0.16544	-0.1491	-0.17191	-0.22957	-0.071399	0.32544	-0.10321	-0.38431	0.080328	0.81595	0.78517	-1.151	1.3774	0.13867	-0.092264	-1.5755	0.73295	0.043232	-1.3866	-0.13619	-0.5445	0.41796	0.03205	-0.27783	-1.4582
AC096655.2	0.29562	0.5976	0.094321	-0.93622	-1.2168	-1.6968	0.15964	1.8774	0.93427	-0.62409	0.62181	-0.268	-0.60193	0.0069214	-0.72187	1.3993	0.1345	-0.79279	-0.50796	0.49237	-0.22617	0.67083	1.425	-0.48745	-0.77625	0.82343	-0.36737	-0.25844	0.40319	-0.30824	-0.34051	1.1907	1.3589	-0.12109	-0.58866	0.37848	-1.8182	0.22467	-0.78645	2.9913	-1.0743	-0.62021	0.35569	-1.4823	-0.44253	0.9391	-0.19664	0.81155	-0.83667
AC097067.1	0.42872	1.5249	0.14014	-1.8918	-0.81818	0.50981	0.55915	0.098806	-0.39196	0.7841	1.5816	0.63006	-0.2635	-0.19884	0.25218	-0.27915	0.38434	0.03141	-1.4511	-1.0873	-1.352	-0.3075	2.4868	-0.27985	1.1281	0.45367	1.3143	0.29442	-0.72264	-1.0493	0.37142	-0.72264	-0.11311	0.69968	0.42111	1.6483	-0.42849	-1.1295	-0.36497	0.46696	-0.21761	0.54816	0.51686	-0.21377	1.3959	-1.9957	1.0144	-0.42225	0.060939
AC098591.2	-0.56579	-0.1005	-1.2973	-1.2086	0.59659	1.3398	-0.5191	-1.7563	0.91735	-0.18985	-1.4461	-0.099337	0.88962	0.088574	0.86306	-0.59097	-0.6535	-0.66064	-0.050295	1.3409	0.029662	0.71186	1.0984	0.61368	-0.43189	-1.2469	-0.24312	-0.86724	-0.81559	0.74513	-0.25	0.75669	0.57992	-1.678	-0.47803	-1.0036	0.95916	1.1407	-2.0069	-0.53884	-0.076926	-1.0478	1.2365	0.34403	-0.55428	1.1006	-0.51951	-0.15903	0.18421
AC098799.1	1.2101	-0.82357	-0.41121	-0.44607	-1.0286	0.58517	-0.50841	0.8911	1.5996	-0.24209	0.20062	-0.49363	-0.95886	0.14844	-0.50752	1.3611	-0.84426	-0.1709	-0.85278	2.001	0.2287	0.21179	0.054492	-0.17496	-0.86775	0.61041	-0.39444	-0.41579	-0.50841	-0.93092	-0.4347	1.077	1.4572	-0.84194	-0.35303	-0.36876	-1.0512	1.0482	-1.1201	1.477	-1.1314	-0.81879	0.7075	-0.88036	-0.48466	0.84055	-0.15068	-0.1642	-0.34227
AC099524.1	-0.14212	0.65388	-0.88217	-0.71844	-1.4739	1.1697	0.26339	-0.36003	-1.1268	0.37063	0.08953	0.38936	-0.36742	-0.83585	-0.12382	0.28712	-0.29663	-1.848	-1.027	-1.4118	0.31227	-0.60663	3.3605	0.21589	0.47042	-0.64192	-0.30915	-0.76306	-0.72895	0.32638	-0.20031	-1.9266	-0.74168	-0.56966	-0.17764	-0.20517	0.028244	0.71456	-1.024	-0.73445	-0.38983	-0.035611	0.058278	0.28205	1.8248	-1.0194	0.25489	-0.0825	0.094872
AC099797.1	0.49652	-0.29764	-1.2712	-0.073191	-0.19333	0.095345	0.47677	-1.1329	0.86131	-2.5776	-0.067496	-1.5218	0.54377	0.071342	0.0062862	-0.74775	-0.34337	0.12492	0.53294	1.8059	0.50703	1.7645	0.50211	-0.077341	0.095345	-0.87029	0.41949	-0.89443	-0.62746	-0.77021	-1.7191	0.78875	-0.18515	-0.62831	0.18876	0.085449	1.8901	0.81692	1.6441	0.28564	0.11004	-0.81654	-0.083298	0.74336	-0.31689	1.8052	0.61879	0.10801	-0.83612
AC100756.1	-1.076	-1.6479	-0.38957	0.5098	-0.29024	1.3772	0.3154	1.0011	0.85241	-0.85774	0.80129	-0.017005	-0.33269	0.55565	0.10399	0.043544	-1.6448	0.43796	-1.5269	-2.5852	0.67314	-0.3124	0.61965	0.25883	0.82925	0.98802	0.1221	0.30898	-0.91823	0.43472	-0.87859	1.4558	-0.31292	-0.41047	0.083853	0.41476	0.67212	1.3281	-3.2558	-0.52326	-0.29317	-0.090511	1.6035	-0.11911	0.64775	-1.2171	-0.40167	0.043544	0.39656
AC100775.1	0.034694	-0.56828	-0.95896	-1.6704	-1.4362	-2.1294	-1.3489	-1.4027	1.0903	0.042498	-1.4113	-0.087743	0.64005	-0.43068	-0.11538	-1.0205	1.9526	0.085384	2.7712	-0.62656	0.19415	1.0704	0.65743	0.25981	0.12569	-0.30499	0.51399	-0.082121	-0.33853	0.30016	-0.55626	0.053042	0.2273	-1.0028	0.39304	-0.72979	1.136	0.40479	2.1673	0.13327	0.95907	-0.77647	-0.90657	1.135	-2.1265	1.3819	-0.4728	1.2778	0.38099
AC100793.2	0.61958	0.83289	-0.13373	-0.89789	-1.0828	-1.3888	-0.96426	0.18171	0.36707	0.35637	-0.038131	0.18399	-0.16558	0.34635	-0.46398	0.46688	1.0545	0.83114	-0.8538	-0.32197	-1.0272	1.0119	0.43466	-0.97897	-0.62223	0.32516	0.31807	0.17201	0.44656	-0.4301	-0.30992	-0.43335	0.093767	0.95804	0.14105	0.22362	-1.0201	-1.0696	1.8017	1.2383	-0.35278	-0.40725	-1.3645	-1.59	-0.65748	0.86998	0.56008	0.40437	-1.7277
AC100793.3	-0.25111	-0.95914	-0.86439	0.38059	0.21118	0.82973	1.4914	-1.7979	0.70992	0.66022	-0.35789	0.3762	1.083	-0.26394	-0.016844	-1.9643	-0.28073	-0.94148	-2.0033	-1.0652	0.17612	0.34705	1.349	1.3078	-1.5455	-0.28111	-1.089	-0.43121	-0.30209	0.22095	0.19976	-0.53078	-0.81465	0.4157	-0.10738	0.71808	0.23631	-0.46536	-2.5808	-1.4904	-0.10549	0.64503	0.22583	-0.14674	0.80068	0.48509	1.1856	1.6114	0.034102
AC100803.1	-0.1398	-0.28942	-0.47396	1.7126	0.61369	1.1537	1.3694	1.5782	-0.15751	-1.1354	0.23519	-1.4038	-0.46113	-0.87171	-0.31851	1.0234	-0.78108	0.391	0.062473	-1.0769	0.3248	0.1889	0.022903	-0.2208	0.4687	-1.0392	-0.39306	-1.0392	0.032575	-0.27121	-0.046803	-0.71984	0.60497	-0.307	1.006	0.41169	0.38824	0.39506	1.206	1.2188	-0.59898	-0.08253	0.25223	-0.5299	0.047051	-1.3591	-0.076262	0.60053	0.14324
AC103540.1	1.0468	1.1151	0.77041	-0.6585	1.402	0.79547	-0.12738	0.31327	-0.25089	-1.2676	-0.20238	-0.5592	-1.9302	0.12355	-0.24687	-1.6387	-0.19188	0.33277	-1.5139	0.23381	0.28179	0.20724	0.48315	0.57555	-0.62803	-0.29365	-1.0067	0.74902	-1.3474	-0.56688	1.2362	0.78452	-0.2609	0.13276	-0.2001	-2.11	0.73496	0.72974	0.60686	-0.76596	0.60643	-1.6017	1.4375	-0.6064	-0.023699	-0.74057	0.014575	-0.94428	1.1145
AC103965.1	-0.061659	1.3875	1.1479	-0.05012	-0.3061	-0.31235	0.80842	2.0346	-0.58574	0.35045	1.0476	0.4244	0.018855	0.16687	-0.25753	1.4553	0.09451	0.64103	1.0307	-0.72792	0.51074	-0.26834	-1.6336	-0.9112	0.96368	1.1594	0.29961	1.3927	1.1359	0.089593	1.7767	0.51383	0.8274	0.69398	0.15896	-0.10924	-0.50601	-0.061718	2.0406	1.3694	0.070485	0.85773	-1.4264	0.058664	1.286	-0.14085	-0.1068	0.37845	-0.19406
AC104665.1	-0.16036	2.0388	-0.86916	-0.67844	0.1926	1.0533	0.1239	-0.95142	-0.74079	0.039215	-0.44842	0.22191	0.1272	-0.71868	1.2873	-0.38632	-0.36491	-1.2006	0.76426	0.76426	0.30228	-0.63373	1.6268	-0.063167	0.85258	-1.1941	0.080251	-0.21008	-0.15368	-0.012833	-0.36491	-1.7972	-1.8821	0.20695	0.49443	-0.72826	0.27742	0.61181	-1.8868	-1.9662	-0.58887	1.4005	-0.03026	1.7035	1.9196	-1.0108	0.55253	0.5336	-0.27958
AC104819.1	1.2845	-0.28353	-0.13495	-0.59148	-0.70302	-2.3136	-0.95978	0.028695	0.78958	-0.40336	0.51505	-0.11568	-1.0962	0.39958	-0.47669	0.86339	-0.22771	-0.0868	-0.47579	0.78958	0.49559	0.058303	-0.52362	-0.52769	-0.41267	0.19149	0.12354	-0.21325	0.10702	-0.6935	-1.1515	0.57448	0.93846	-0.7678	-0.73736	0.97433	-1.4977	-0.58598	-0.31896	2.1936	-1.0338	-0.75195	-0.57277	-0.77347	-0.57936	0.94088	-0.013965	0.21697	-1.5484
AC105206.1	-0.085378	-1.0998	-0.58884	0.29027	0.965	1.0334	0.67647	-0.24381	0.36048	-0.66955	-0.30928	-0.15281	0.031811	1.165	0.76146	-0.42703	-1.3181	0.75461	0.17394	0.66515	0.94001	0.94126	-0.25227	0.54451	0.0017375	0.10037	-0.9207	0.66515	0.0068412	-0.14497	-0.60079	1.7529	0.75826	-0.95426	0.078872	-1.5177	1.0302	0.79136	-1.0417	0.26744	-0.15373	-1.2016	-0.084547	0.74516	0.53283	1.4068	-0.27436	0.40407	-0.084547
AC105337.1	0.75789	0.42348	-0.14777	-0.52887	-0.96804	-1.6003	-0.88863	0.44891	0.69164	-0.059583	1.0148	-0.50676	0.74801	0.39093	0.036815	0.88194	1.0254	-0.023431	-0.68164	1.4325	-0.016539	-0.36114	-0.27875	-0.97339	-0.24923	0.15233	-0.3582	-0.40854	0.46907	-0.61748	-0.80598	-0.12733	1.0122	-0.18072	0.044989	0.18356	-1.081	-0.70146	0.67675	1.9046	-0.055604	-1.0282	-0.57859	-0.94862	-0.81918	1.0382	-0.058891	0.44088	-0.85332
AC105391.2	-0.25102	0.89103	0.08038	-1.4086	-1.806	-0.00065242	1.3645	-0.035633	-0.0025287	-0.77648	-0.052625	0.79597	-0.39659	-0.51689	-0.060007	-0.51227	-0.030644	-1.0861	0.31321	-1.6841	0.12618	-0.24393	-1.0265	-0.23583	-0.39545	0.12189	-0.58354	-1.0375	-1.1782	0.035358	0.60326	-1.0354	-0.67199	-2.0755	-1.1142	-0.031235	-1.1082	-0.5754	0.82079	0.88157	-1.0609	-0.27505	0.65644	-0.26849	0.97576	-0.063683	-0.66058	-0.77866	1.3316
AC106037.2	-0.30507	0.027987	-0.47379	-0.93894	0.15499	0.61839	-0.98386	-2.0642	2.3127	-0.19533	0.81435	0.44098	0.027987	0.94726	-0.77747	1.9735	-0.29641	0.41175	0.41831	1.3325	-0.66806	0.16958	0.48427	-1.4227	-0.55503	0.52769	-0.079812	1.1367	0.5676	-0.88657	-0.67097	2.8094	0.19671	-0.43897	-1.1989	-0.29209	-0.64258	-0.82823	-1.8274	1.8496	-0.080506	-1.4814	0.089864	-1.1008	-1.1514	0.96382	-0.93327	0.14636	0.2728
AC106739.1	-0.55576	0.92258	0.5744	-0.62504	-0.33447	0.75567	-1.2195	-0.53751	-0.75762	0.45025	-0.32485	0.38043	1.7665	-0.47698	0.24684	-2.3051	0.24018	-0.65754	2.0246	-0.75762	-0.31847	-0.32579	-0.57665	-0.91233	0.81385	0.11105	-0.31066	-0.28778	0.042802	-0.15004	0.14483	-0.67787	-0.42403	-1.3807	0.16435	1.6315	0.59165	-0.13067	3.7139	-2.5874	1.0431	0.29105	-0.10659	0.73381	0.49685	-0.11018	-0.37664	1.6205	1.3628
AC106818.2	-0.12169	0.17099	-0.44341	-0.23838	-0.57554	-0.46843	-0.059957	0.77455	0.14069	-0.81513	-0.12975	-0.11381	0.44139	0.40194	0.26756	-0.041076	0.6638	0.60027	0.46636	-0.11582	-0.26892	0.5217	-0.45122	0.073781	0.20095	-0.35044	0.061729	-0.4416	-0.24292	-0.22275	-0.82394	0.46582	-0.25743	0.10102	0.070034	0.68214	-0.053593	0.70689	2.0132	0.6699	0.9058	0.30864	0.18671	0.11065	-0.72021	0.76313	-0.21931	0.33168	0.016619
AC107212.1	0.17634	-0.20492	-0.90181	0.23028	0.25132	-1.5512	-0.57651	0.79294	-0.83817	-0.68857	0.54746	-0.34264	-0.22495	0.01949	-0.2394	2.3399	-0.17128	0.056273	-1.59	-1.6118	-0.49093	-0.66458	0.19275	-0.4099	-1.4589	0.10418	-1.1918	0.29086	-0.36273	-0.55482	-1.2355	1.7107	0.36561	-0.4091	-1.0731	0.10847	-1.1745	0.72423	-1.0698	0.95434	0.11374	-0.53792	2.223	0.41451	0.44387	2.7637	-0.56348	0.68702	0.62483
AC107883.1	1.4025	-0.51718	1.0072	0.75608	0.14919	0.54925	1.5912	1.0696	1.1107	1.1651	1.456	-0.03113	-0.46033	-0.5242	-1.2308	0.49627	0.22286	1.1921	-1.0654	-0.64088	-0.86879	0.62625	-0.40827	0.26216	-0.13658	1.4142	0.29246	0.81997	-0.20742	-0.081711	0.39336	-0.44954	-0.017991	0.65766	-0.85948	1.1105	0.64932	-1.0941	1.7104	1.3617	-0.95814	-0.19026	0.93199	-1.6778	-0.24662	-0.22574	-0.92325	-0.71386	0.083631
AC107983.3	0.55605	1.0167	-1.3943	-1.1052	-0.35236	1.0167	-1.1016	-2.8761	0.44866	-0.37668	-0.98208	0.74831	0.97062	0.088239	0.57073	-1.7094	-0.31965	-0.81964	-1.3243	-0.53981	-0.0071936	0.48404	1.6989	1.3387	0.3127	-0.47371	-0.070846	-0.74985	-0.64341	0.23144	-0.36887	-1.0116	-0.086615	-1.1453	0.59635	1.2738	1.4042	1.2928	-0.049593	-1.1599	0.31176	-0.64117	-0.082831	0.55983	0.60581	0.48933	0.87693	0.95486	0.40912
AC108134.5	-0.38189	1.1764	-0.56239	-1.0562	-0.080766	0.19782	1.0426	-0.022521	-1.0327	-0.3936	0.11993	-0.022748	0.33208	-1.3679	0.85887	-1.6094	-0.0039635	-1.2119	-0.21144	0.19875	0.83819	0.086015	2.5376	0.41449	0.47376	-1.599	0.37448	0.25206	-0.27836	-0.52094	0.25206	-1.6177	-1.2438	1.0272	1.4489	0.14013	0.21401	0.39195	0.13588	-1.5169	-0.60903	1.0314	-0.60091	0.94448	2.5386	-0.81138	0.23401	0.87288	-0.35823
AC108938.1	-1.0828	-0.35137	-1.2452	-0.1683	0.25953	0.72727	0.47593	-2.5001	0.62646	-0.18144	-1.4255	-0.14477	1.2254	0.20066	0.8196	-1.4706	0.33172	-0.77423	-0.22487	1.1792	0.34235	0.35309	1.5864	0.80428	-1.1159	-0.86227	-0.055527	-0.49529	-0.96921	1.0156	-0.57432	0.38426	0.439	-0.65624	0.38738	-1.1516	1.5466	1.015	-1.5946	-0.33631	0.24219	-0.74522	0.81357	-0.024055	-0.77319	1.5955	-0.0028979	0.38806	0.12065
AC109486.1	-0.8419	0.086366	0.34673	1.3281	0.67096	-0.48903	1.0524	1.9777	0.35818	-1.2655	0.53702	-0.77446	-0.19161	0.3714	-0.70165	0.26175	0.078663	1.123	-0.13075	0.35818	0.19964	-0.23503	-0.58371	0.19791	-0.079352	-0.16749	0.11386	-0.01552	0.27863	-0.4846	0.35233	0.15956	0.9945	-0.90752	0.16715	-0.71114	-0.79283	0.35697	-0.15192	1.5252	0.75811	0.45143	0.34955	1.7151	-0.61451	-0.83021	-0.43425	-0.89119	0.35622
AC110619.2	0.018635	1.0526	-0.79327	-0.23542	0.44687	0.41034	0.21683	-0.30742	-0.84617	-0.04952	0.43522	-0.59878	0.30404	-1.077	0.68791	-0.80723	-0.60962	-1.3142	0.25078	-0.66405	0.22639	-0.51161	2.7018	-0.050811	0.41034	-1.7349	0.19386	0.16946	-0.4432	-0.65992	0.19269	-1.0922	-1.4654	1.273	0.71311	0.74221	-0.17143	0.0044279	-1.5562	-1.9428	-0.48982	0.64921	-0.46223	0.5233	2.2001	-0.75782	-0.55593	1.3424	0.067451
AC110754.1	0.91765	1.294	-0.77946	-0.92799	-0.078577	0.97129	-0.60467	-1.4147	-0.054626	0.34459	0.0224	0.20604	1.7091	-0.38206	0.42824	-1.254	-0.54854	-1.4304	0.23058	0.82248	-0.8351	0.15142	3.4752	-0.83596	0.81007	-0.97047	0.37319	-0.68312	0.093943	0.28391	-0.19768	0.09874	-1.117	-0.45249	0.16153	1.6758	0.81215	-0.17949	-0.068931	-1.3533	-1.23	0.30681	0.32423	-0.39232	1.6367	0.53161	0.7507	0.77215	-0.22679
AC110760.2	-1.0277	-0.32917	0.7708	-0.24547	-0.92233	-1.3225	0.77955	1.8751	-0.052062	-0.38546	1.2492	-0.88217	-1.1226	0.25873	-0.39288	0.98992	-0.74184	1.206	0.78292	-1.4937	-0.92368	-0.69433	-1.9489	-0.36854	0.87764	0.1943	-0.096837	0.60273	1.2752	0.08024	0.59574	0.78443	-0.015624	0.82832	1.1272	2.7654	-2.1354	-0.327	2.5345	0.86179	0.53729	0.70886	0.028129	-0.080468	0.78443	0.020173	0.73749	-0.26196	-0.4542
AC110814.1	0.020773	-0.63635	-1.1446	-0.21391	0.38322	0.54233	-0.17931	-2.3673	1.5822	-1.1345	-1.245	-0.64767	0.0209	0.046024	0.55711	-0.23101	-0.63989	-0.03157	0.50237	1.2954	1.2163	0.8146	1.4607	-0.40853	-0.79298	-1.2114	-0.34161	-0.63989	-0.70575	-0.31737	-0.48065	1.1794	0.64819	-0.42054	-0.33123	-1.0179	1.6067	1.1898	-0.61092	-0.70701	0.040357	-0.81005	0.69722	0.88832	-0.48699	2.1418	-1.1625	1.0628	-0.61866
AC112641.2	0.20452	0.43412	-0.88022	0.13996	0.056344	0.29846	0.26687	-1.113	0.0077237	-1.087	-0.58406	-0.13641	0.55338	-0.064819	0.40198	0.13737	-0.010763	0.25362	0.62136	0.34523	0.22383	0.035775	0.72636	0.4577	0.62754	-1.3216	0.41667	-0.66581	-0.14349	-0.21351	-1.2372	-0.051565	0.4078	-1.285	0.20962	-0.37519	0.13993	0.55495	-0.095543	0.22001	0.56969	0.16151	-0.19194	0.87974	-1.1921	-0.47055	0.21705	-0.057438	0.089907
AC113191.1	0.3045	-0.53638	1.2183	0.35469	-0.1899	-0.21211	1.3648	2.5267	-0.43661	-0.14968	1.3107	-1.115	-1.2282	-0.057066	-0.098325	3.0368	-0.58466	2.6623	-0.57743	-0.43661	-0.083299	0.10733	-0.60504	0.26211	-0.25222	1.3203	-0.39423	1.2737	0.20278	-0.60024	0.28853	-0.51061	0.61494	0.4397	-0.38773	-0.41171	-0.78848	-0.43954	2.5088	1.8712	0.063339	-0.12354	0.033214	-0.20936	-0.42564	-1.7903	-0.71327	-1.3085	0.033214
AC114273.1	0.57316	-0.524	-0.058881	-0.41892	-0.67398	0.42513	-0.43515	-0.41674	0.73768	-0.40074	-0.16033	0.074396	-0.15952	0.83023	-0.68985	0.66233	-0.53071	-0.65301	-0.53984	-0.53984	0.36999	0.032733	-1.2313	-0.47073	0.14512	0.67064	1.5995	-0.37032	0.00058427	-0.46597	-0.089693	-0.061474	0.18976	-1.1498	-0.88704	0.47237	-0.7932	-0.64522	-1.5317	1.3937	0.23334	-0.84938	-0.13227	-0.14149	0.52383	0.87508	-1.5265	-0.1006	0.069987
AC114947.2	-0.63155	-0.054001	-0.42134	0.76531	-0.34868	-1.1747	0.03681	0.16704	0.99407	-1.2526	0.022842	-0.066051	0.13232	0.96133	0.49904	-0.56721	-1.6386	0.36371	0.087745	1.1857	0.52376	0.48331	-1.2525	-0.51789	-1.3775	-0.21457	-0.93756	-0.35713	-0.17943	-0.29809	-1.2316	0.78176	0.9023	-0.094452	0.063049	2.2963	1.1511	2.2276	1.5956	1.4296	-0.84629	-0.34617	-0.10015	0.5762	-1.1201	2.5608	-1.5709	-0.020505	0.14356
AC115090.1	0.61326	1.0126	-0.41895	-0.78645	-0.31413	-0.68457	-1.3747	0.67107	1.2193	-0.56011	-0.94319	0.77488	0.88292	-0.36062	-0.31592	-0.37884	0.29253	-1.4032	-1.3906	0.83988	-1.0587	-0.1425	0.75322	-0.97552	0.40279	-0.036965	-0.10294	-0.83364	-0.11469	0.87939	-0.51954	-0.1421	0.90461	-1.3263	0.13477	0.54205	0.36475	-0.96659	-0.081772	0.35309	-0.23393	-0.027857	-0.41605	-0.020909	1.9257	0.55719	1.6409	1.1958	0.3031
AC116165.2	-0.6855	0.055438	0.98284	1.2729	1.0981	-0.51652	0.86952	1.0486	0.22526	0.068994	0.79653	1.0027	0.050135	0.77244	-0.1944	-0.076849	-0.67413	1.0925	-0.60884	1.0747	-0.33746	-0.44516	-0.70256	0.72971	-0.31823	0.99235	0.32132	0.97212	0.99207	0.077811	1.2062	0.58668	-0.13617	-1.0402	-0.51111	-0.041963	-1.061	-0.45565	-2.1028	-0.094327	0.22686	0.060894	-0.231	0.29941	0.066351	-0.17133	-0.92276	0.021551	0.028243
AC116334.1	0.90946	0.79256	-0.047165	-0.89277	-0.75533	-1.4866	-0.7728	0.20415	0.53338	0.13381	-0.073187	-0.69344	-0.51695	0.427	-0.13959	0.42316	1.1937	0.71166	-0.72502	0.40871	0.3287	-0.18246	-0.38097	-0.34001	-0.39379	-0.1018	0.47036	-0.49114	0.4156	-0.71584	-0.55197	-0.48392	1.0583	0.87317	-0.23794	1.2093	-0.87694	-0.9358	0.63102	2.2047	-0.14743	-0.8148	-0.87269	-1.8087	-1.0116	1.0534	0.095239	0.42316	-1.4308
AC116655.15	-1.0445	0.60138	-0.60891	-0.4147	-0.049183	0.55662	-0.12958	0.55139	-0.49052	-0.85934	-0.86174	0.54222	1.2314	-1.1055	0.74215	-0.034175	-0.39453	-2.1761	-0.69288	-0.29987	0.62073	-0.64499	1.411	0.88936	0.98278	-1.7049	-0.92658	-0.33626	-0.46653	0.4421	-0.07831	-1.8958	-1.5711	0.43198	0.43305	-0.51769	-0.082388	0.73748	-1.8098	-2.9432	0.053554	0.47718	-0.52953	0.098144	1.2294	-0.97101	1.7168	1.0959	-0.39956
AC117392.3	1.4128	-0.37506	-0.22828	-0.82406	-0.33593	-1.226	-1.1657	-0.21178	0.91814	-0.18765	0.537	-0.40148	-0.11058	-0.18028	-0.34492	-0.28441	2.1841	-0.52178	-1.1296	-1.3175	0.2607	-0.077522	-1.1061	0.39228	-0.26785	0.12184	0.11536	-0.77414	-0.20048	-0.79551	2.0819	-0.33356	2.7781	0.033971	-0.63364	0.035714	-0.87879	0.12729	1.2988	1.8411	-0.98632	-0.58101	-0.4353	-0.27647	-1.2734	0.88203	0.092327	0.65162	-1.1085
AC117460.2	0.081418	-0.7097	-0.81054	0.6082	1.2625	2.1222	-1.3158	-0.49174	-0.69616	0.5434	-0.93869	-0.11529	-0.7097	-0.20034	-0.1696	0.30366	-0.95543	-1.1524	1.7079	-0.69616	1.139	-0.39642	0.84013	0.22239	-1.0013	0.96833	0.37	-0.35103	-0.76268	-0.94485	0.54483	1.2311	-0.61595	-0.21706	-1.0565	0.46154	-1.5074	-0.89834	-1.6689	0.1842	-0.57645	0.13284	2.0849	-0.50562	2.7789	0.26015	-0.33565	-0.07571	0.71171
AC120024.1	0.065842	-0.54824	-0.33136	0.95652	0.83091	1.3706	0.2798	-0.88442	1.0831	-1.2278	-0.57955	0.30784	0.050642	0.10459	-0.042472	0.29474	0.017459	0.045759	0.30741	0.52982	1.2897	0.3967	0.16134	-0.71097	-0.085696	-0.67559	0.3194	-0.096268	0.16004	0.69575	-0.46789	1.2222	0.0070967	-1.2152	-0.44579	-0.37834	0.48069	1.4573	-0.8278	0.96103	0.13013	-0.11672	0.037638	0.94526	-0.25269	0.74778	-0.17992	1.1845	-0.74615
AC120045.5	-0.43453	0.23577	0.32748	0.12502	0.31478	-0.18939	0.30171	2.1265	-0.29271	0.32329	-0.25582	0.1416	0.26197	0.51357	0.74866	0.048698	1.3133	0.99809	-0.68239	-0.050686	-0.043563	0.06936	-0.086055	0.54998	0.55847	-0.50032	-1.3576	0.17381	0.23577	0.31957	0.25152	0.2142	1.0646	0.95339	1.4321	0.86207	-0.41129	0.44127	2.191	0.69043	0.74088	0.88244	-0.152	0.56419	-0.47717	-0.43806	1.2158	0.50429	0.075635
AC120114.2	0.24036	-1.1877	-1.2061	-0.091624	0.12527	-0.4567	0.62937	-1.0565	2.058	-0.12958	-0.35745	-0.74969	0.16383	0.082354	0.68578	-1.9692	-0.10588	-0.93491	-0.35935	1.7652	0.76419	0.64188	0.82801	0.58199	-1.4464	-0.43275	-1.3735	-0.60732	-0.60295	0.40372	-0.34788	0.89509	0.047007	-0.86438	-0.28016	-1.0975	1.5981	1.7951	-1.5193	-0.29387	0.26067	0.17311	0.27493	-0.59525	-0.84242	2.5173	-0.76835	-0.43781	0.20932
AC125232.1	-0.38505	-0.9176	0.81858	0.11021	-0.75451	-0.071362	0.22514	1.7939	0.26929	-0.17894	1.297	-0.49754	-0.34139	0.013047	-0.4098	1.9878	0.4567	1.9061	1.0853	0.26929	0.14464	0.65063	-1.0402	-0.70944	-1.1879	1.1864	-0.055963	0.62551	0.45757	-0.81474	-0.24907	0.59735	0.24288	0.26681	-0.6597	0.8586	-0.55676	-0.51925	3.3908	2.6911	-0.21723	-0.32211	0.1246	-1.3808	1.0211	0.35462	-0.059687	-1.1597	-0.022071
AC126544.1	0.75202	0.37783	1.7802	-0.4364	-0.25	0.37783	0.61952	2.8791	-0.59891	-0.45258	0.20767	-0.61272	-0.73912	0.46017	-0.15246	0.76343	0.553	2.1531	0.41672	1.0721	1.0866	-0.28368	0.56331	-0.17423	0.94335	0.40306	-0.037842	0.46629	0.45638	-0.39954	1.1747	-0.3361	0.29516	0.2476	0.83676	0.066161	-0.20598	-1.2392	6.2084	0.90675	0.26339	0.1515	-0.22652	-0.64703	-0.5969	0.0016249	-0.45143	-0.44011	-0.15085
AC128683.1	-0.98702	-0.21858	-0.16226	0.48771	0.82883	-0.21858	1.1832	1.8693	-0.5536	-0.36226	-0.38159	-0.10113	0.089148	-1.2669	0.26785	-3.1419	-0.68828	-1.5047	-1.688	-0.012486	1.8219	0.55473	-0.18523	0.92973	-0.26659	-1.8309	-1.0435	-0.49403	-0.76898	0.30972	0.21803	-0.70511	-0.45061	1.841	0.36578	1.0371	-1.4386	0.90462	-1.5658	-2.4189	-1.3278	-0.55328	0.74674	-2.0042	-1.1222	0.10164	0.3337	0.4273	-1.4199
AC130416.1	-1.087	0.32701	-0.15761	-0.48229	1.0798	0.026455	1.2577	0.10135	-2.8889	0.18182	-0.753	0.33658	1.0788	-0.79438	0.21386	-0.064285	-2.6446	0.22363	0.93986	0.2994	-0.18258	-0.67016	0.72608	0.070887	0.99465	-1.3163	0.98388	0.83306	-0.21709	-0.18805	-0.2645	-0.52688	-1.9373	1.6163	0.29166	1.3071	0.21171	0.21386	-1.2366	-2.086	-0.73598	0.64537	-0.55409	-0.016488	0.20425	0.6198	0.57935	0.92239	-0.13524
AC130416.2	-0.1876	0.02979	-0.040322	-1.1869	-0.18632	-0.41889	1.4869	0.84264	-1.297	-0.18808	-0.2526	-0.1917	-1.9627	-1.1438	-0.51939	-0.3908	-1.2367	-1.1529	-1.4506	2.3028	2.0804	0.71812	1.0876	0.30553	-0.20322	-1.7032	-0.37356	0.37418	-1.23	0.00749	0.059165	-0.60977	-1.458	0.56919	-0.071148	-0.47917	0.073395	0.31377	-2.7672	-1.4278	0.31256	0.67454	0.34016	-1.2569	0.76697	0.3076	-0.31147	0.013071	-0.65598
AC130454.1	-0.38598	0.94515	1.0155	0.066237	0.67508	-0.049602	0.30352	-1.894	-0.30149	0.74931	-0.29211	0.73054	0.3426	0.048268	-0.20427	0.40155	0.1628	0.45143	0.50926	-1.3282	-1.0501	-0.73642	-0.25554	-0.39155	0.30718	0.7493	0.74194	1.1019	0.68384	-0.091066	-0.42069	0.23584	-0.31156	-0.58665	-0.37934	-1.1104	0.41235	-0.94941	-1.9708	-0.57946	-0.23711	0.55952	0.21263	0.1331	0.066012	0.22913	-0.14753	0.22289	0.17197
AC130686.2	-0.61392	-1.1482	-0.7233	-0.18385	0.14741	-0.0098973	1.3079	-1.4581	1.5758	-0.63662	-0.10793	-0.40956	0.048493	0.34814	0.94317	-0.51024	0.74945	0.80211	0.46548	0.72535	0.42422	-0.17538	-0.52482	0.8616	-1.3975	0.14038	-1.4078	-0.00057239	-0.72263	1.1133	0.64728	0.68107	0.64309	-0.50635	0.10768	-0.16753	0.78352	0.46252	-2.0174	0.39291	1.017	-0.88042	0.5744	-0.3944	-0.4354	-0.33786	-1.6209	-0.17902	-0.070665
AC131238.1	0.0081216	-0.22169	1.1109	0.11064	-1.2472	-0.08584	-0.63505	1.6855	1.46	0.09623	1.5056	-0.65491	0.19625	0.64469	0.12426	0.94055	-0.54698	0.96117	-0.73354	-1.1037	0.11318	0.42604	-1.8799	-0.95991	-0.66138	0.24384	-0.19212	0.06329	0.23349	-0.44389	0.13302	1.2068	1.281	0.82907	-0.015498	-0.087961	0.076639	-0.73413	3.2858	1.424	0.037765	0.018485	-0.46176	-0.71735	1.1795	-0.74887	-0.12261	0.64581	-0.048374
AC132186.2	-0.46829	-1.0411	-0.26103	0.51259	0.26158	1.0208	0.30387	0.73041	1.7317	-0.64762	0.78853	-0.46768	0.10796	0.87771	-0.34539	0.10839	-0.72553	-0.26206	-0.28512	0.73201	1.9883	0.72857	-0.49827	-0.29814	-0.67943	-0.09132	0.27189	-0.6487	-0.13617	0.54191	-0.085456	2.1096	0.01457	-0.12955	-0.7572	0.099403	0.40314	1.1193	0.74902	2.2974	0.16491	0.40428	0.74507	1.3037	-0.53988	1.2124	-1.2629	0.10839	1.5512
AC132812.1	-0.31318	0.78823	-0.32563	0.013185	0.013185	0.34494	0.023237	-0.52679	-1.3943	-0.15429	0.17302	0.27636	0.04762	-1.348	0.78538	-0.17249	-1.0242	-0.88696	0.092303	-1.0333	0.81605	-0.97369	1.3137	0.35647	0.34494	-1.1105	-0.40717	-0.32979	-0.5857	-0.19945	-0.36172	-1.1797	-1.0243	1.0697	0.40981	0.48125	-0.22277	0.56629	-1.0635	-2.2276	-0.89129	0.17247	0.098607	0.68915	1.1148	-0.30007	0.26428	-0.32264	-0.53849
AC133485.2	0.46977	0.34491	-0.074099	-0.98501	0.23353	0.83885	0.13283	-1.6758	0.73726	-0.37762	-0.54092	-1.2175	0.84806	-1.1224	0.58227	-0.83104	0.45105	-0.75668	-2.3998	2.3163	-0.50603	0.39753	1.7438	0.47248	-0.31561	-1.1072	-0.78107	-1.5306	-1.1342	0.93858	1.1438	-1.0203	0.62878	-0.36459	-0.037676	0.096036	0.11193	0.66732	-0.61261	-1.2904	0.016075	0.30233	-1.313	0.59266	-0.73892	-0.90779	1.6433	1.1964	-0.022107
AC134312.1	0.21793	0.39524	-0.19519	-0.18569	-0.019865	1.8231	0.24474	0.46332	0.036565	-0.47801	-0.30391	0.33658	0.024663	-0.50892	-0.0041533	0.26006	-1.1582	-1.5352	-0.5846	-1.6665	0.36329	0.14942	1.6526	0.99627	0.17146	0.21072	0.72637	-0.3877	0.36595	-0.046992	0.5096	0.11574	-0.24559	-1.6314	0.69134	0.86625	-1.8136	1.3806	-3.5653	-0.42581	-0.18915	0.10464	1.3911	-0.014838	0.91943	0.092626	1.0756	1.1481	1.4144
AC134982.1	-0.26736	-1.7786	-0.92619	-0.18432	1.1559	1.7067	0.77166	-1.7515	-0.22489	-0.25482	0.1265	-1.3447	-0.069175	0.74429	0.2322	-2.7225	-0.30094	0.1499	-1.2241	1.996	0.69286	0.099665	3.2799	0.88978	0.42277	0.046441	0.40817	0.5009	0.0067026	0.85424	0.87203	-0.60377	-0.30701	0.50698	-0.4598	-0.18809	0.78369	1.1985	-2.6133	-1.9906	-0.069175	-1.1605	0.98025	0.40669	-0.47327	-1.0582	0.82143	0.48244	0.48244
AC135050.2	-0.79395	-1.0299	-0.2746	-0.10653	-0.1815	0.12108	0.92326	1.1547	-0.93999	0.42219	-0.58016	-0.76944	-0.029407	0.40003	0.7269	0.84399	-2.3071	0.12418	-1.3375	-1.3375	1.8841	0.22915	2.4645	0.65742	0.5131	-0.83157	0.10361	-0.17951	-1.0299	0.31984	-0.38462	0.29069	-0.59885	1.4968	-0.48367	1.4677	-0.71895	2.0369	-1.9369	-3.0665	0.63659	-0.50744	0.84114	0.063033	-1.8812	0.62905	-0.74083	1.223	-0.5419
AC135178.1	0.26559	0.86619	-1.0638	-0.10696	1.1325	0.36787	-0.33656	-1.72	-1.0055	-0.19241	-1.6056	-1.2524	-0.065518	-0.86071	0.037224	-2.8021	0.55731	-1.7447	0.45477	-1.9546	0.36118	-0.13229	1.5916	0.6029	0.54522	-1.6346	0.1556	-0.67331	-0.20818	0.39326	-0.40301	-1.9038	-2.1498	-0.011853	1.1259	-0.91404	0.22443	0.46528	-1.8588	-2.75	0.89664	0.55218	0.0065071	0.47849	1.9176	-1.2568	0.78184	1.0472	-1.1201
AC135457.2	-0.30449	0.29938	-0.5838	-0.30376	-0.24865	0.43683	-0.78031	-0.63756	-0.19945	-0.59325	1.9101	0.048058	-0.36492	0.98763	-0.4476	1.5446	-0.82477	0.8521	-0.15132	-0.19945	-0.17422	-0.33365	-1.1458	-0.74055	-0.29395	0.45765	0.94453	-0.34497	-0.12007	-0.81465	0.42917	-0.45986	0.84614	-0.76637	-0.70442	-0.75231	-1.1698	-0.43388	1.8952	1.4042	-0.23917	-0.63179	-0.89172	1.3304	0.22858	0.45255	-0.70191	-0.12195	-0.47328
AC135457.3	-0.74452	-0.3959	-0.39707	0.99341	-0.45042	0.63311	1.0654	-0.019846	1.8823	0.29689	-0.17214	-0.45799	0.71892	-0.0052179	-0.53766	-0.36735	0.30655	-0.40446	-1.3538	-0.17007	-0.043844	0.3015	-0.2532	-0.83819	0.44762	0.7614	-0.48221	-0.15222	-0.3959	0.72569	0.30655	-0.057179	-0.050672	-1.976	0.51543	0.31701	-1.3736	1.8443	-4.421	-0.99398	1.0593	-0.028318	0.59661	-0.23085	-2.1185	-0.081324	0.67926	-0.81994	0.16595
AC135592.2	-1.191	1.2509	-1.1287	-1.016	-1.0901	-0.62482	-0.128	-0.40481	-0.72793	-0.68027	-1.413	0.45299	0.41466	-0.46653	0.74321	-0.42703	-0.085617	-0.43928	-0.26246	0.064464	0.36613	-0.84493	0.056893	-0.5378	-0.24393	-0.093396	-0.21377	-0.47256	0.18273	-0.099667	-0.1335	-1.7502	-0.74828	1.5426	0.88482	1.7398	1.104	-0.60403	1.0289	-2.2381	0.43647	0.64257	-1.082	-0.30075	1.1327	0.19531	0.026292	-0.29775	-0.46214
AC135731.1	0.40575	1.6539	-0.24895	-0.77841	-0.41789	1.0061	0.24009	-0.41598	-0.80277	0.58719	-0.5295	0.046346	-0.45511	-0.61654	0.57855	0.1224	-1.2508	-0.16842	-0.69356	0.39597	-0.13984	-0.27962	1.821	-0.28319	2.2799	-0.30309	0.69471	-0.44914	-0.6481	-1.1831	-0.50699	-1.4475	-0.78059	0.88132	1.2007	0.10297	-1.2113	0.44623	-0.99721	-1.1742	-0.25835	0.020576	0.21857	0.14954	1.9217	-2.1679	0.54888	0.24255	-0.29091
AC135983.8	1.6529	0.44632	0.58903	-0.40156	-1.0847	-1.5662	-0.13018	1.4532	-0.79373	-0.014061	0.63089	-0.94241	-1.099	0.23643	-0.1711	0.47101	0.052732	1.5845	-0.74784	-0.79373	0.045046	-0.035674	-1.3425	-0.47307	-0.5942	0.59988	-0.24128	-0.44314	0.62591	-0.89915	-0.13868	-0.29975	-0.5516	0.36989	-0.11886	0.60234	-1.2904	-1.4348	4.1998	2.1474	0.31169	-0.11996	-0.17654	-0.51183	0.78788	-0.70908	0.1351	-1.1145	0.064211
AC135995.5	-0.78779	0.051685	0.95723	-0.027382	-0.44111	-0.46085	0.01698	1.8245	0.49964	0.33101	-0.49254	-0.1761	-0.021335	-0.22182	0.57673	-0.72842	1.8236	1.2556	-1.2814	-0.20432	0.064892	0.47176	-1.4753	0.21213	0.2965	-0.25382	-0.82275	-0.56903	-0.19045	0.94064	0.86416	-0.15656	1.3213	-0.35162	0.78523	1.8386	0.37097	0.16583	2.0567	1.8107	0.82062	0.70141	-0.18107	0.73438	-0.68262	0.14273	0.48234	0.52348	-0.45905
AC136443.1	1.4202	1.4084	0.31915	-0.62951	-1.5908	-0.7957	-0.71757	0.99454	-0.55651	0.80074	0.40035	-0.10579	0.043959	-0.17678	-0.34632	1.1225	-0.27698	0.74244	0.47943	-1.1395	-0.44459	-0.28123	-1.1752	0.39892	0.88728	-0.31902	0.10321	0.13048	0.7395	-0.68473	-0.43437	-0.42153	-0.62168	-0.1044	0.37534	1.7082	-1.0854	-1.0264	2.9683	1.1101	0.13904	0.077223	-0.46516	-0.29956	-0.36155	-1.0066	0.99153	-0.10974	0.41914
AC136604.1	0.29791	1.0041	0.24286	-0.56505	1.5634	1.7463	0.68236	-0.29102	-1.0808	0.22741	0.64963	-0.83392	-0.75482	-0.096477	0.69149	-1.4743	-1.1655	-1.92	-0.26685	-1.2386	0.54433	-0.71465	1.046	0.33526	0.64551	-0.99649	1.0909	0.77658	1.0041	0.024179	0.39736	-1.4316	-1.8621	0.62998	0.4908	-0.45483	-0.51735	-0.56443	-2.3085	-2.0369	-0.69985	0.6399	1.0694	-0.16372	2.2322	-1.2876	1.5692	0.099416	-0.13286
AC136632.1	-0.16647	-1.4858	0.45057	1.2315	2.1364	0.49867	0.32371	0.34902	1.0337	0.014289	0.25032	-0.41074	-1.4784	0.76515	-0.82195	2.2039	-0.75701	1.5201	0.16499	1.1283	1.217	-0.16225	-2.334	-1.1924	0.15668	1.3615	0.21352	0.54257	1.0383	-0.69381	-0.20227	1.5961	0.76797	0.6548	0.95266	-0.71676	-1.6364	-0.07063	-0.95714	0.37604	0.13107	-0.32433	0.53505	0.31929	-1.4882	0.12089	-1.1335	-0.60945	1.1864
AC138028.2	1.0251	0.44123	-0.49952	-1.0688	-1.1838	-0.090315	-0.67707	-1.7599	0.086165	-0.14458	0.27374	-0.49608	-0.42872	-0.84121	-0.39456	-0.49878	-0.60007	-2.0411	-0.24372	-1.8105	0.57524	0.34023	2.7783	-1.1676	0.20468	-0.40668	1.1679	-1.0318	-0.67707	-0.066746	-0.35738	-1.37	-1.1838	-0.021138	0.54746	0.75626	0.42691	-1.2764	0.62559	-0.18602	-0.48318	-0.48714	0.065753	0.61295	2.2715	-0.08936	-0.66519	-0.88121	-0.63294
AC138472.2	-0.06127	-0.36197	-0.075974	0.50786	0.69905	1.376	1.573	-0.45765	-0.43303	-0.23113	0.46857	0.38649	-0.33259	-0.024616	0.81461	-1.174	-0.30862	-0.060791	-1.4657	-0.033846	-1.4295	0.19645	1.8879	0.33287	0.84857	0.36005	0.36942	0.01566	-0.57712	0.46065	-0.31368	-1.6255	-0.41214	-2.0802	0.0086622	-2.8591	-0.50039	0.69455	-3.209	-2.836	-0.81345	-0.15085	0.80976	0.38843	-0.056251	-0.97381	0.018331	0.062112	0.80976
AC138894.3	0.20469	-1.1357	0.23672	-1.0285	0.3636	1.1808	0.57646	-1.542	0.35512	-0.61888	0.090387	-0.74451	0.14427	-0.09281	-0.36921	-1.8046	-0.2718	0.83016	-0.0013886	-0.37312	-1.1013	1.5287	1.1128	-0.29611	0.28381	-0.29521	-1.1962	1.1024	-0.58044	0.9895	0.092584	-0.31243	0.12189	-0.16729	-0.18431	-0.71826	0.80385	-0.23296	-1.7202	-0.64734	0.73578	0.60788	0.23925	1.6984	-0.71479	0.62096	-1.6503	0.73267	0.080611
AC138951.4	-0.28356	0.20162	0.67031	0.084929	-1.1135	-1.5181	-0.34598	1.1763	-0.76776	0.0011971	1.0267	-0.54452	-0.45492	-0.5449	-0.59714	1.0303	0.12221	0.96179	0.35593	-0.37066	0.037755	-0.17904	-1.2404	0.082057	-0.17509	0.3142	-0.0045833	-0.09962	0.21182	0.054978	-0.84312	-1.338	-0.0037992	-0.43253	-0.43418	-0.18197	0.05107	-1.5797	2.2885	1.1305	0.64964	0.16463	0.29051	-0.67094	0.83397	-0.58285	0.45209	-0.97207	0.020471
AC139099.1	-0.28462	-0.43629	-0.077066	-0.69685	0.48702	2.6296	1.0067	-1.2356	-0.3276	1.4265	-0.22931	0.20841	-0.43629	-0.028009	0.042202	-0.59155	-1.4476	-0.30049	-1.7991	1.4984	-1.2707	-0.42067	2.1354	0.42638	0.020162	0.56826	1.0618	0.75739	-0.28229	0.20818	1.237	-0.74746	-0.60823	-0.23215	0.039042	-0.22418	0.98109	0.48175	-2.6644	-1.7025	0.15003	-0.62882	1.0615	-0.28229	0.54488	-1.4902	0.78453	0.0089871	-0.55654
AC139768.2	0.16351	0.68344	-0.8877	-0.34412	-0.35834	0.39861	0.23056	1.5298	-0.60323	-0.27443	-0.59483	-0.80561	0.45648	-1.326	0.99577	-3.9892	0.54067	-0.43168	-0.05099	1.3938	-0.93577	0.65101	1.781	-0.048711	-0.15593	-0.91471	-0.15448	-0.6688	-1.1336	-0.26203	0.68028	-0.84505	-0.76052	1.0946	0.57093	1.1243	-0.22548	2.0255	-0.35511	-3.1479	-0.1892	1.5561	-1.9535	-0.73298	0.54688	-0.088596	1.4069	0.9091	0.2293
AC140481.7	1.1998	1.1528	0.057333	-0.088583	-1.0873	-0.60779	-0.91999	-0.2422	-0.4626	0.25662	-0.12871	0.6515	0.19617	-0.41611	-0.71016	0.52973	1.4852	1.5052	-0.34068	-0.94015	-0.70048	0.013563	-0.049317	-0.6286	-0.3891	-0.47841	0.61799	-0.081561	0.21854	-0.66515	-0.6247	-0.71578	0.037882	1.2423	-0.13002	0.59624	-0.23442	-1.0374	1.2813	-0.30068	-0.241	-0.23146	-1.4528	-1.1303	-0.021117	0.97961	0.35564	-0.081809	0.18182
AC141586.5	-0.14046	1.8938	0.28952	-0.31901	-0.81156	-0.40174	0.83713	2.1888	-0.25698	0.22813	0.30243	-0.563	-0.24987	-0.30958	-0.6031	1.4713	1.2258	1.6627	1.1829	-0.44911	-0.74556	0.14821	0.44311	-0.057912	-0.2386	-0.37682	-0.65815	0.30474	0.2696	-0.73917	1.2258	-0.057779	-1.3664	-0.53639	1.2742	0.11702	-0.77175	-0.26699	5.649	0.58295	0.64247	-1.3031	-0.25428	-0.95901	-1.0248	-0.21264	-0.704	-0.25089	0.29465
AC144830.1	0.042434	-1.5313	-1.6727	-0.6748	-1.5988	0.62517	-1.3764	-1.0916	0.29734	1.2713	0.06653	0.038195	-1.1145	-0.91266	-0.14599	1.9281	0.016437	-0.5042	-1.8483	0.29734	-0.43082	-0.45246	1.0205	-0.6815	-0.054867	0.080514	0.22879	-0.0042396	-1.0007	-0.55104	0.39723	-0.13646	1.1476	0.29163	-0.76679	0.82009	1.1044	-0.14599	-1.2321	-0.27058	-1.5991	1.2122	-0.75621	-0.66228	-0.42992	0.71638	-0.30041	0.68835	1.1476
AC145098.2	-0.045523	-0.23723	0.76227	-0.48627	1.0231	0.99741	-0.11242	3.6553	-0.7481	0.1723	1.3926	-0.90163	-1.3863	0.36211	-0.73515	-0.41514	-1.035	0.044414	-1.2534	-0.2428	0.28828	-0.064918	-1.0611	-0.23364	-0.63231	1.4494	0.66271	1.257	0.50764	-0.98632	0.65227	-0.10355	1.3645	-0.06304	0.98443	0.78021	-1.0727	-1.0332	-0.47029	-0.50415	-1.0085	-0.81749	0.39141	-0.88616	0.28839	-0.17978	0.073339	-0.31231	0.075864
AC147055.1	0.1078	0.14385	-0.45622	0.43315	0.31979	1.8413	1.4952	-1.5989	-0.0080092	-0.13625	-0.26336	0.11973	-1.8083	-0.63996	0.16222	1.2378	0.057428	0.76047	-0.42362	1.0193	0.51045	-0.33119	1.6287	1.1085	0.018207	-0.46635	-0.5609	-0.25552	-0.49082	-0.064645	0.90273	-0.035988	-0.82193	-0.025435	0.75593	-1.0644	1.2028	2.1545	-1.3265	-1.5072	-1.207	0.6606	0.15794	-0.20896	0.34277	-1.7803	-0.24243	-0.072762	0.15794
AC152006.2	-0.18392	-1.3585	0.41652	2.8048	-0.35632	0.83725	-2.0873	0.58857	-0.13256	0.89046	0.59872	0.41083	-0.43534	0.045285	-1.3228	0.47955	-2.9338	0.91284	-1.0546	2.8266	1.058	0.40943	-3.0642	-0.813	-1.0139	0.73437	-0.40285	1.2276	0.1159	-0.32078	-0.76813	0.32124	1.6271	-2.3708	0.011693	-0.58873	1.0291	-1.1779	0.28891	0.088541	-0.43534	-0.014726	0.97598	-0.2561	0.18028	1.7256	-0.28229	0.31942	0.4803
AC174470.1	-0.13797	-2.0403	-0.75449	0.093734	1.2402	0.91476	0.6463	-0.87134	0.07644	-0.40659	0.40278	0.3903	-0.69514	1.2817	-0.44815	-0.26999	-1.7133	0.30806	0.031321	0.49289	0.81153	-0.56949	-1.6475	0.50615	-0.21073	1.0162	-0.66454	0.87109	0.6463	-0.14682	0.5009	1.5408	-0.053273	-1.3554	-0.84656	-2.4917	0.80525	0.96799	-4.4001	0.62684	-0.014795	0.052506	0.7443	0.10377	-1.4102	1.6365	-0.70785	-0.058716	-0.27499
AC183087.2	-0.92387	-0.077232	1.5598	0.19785	0.15971	0.62553	1.4677	1.1752	0.15413	0.65985	0.064819	1.1559	1.023	-0.1274	0.73266	0.7655	1.1588	0.51872	-0.60566	0.18707	-0.75458	0.16411	0.88093	-0.57687	0.8374	0.2821	0.1459	0.48534	1.0059	0.78314	1.2204	0.47278	-0.43674	1.5906	0.25005	-0.21389	-1.4751	-0.0093358	0.15275	1.0329	-0.35391	0.47326	-0.62929	0.57719	-0.077648	-1.5061	0.43018	0.7655	0.70285
AC217771.1	1.208	0.54587	-0.95867	-0.20473	-1.779	0.65183	-0.015367	-0.66226	-0.42167	-0.18263	-1.194	0.15383	0.73185	-1.0857	0.27646	-3.3648	-0.28294	-1.5794	0.061016	-0.25608	0.54766	-0.24694	1.9949	0.92264	1.4146	-1.5433	0.86645	-0.29398	-0.066219	0.54119	-1.418	-1.7072	-0.70377	-0.19902	0.49175	-0.35364	0.81879	1.2998	-0.42834	-3.26	0.41901	-0.27338	0.52555	1.1093	-0.2982	-1.8386	1.072	-1.2843	0.31093
AC217773.2	0.41404	-1.6613	0.14741	0.50711	0.54051	0.16905	-0.71372	-1.3928	0.80373	1.3153	-0.10315	0.46629	1.5387	-0.053508	0.40652	-0.38592	0.86788	0.33446	-0.090301	1.0877	-0.44635	0.49265	-0.49338	0.7866	-0.24988	0.33811	-1.2425	-0.3614	0.11282	1.618	-0.3614	-0.29604	-0.1167	-0.23228	-1.3335	-0.96079	0.5786	-0.69386	-0.41786	-2.1963	0.1053	-0.49001	-1.3675	-0.1786	-0.7387	0.77358	-0.56137	1.6054	0.79237
AC226150.1	0.28137	1.1159	-0.16782	-0.082656	-0.15766	0.21944	0.89159	1.7954	-2.1201	0.30957	0.93955	-0.57837	0.72618	-0.037287	1.1581	-0.47693	1.118	-1.0798	0.032982	-0.47441	1.2625	-0.45943	0.59631	0.2878	0.88385	-0.61091	0.66918	0.28048	0.47801	-0.51073	0.47261	-0.59053	-0.7032	0.77286	0.76798	0.29477	-1.1853	0.22494	-0.96506	-0.76281	-0.17578	0.65668	0.61561	-0.95581	0.63881	-1.8719	0.090721	0.77356	-0.044989
AC233723.1	0.50618	-0.54158	-0.5116	-0.34383	0.10597	1.2371	-0.26789	-1.3325	0.44439	0.25394	-0.34113	0.0248	-0.14908	-0.15262	-0.026762	-1.3135	0.41713	0.42162	0.43131	3.1588	0.85135	1.3044	1.642	0.10597	-0.40869	-0.76443	-0.32166	0.082993	-0.29071	-0.22004	-0.48714	0.82502	-0.39625	-0.46736	0.69109	-0.14619	0.66979	1.0586	-1.1334	-0.41544	-0.14908	-1.0671	-0.65241	-0.11333	-1.3196	2.9528	-0.31558	-0.67982	-0.29071
ACAA1	-0.1365	-0.81594	-0.5962	1.0623	0.49098	-0.35775	-0.49411	-2.5907	0.70128	0.55559	-0.72466	-0.27276	0.81609	-0.36133	-0.47464	-2.3272	-0.040025	-2.1335	0.081266	1.0653	-1.2148	0.35441	0.98824	-0.29326	-0.38334	-0.87456	-0.6192	-1.0414	-0.78204	0.84429	-1.4584	-0.43486	-0.20164	-0.40685	-0.42386	-0.24373	0.62331	0.54875	0.94935	-2.2496	-0.55307	-0.79036	-1.1908	-0.95906	-1.2352	0.60684	0.33135	0.77973	-0.51407
ACAA2	0.36654	2.0258	0.45462	-0.38903	-0.34579	-1.2585	-0.37323	-0.078383	-0.47934	0.55114	-1.2364	0.51878	1.3915	0.28879	0.80468	-0.83903	0.95997	-0.033143	1.6989	-0.215	-0.074146	-0.014363	0.53921	0.082074	0.51894	-0.49341	1.3719	0.0014519	1.0772	1.2985	1.0459	0.33603	-0.54149	-0.60842	0.27216	-0.35398	0.83227	-0.548	0.15041	-0.39586	0.74823	0.74493	-0.44304	-0.063054	-0.31015	-1.4773	0.52375	1.1338	-0.28312
ACACA	0.39254	-1.1843	0.26151	0.39673	0.20476	-1.311	-0.68345	-0.33979	0.71234	-0.53236	0.67538	0.017852	-0.073086	0.74923	-0.18749	0.0099216	2.2334	1.3134	0.18825	0.45479	-0.26041	0.60855	-0.20217	1.1197	-0.28154	0.94661	-0.79113	0.55163	0.59089	-0.54618	0.40938	0.55163	0.16174	-3.0765	0.18604	-1.4648	0.26609	-0.041363	1.9294	0.62284	0.88551	0.3875	0.24276	0.77185	0.035567	-0.12622	0.51504	-0.43397	-0.41255
ACACB	-0.2609	0.11649	0.53168	-0.70946	-0.48841	0.42292	0.207	0.48338	2.2602	0.40221	1.0071	-0.26988	-0.13229	0.38921	-0.64616	0.77246	1.1075	1.4314	0.82285	-0.51214	0.29174	0.30787	-0.44424	-0.59245	-0.931	0.93811	-0.35594	0.30762	0.19082	0.75729	0.39711	-0.6807	1.1742	-0.7709	-0.066767	-0.26483	-1.0163	0.10173	-0.75335	1.5749	0.52781	0.099074	0.5787	-0.0074934	0.79934	-0.83154	0.21272	-0.58411	0.49252
ACAD10	-0.78948	0.10991	-0.18763	0.44648	0.32227	1.0549	0.66891	0.37485	-0.92733	-0.32976	0.46904	-0.21838	-0.31639	-0.65833	0.64768	-1.0034	-1.0187	-1.0946	0.027902	-0.98091	1.1803	-0.47326	1.0763	0.72807	-0.48835	-1.2392	0.49799	0.31065	-0.042836	-0.14576	0.4469	-0.95435	-1.4337	2.2038	0.8085	-0.21096	-0.72488	-0.097457	-1.411	-1.704	-0.43209	0.42916	0.073902	-0.35112	0.57662	-1.5103	0.050932	-0.048452	-0.042836
ACAD11	-0.83087	-0.59803	-0.66131	0.43907	-0.2615	-0.85298	0.16779	-0.33862	0.095264	-0.2926	-1.762	-0.30809	1.4554	-0.31818	0.076976	-0.52627	-0.23244	-0.64791	1.3006	-0.93667	-0.77963	-0.44538	0.93074	0.32229	0.95533	-1.216	-0.22455	-1.3983	-0.75818	1.4125	-1.185	-1.4485	0.68384	0.42047	0.48923	-0.32614	2.0022	0.51226	2.7156	-0.73354	0.60408	1.1855	-0.10615	0.64069	0.17944	0.36214	-0.70914	1.1277	0.93213
ACAD8	-0.33458	0.94725	-0.72272	0.1372	-0.94667	1.046	-0.44896	-1.9315	0.80623	0.2504	-0.32773	1.5695	0.87134	-0.90899	1.2108	-0.59709	-0.2341	-0.23472	0.42841	-0.34943	-0.67661	-0.93041	1.2765	-0.27782	0.93765	-0.30049	0.83754	-0.68128	0.34037	1.0516	-0.98333	-0.11696	-1.3421	0.26353	0.57359	0.65659	0.31203	0.66809	-0.81059	-2.5707	0.43666	0.33957	-0.45438	1.0804	1.172	0.67389	0.5832	1.2438	-0.49362
ACAD9	-0.026239	-0.9308	-0.82824	-0.76961	0.061616	0.29675	-0.39126	-2.0359	1.9378	-0.4599	-0.46928	-0.32333	0.42922	0.77368	0.5904	-0.45719	-0.75082	-0.79794	-0.44181	2.6692	-0.3158	0.79298	2.1337	0.1326	0.050547	-0.28945	-0.083227	-0.41671	-0.75318	0.65197	-0.79944	-0.19774	-0.1837	-1.3947	-0.53428	-1.9667	1.4358	1.0046	-1.3799	-0.71101	-1.1353	-0.98737	0.94062	0.69857	-0.24596	1.2903	-0.47435	-1.2881	0.19386
ACADL	0.51597	-0.11684	0.87271	-0.29548	0.14196	0.067142	1.3786	-0.18107	0.46848	1.4334	0.63046	0.10855	-1.3114	0.28546	-0.57184	1.3274	0.88673	0.71481	-0.69009	1.0461	-0.072668	0.13623	-1.0117	-0.64113	-0.15974	0.49257	0.28871	0.91984	0.92656	0.44891	0.65954	-0.14096	-0.069344	-1.8729	-1.0857	-1.5343	-0.94103	-0.99211	-2.7996	-1.4822	0.37414	0.58275	0.092874	0.37156	-0.51198	-2.189	0.35676	-0.98097	0.83795
ACADM	0.21821	1.0021	0.79921	0.46575	-1.1687	-0.93994	-0.050567	0.86788	-0.20319	0.069449	0.50185	0.18553	0.46274	0.34148	-0.52728	1.7841	-0.045399	1.5032	0.38047	-0.84329	-0.2136	-0.31469	-1.1063	-0.16207	1.2375	0.46216	0.79636	0.28581	0.81975	-0.4331	0.3122	-0.65005	-0.1765	-0.52651	0.043079	0.45266	-1.791	-0.57011	2.7913	1.8742	1.002	0.58303	-1.1891	0.21829	0.11684	-0.49099	0.33703	0.26711	0.16568
ACADS	-0.76955	-0.56017	0.88328	0.29967	1.0536	-0.15181	0.60612	-0.014896	-1.3049	-0.48346	-0.053484	-0.1298	1.0957	0.46009	0.36062	-1.8293	-0.16409	0.76994	-0.46164	0.046326	-0.087692	0.36007	0.62206	0.54826	0.47729	-0.048508	-0.093035	0.4244	-1.1513	1.2835	0.43276	0.38302	0.2619	-0.34657	-0.18136	-1.5348	0.56501	0.47726	-2.0336	0.54683	1.256	0.45742	0.81208	0.82203	0.050643	-0.56298	-0.01762	0.095451	0.79592
ACADSB	1.3413	-0.99205	0.10518	-0.28634	-0.94437	-0.95839	-0.64389	1.0703	0.71538	-0.21954	0.15828	-1.2326	-1.116	-0.17604	-0.31289	-0.15577	1.1371	1.1472	0.11896	0.24098	0.018659	0.38727	-0.22291	-0.41088	-1.1679	0.11669	-0.34516	-1.0056	-1.0769	-0.10772	-0.46796	-0.81681	1.2161	0.67856	0.331	1.4157	1.2779	-0.92009	4.3004	0.19821	-0.91339	-1.6739	0.57187	-0.98645	-0.52905	0.45065	0.18591	-0.7418	-0.12192
ACADVL	-0.56261	-1.4437	0.65493	0.0032811	1.3764	-0.17612	0.34255	0.64054	-0.32705	-0.42575	-0.48694	-1.5075	-1.4817	1.1988	-0.050269	-0.88301	-1.7825	0.98986	-1.2563	0.17508	0.83886	0.14392	-0.54116	-0.0062056	-1.2042	0.52948	-0.4939	0.62983	0.40717	-0.39584	1.1057	-0.052956	0.77422	1.561	0.55102	-0.42669	-0.5912	-0.58112	-1.82	0.81478	-1.4437	0.52121	1.3986	0.21746	-0.73827	-0.91934	-2.1239	-1.6173	1.2781
ACAN	-0.29772	-0.39873	0.17343	0.95093	0.16988	0.72282	0.66586	1.1222	-0.44019	-0.82598	-0.44594	-0.40466	0.16525	-1.1268	-0.66022	0.32534	-0.29367	0.13197	0.25051	-0.63687	-0.64506	-0.31736	0.38626	-0.87642	-0.025268	-1.0406	-0.60185	-0.95592	-0.48211	-0.65555	0.49539	-0.33699	0.16988	0.498	0.39735	1.6122	0.46592	0.1874	2.0271	1.1448	-0.83037	-0.27499	-0.38865	-0.56511	0.24662	0.33058	-0.72261	0.54386	-0.59753
ACAP1	0.90714	-0.4029	0.053367	-0.53124	0.25349	-0.39505	-1.143	-0.92523	0.79915	-0.64206	-0.54477	-0.91438	-0.060312	-0.082937	0.27331	-1.5722	0.066854	-0.38495	0.32442	1.2215	0.9822	0.6845	0.54742	0.01944	-0.51709	-0.51261	-0.70364	-0.072607	-1.203	1.093	0.44583	-0.13638	-0.49614	-0.20076	0.16636	-0.75093	2.2326	0.22347	1.3131	-1.123	-0.65318	0.15571	0.78928	0.23618	-0.062991	0.81558	-0.30412	0.79193	0.60499
ACAP2	0.8543	1.4734	0.1606	-1.1635	-0.77143	-2.3081	-0.64901	1.4155	0.18221	0.058951	-0.014397	0.52075	-0.13608	-0.42645	-0.82737	0.44919	0.38938	0.8303	-0.17648	-1.6062	-0.042677	-0.58377	-0.952	-0.52732	-0.29641	-0.43787	0.82827	-0.74155	0.28133	-0.76376	0.94468	-0.64389	-0.025857	1.7963	0.040073	1.9601	-0.22723	-0.9837	3.3936	1.4951	-0.5354	-0.29564	0.45219	-0.6438	1.0751	0.75723	-0.16584	0.20223	0.21099
ACAP3	-0.46427	1.8942	0.19571	-0.53339	-1.0215	-0.90423	-0.71682	0.24412	-0.47448	0.54894	0.55188	-0.49947	-0.47048	0.75068	0.70874	0.020248	2.9081	0.76124	0.32113	0.80185	0.24903	0.50781	-0.75896	0.39224	-0.35819	1.4498	-1.1143	0.94984	0.13037	-0.4291	0.026187	0.39955	0.6265	-0.64421	1.1572	0.39853	0.39712	-0.42172	1.1714	0.87878	1.4318	0.82758	-0.34548	-0.51447	0.54018	1.6325	-0.49362	0.020248	1.2405
ACAT1	-0.69216	-0.9852	-0.053372	0.12882	-0.18811	-0.29823	-0.73058	-1.3764	1.2172	-0.40354	-0.41058	0.39151	0.36686	0.48141	-0.18309	0.92387	0.01573	0.57564	0.84452	1.2172	-0.065238	0.64844	-0.81281	-0.38434	-0.79959	0.011656	-0.71181	0.4046	-1.0398	-0.14223	-0.68912	1.2336	-0.11453	-0.45271	-0.58538	-0.98458	0.52528	0.9944	-1.4055	0.27602	0.17843	0.081002	-0.58023	0.28229	-1.3793	2.2292	-1.6826	0.34115	-0.3177
ACAT2	0.25484	-1.3398	-0.61702	1.3207	0.34872	0.24116	0.34156	-2.9432	0.90067	-0.58229	0.0064545	0.024525	-0.74135	0.42333	0.14096	-0.66083	-0.4863	-0.35547	-0.13508	0.64348	-0.05453	0.36021	0.90169	0.86821	-0.21903	0.45857	-0.98039	0.011574	-0.6946	0.10745	-0.4863	0.57872	1.1619	-1.0246	-1.246	-2.9506	0.2705	0.72299	-3.1658	0.039105	-0.58637	-0.66413	1.1579	0.88477	-0.52509	0.70057	-0.024341	-0.26396	-0.29154
ACBD3	-0.51405	3.7303	0.41855	-0.48819	-0.67159	-0.95098	-0.52941	0.15989	-0.72932	-0.35747	-0.96201	0.80496	0.69532	-0.68771	0.99911	-0.11872	-0.81227	-2.4109	0.49287	0.49287	-1.0731	-0.0031368	-1.2525	-0.65271	0.39273	-0.50816	-0.17873	-0.19443	-0.14216	0.39972	0.061105	-0.0061562	-0.10696	1.1768	0.15398	1.7665	-0.27931	1.4836	-0.053876	1.7462	-0.36349	0.46268	-0.81416	-0.54446	-1.0261	1.5501	-0.06597	1.3567	-0.35206
ACBD4	0.039481	0.37577	-0.99698	-1.2144	-0.16326	0.69115	0.19481	-0.53252	-1.2683	-0.26198	0.16115	-0.091938	-0.25553	-1.0722	0.086688	0.16171	-1.0496	-2.2211	-0.29163	-0.66333	0.51441	-0.50007	1.731	0.24104	0.257	-1.2031	0.11117	-0.79839	-0.27613	-0.72745	-1.0496	-1.7871	-0.4558	0.7651	0.23853	-0.76089	-0.11356	0.38092	-1.057	-1.6026	-0.29028	0.23859	0.19202	-0.29693	0.70252	-1.5953	0.074024	0.90451	-0.1457
ACBD5	-1.0523	1.3946	0.55147	-0.23096	-0.12444	-0.78647	-0.37974	1.7833	-1.1245	-0.069175	-1.3067	2.2647	1.0082	-1.0891	-0.083206	3.4424	-0.57182	1.1342	-0.34654	-1.1245	-0.24631	-1.1709	-0.34738	-0.71658	0.79249	-0.032072	-0.030783	-0.38389	-0.47216	0.75347	-0.43068	-0.47216	-0.50869	0.14443	0.46638	0.59437	-0.37396	-0.68018	2.5229	0.54545	0.38504	0.69377	-0.35801	1.1839	0.089035	0.8087	-1.1031	0.48449	0.76659
ACBD6	-2.1513	-1.4125	-0.27125	0.90594	0.36138	0.39706	1.1782	-0.3346	1.4209	-0.3238	0.22522	-0.059586	-0.56297	-0.47943	-0.087285	0.42673	-2.4523	0.09848	-0.035985	0.5205	0.89018	-0.41059	-1.1115	0.3598	-0.73099	0.36278	-1.4918	0.59229	0.1557	-0.082476	-0.28512	2.1689	-0.10337	0.75455	-0.81034	-0.17448	-1.2576	1.4062	-3.2338	0.87231	-1.0374	-1.0266	0.64441	-0.26981	-0.15064	-0.87208	-0.80781	-0.23575	0.79728
ACBD7	-0.26212	0.75095	0.77442	0.51572	-0.22281	-1.4025	0.19744	0.83368	-0.36128	0.87521	0.77066	0.42006	0.63362	0.010573	0.22285	0.94104	0.70768	0.96545	-0.17624	-0.36128	-1.9913	-0.16103	0.2821	0.17556	0.73719	0.30829	1.2788	-0.087876	0.63764	0.22454	0.70768	-0.098806	-0.34446	0.16527	0.88476	0.30267	-0.9938	-0.60237	3.0772	0.41427	0.54663	-0.020335	-1.0539	0.06036	0.34565	-1.3689	0.39683	-0.48485	0.44201
ACCN1	0.24094	0.11061	0.15927	-0.040037	-0.11377	-0.5227	-0.63125	-0.85018	-0.66289	1.4512	-0.83778	1.5097	0.42439	-0.024165	-0.49403	-0.53523	0.18478	-1.639	-0.91989	0.33093	0.62752	-0.33755	-1.0932	0.099477	0.11072	0.32674	-0.67908	0.3702	0.65316	0.30937	0.052552	0.88585	-0.38536	-0.54365	-1.0984	-0.94128	-1.6401	0.47755	-5.3816	-0.39554	-0.47413	0.71828	-0.69219	0.28733	-1.0787	1.2379	-0.24276	0.046173	-0.025463
ACCN2	0.54538	-1.2734	0.29603	0.89963	0.54833	1.4297	0.11975	-2.0094	0.43324	0.89216	0.76188	0.26159	0.061562	0.96404	0.53341	-1.0499	-0.68639	2.1812	-1.174	-0.41262	-0.28981	-0.17678	0.68539	0.27262	0.21917	0.67948	-0.74512	-0.022734	0.20505	0.12493	0.97092	1.1831	0.1378	-0.69924	0.38479	0.34146	1.3353	0.2771	-0.91746	-0.93753	-0.19276	-0.1952	0.69881	-0.049043	-0.2247	0.1778	-1.07	0.76034	0.057545
ACCN3	-0.57257	1.0819	-0.55261	0.42535	0.049797	1.4642	0.35268	1.143	-0.62891	-0.7402	0.022298	-1.1236	0.023889	-0.89851	0.40874	-1.1015	0.11979	-0.97757	0.31154	-1.0621	0.85741	0.090026	-0.047652	0.054272	-0.059144	-1.7195	-0.060898	0.25556	0.40606	-0.13634	1.9746	-0.48418	-0.62102	2.6716	0.71617	0.51574	-0.75753	-0.62611	-1.4929	-2.9024	0.34196	0.78132	0.59079	-2.2975	1.6238	-0.55972	1.1936	-0.1465	0.17607
ACCN4	0.35716	0.038665	0.77416	0.74365	-0.5555	0.85982	0.61394	0.20789	1.1426	0.099667	0.92239	0.64775	-0.45535	1.389	0.53369	0.98473	-0.75958	2.252	0.39612	0.39612	-1.0395	0.61742	-0.63601	0.7086	-0.45734	1.6117	0.49569	0.46849	0.91545	0.43758	0.89789	1.0113	-0.064775	-0.1752	0.1778	-1.3459	0.085951	1.1217	-0.50349	0.099326	1.1039	0.58375	0.02579	-0.066413	0.46849	1.2646	-0.79427	0.42381	-0.063034
ACCN5	-0.16498	-0.34846	-0.099261	-0.40145	-0.77822	-1.3141	-0.30353	0.65465	0.90932	-0.91077	0.42683	0.23689	-1.032	-0.031268	-0.65415	1.6068	-1.6319	-1.1204	0.48671	1.0033	0.43401	-0.17081	-0.80024	-0.71167	-0.2729	1.2766	0.45379	-0.57475	-0.017897	0.33745	-0.53114	0.60387	1.0213	-1.3547	-0.44655	0.10495	-1.8603	0.16758	-1.5868	2.6921	-1.032	-0.58957	-0.22925	-0.94131	0.95209	1.6398	-0.76992	0.47435	-0.91901
ACCS	0.39953	0.022812	-0.66941	-0.86012	0.42954	-0.26974	-1.5709	-1.1755	0.075172	-0.20847	-1.558	-0.48259	0.51188	-0.048851	-0.30976	-2.4354	0.33255	0.074178	-0.38127	0.77165	-0.099231	0.44833	0.16413	0.52541	-0.53405	-1.2392	-1.0917	-0.49781	-0.45578	1.4912	0.011191	-0.041428	-0.28782	0.69932	0.1579	-0.15034	1.7273	0.61148	0.36087	-0.56203	-0.27112	-0.4221	0.66905	-0.28914	-1.1483	1.1687	-0.05472	0.09469	0.050004
ACCSL	0.095589	-0.54786	-0.45613	0.57569	0.70688	-0.54786	-0.85058	0.53166	-0.12056	0.55977	-0.86545	-1.2398	1.0115	-0.70647	0.82613	0.29035	0.769	-1.9869	0.31667	-1.1093	0.21185	-1.1416	0.56865	0.53643	-0.69089	-0.83405	0.014346	-0.23606	0.23789	0.027398	0.76476	-0.23606	-0.57356	0.49955	-0.19006	0.60298	1.2452	1.3774	-1.9858	-2.4655	-0.1666	-0.2193	1.869	0.84248	0.90934	0.10377	0.39984	-0.80221	0.3331
ACD	-1.0312	-1.9688	0.093684	0.41119	0.58738	0.45763	0.40783	-1.106	1.1067	-0.54416	-0.46569	-0.39975	-0.73612	0.80977	0.44239	-0.25054	0.05546	0.50057	-0.11173	0.58063	0.61343	1.2885	-0.31148	1.0064	-0.67005	0.42891	-0.58634	0.58063	-0.038371	0.39703	-0.46576	0.78666	0.52524	-0.76355	-0.2634	-0.69112	1.6353	0.69039	-0.07803	0.13954	-0.076375	-0.37194	-0.19833	0.63453	-0.63336	2.3035	-1.9207	0.30613	-0.93447
ACE	1.0355	-1.497	0.26942	0.14298	-0.05494	-0.29194	0.80812	-1.2024	-1.2329	-0.53807	-0.83552	-0.62615	-0.084158	0.12196	0.93459	0.93849	-0.66869	0.48279	1.4561	-4.8968	-1.8574	1.6935	-2.3017	-0.92313	0.10375	-0.93448	0.37739	0.55733	0.17517	-0.54426	-0.34048	0.15888	0.5065	0.08487	0.46341	1.4206	0.098735	-1.0771	-0.87687	-1.2219	-0.56462	1.0603	-0.55941	0.48841	0.37482	-0.20852	0.34313	0.14331	0.0091595
ACE2	-0.16971	-0.37957	0.74826	-0.32661	0.22928	0.36541	0.69871	1.0859	-1.7047	-0.027981	-0.35847	-0.32141	-1.0969	-0.72438	1.098	-0.55648	-0.1277	-0.81431	0.24123	-1.5123	0.34422	-0.21621	1.3496	0.23667	0.69478	-0.42515	-0.52136	-0.051198	0.93728	-0.28458	0.54475	0.091738	-1.2367	-0.068772	0.31686	-1.5829	0.12412	0.90892	-1.9724	2.0627	-1.5637	0.91587	-0.70698	-0.61787	-0.0042628	-0.89423	-0.23765	-1.8205	0.25848
ACER1	1.3746	-1.5477	-0.31705	-1.6039	-0.11545	1.6349	-1.136	1.1444	-1.3344	0.6625	-0.17311	-0.50457	-1.6098	-0.97859	-1.01	0.97048	-1.1069	0.45118	-0.67166	-3.3806	0.12222	-0.52565	-2.0291	0.12511	-0.111	-0.54053	1.2402	-0.62328	0.039748	0.68929	-0.56028	-0.62328	-1.2284	1.647	0.059327	1.2891	-0.78889	-0.83796	-0.85374	-2.0187	0.10371	-0.96346	0.73324	-1.0668	0.11192	-1.0869	0.98981	-0.81376	-0.27361
ACER2	1.305	-0.51915	1.0819	0.35001	0.089096	0.47841	0.99206	1.5443	-0.56314	0.15824	1.0845	-0.02584	0.0083978	-0.16957	-0.18701	1.4074	0.46834	2.0999	-1.1683	-0.79165	0.88333	0.0665	0.11073	0.29523	1.3355	1.4554	0.94237	0.55692	0.60664	-0.74406	0.30666	-0.28043	0.25584	0.095388	0.64635	-0.26451	-0.8585	-0.49687	2.7068	1.7663	0.62099	0.27061	0.9993	-1.6193	0.26442	-2.1234	-0.69288	0.030426	-0.11435
ACER3	0.73826	1.8898	0.1933	-0.66483	-0.58498	-1.5274	-0.7887	0.3224	-0.73004	-0.12468	-0.14582	0.44029	1.6949	-0.74293	-1.3161	-0.11269	0.83969	-0.77418	-0.14095	-0.73004	-1.6449	-0.22315	-1.7315	-0.70013	0.47158	-0.79528	1.0045	-0.75125	0.5275	0.67693	-0.64495	-1.4043	0.92691	0.46676	0.070507	-0.55076	1.2946	-0.70024	1.3432	0.052299	0.63988	1.1117	-0.053363	1.7675	-0.079859	0.90946	-0.46612	-0.12641	-0.057653
ACHE	0.028296	-0.58423	0.067678	1.1828	1.1828	1.563	-0.12647	-1.2329	-1.0426	-0.26083	-1.0647	-0.94826	-0.75437	-0.011209	0.54495	0.17678	1.3313	-0.48591	-1.8743	-1.2028	1.184	0.98369	1.8908	0.076422	-0.53156	-1.0958	-0.60954	-0.12972	-0.75944	-0.070062	0.27554	0.3014	-0.17377	1.2254	0.02964	-0.67644	0.78359	0.007979	-2.485	-1.0338	-0.066359	-0.23502	-0.20687	-0.0099817	-0.45056	0.46915	-0.28775	0.41132	-0.20687
ACIN1	1.7511	2.5413	0.49338	-0.26636	-0.2536	-0.91211	-0.29039	0.8502	-0.63389	0.30171	0.19897	0.26343	0.87562	0.071645	-0.265	1.1386	1.3747	1.1328	1.0442	-1.0582	-0.12679	-0.79627	-2.1353	0.18022	1.3701	0.19452	0.32768	0.93246	0.8502	0.63788	-0.47749	-0.91783	0.037766	-0.44737	0.79037	0.54891	-1.0439	-0.87956	3.3919	-0.631	0.4803	0.64994	-0.53045	0.55084	0.038314	-0.97635	0.39007	0.40596	0.12899
ACLY	0.13906	1.7339	0.62719	-0.37601	-0.78303	-1.7608	-0.36843	1.5023	-0.44055	0.30102	0.37831	0.95234	1.2095	-0.37576	-0.22658	0.67694	0.1376	1.1824	0.25364	-1.2548	0.025094	-0.66187	-2.0552	-1.0615	0.18297	0.56407	0.20771	0.11718	0.59235	0.040498	0.82811	-0.5272	0.51599	0.076071	0.44592	1.1326	-1.8903	-1.1907	1.3707	1.2005	0.38421	0.42324	-1.7056	-0.36047	1.2088	-0.8439	1.4725	0.39613	-0.74935
ACMSD	1.4507	0.092096	0.044054	-0.86221	-0.85722	-1.6375	-1.2903	0.14448	0.99887	-0.32486	0.59779	0.07949	-1.2772	0.66848	-0.34445	0.40571	-0.52041	0.29128	-0.92078	-0.55683	0.45947	0.76443	0.34986	-0.7647	-0.36919	1.1463	0.60968	-0.31637	0.1827	-0.87354	-0.52041	0.79369	0.094271	-0.49659	-0.2432	-0.055197	-1.5851	-0.42498	-1.3934	3.1141	-0.035058	-0.96798	0.068476	-1.771	-0.17851	1.9591	-0.083087	0.3518	-1.6919
ACN9	0.41556	0.16645	1.2122	-0.029752	-0.018112	-0.75049	0.17995	2.3171	-1.1857	0.36262	0.78014	-0.54814	-0.94055	-0.34641	-0.54821	0.5361	0.19926	1.8195	-0.034929	-1.3833	-0.191	-0.22636	-2.0056	-0.5526	-0.19525	0.94824	-0.39589	0.34017	0.51073	-0.90086	-0.27056	0.26826	-0.43705	0.78471	-0.14246	0.33278	-1.6361	-1.1577	2.4403	1.3091	0.47277	0.111	-1.0663	-0.20623	-0.31681	-0.29646	0.12756	-0.88581	0.013944
ACO1	-0.1928	0.34754	0.43302	-0.36497	-1.0124	-1.2092	-1.4736	0.57828	0.18544	0.64577	-1.1304	1.1653	0.080342	0.32789	0.14304	0.18017	0.47751	0.47588	0.38761	-0.16708	-1.0765	-0.55049	-0.58474	-0.53341	-0.106	-0.34349	-0.58139	-0.37183	0.45307	0.24851	0.47751	-0.069856	-0.49458	1.9049	0.3159	1.3921	-0.13504	0.42833	3.1952	1.6928	-0.22421	0.080566	-0.8869	0.66118	1.2245	1.577	-1.6567	0.08519	0.70262
ACO2	-0.35925	-0.25172	0.10368	-1.3831	-0.34325	0.55614	-0.59079	-1.1097	0.26791	0.76466	0.41265	1.1855	0.80966	0.3357	-0.35365	-1.3299	1.2699	-0.6001	-1.3589	0.67049	-1.0956	0.98593	1.9136	-0.23722	0.25626	0.52925	0.05949	0.14858	-0.25038	0.31476	0.29022	1.6826	-0.24747	-3.3846	-1.0658	-1.4001	-1.2438	0.392	-4.5705	-0.76009	-0.58965	-0.41169	-1.1502	-0.23615	0.48236	0.53354	0.83037	-0.78823	0.074179
ACOT11	-0.011948	0.64899	1.5826	1.0605	0.70691	-0.82635	1.9724	1.8817	-0.13362	0.16754	0.19697	-0.33111	-0.33273	0.44023	0.15167	0.19736	1.2676	0.55035	0.3602	0.047248	0.15157	-0.036237	-0.80341	-0.54726	0.72832	0.34884	-0.13606	-0.18014	0.83138	-0.092895	1.1897	0.0041848	0.29867	1.1952	0.84256	1.7036	-0.81467	-1.1282	2.3528	0.29754	1.1451	1.4061	-1.0909	0.48489	-0.21952	-0.28323	-0.056914	-0.99838	-0.10597
ACOT12	0.013584	0.26209	0.18883	-0.6653	1.4866	-0.74576	-1.5806	0.38668	0.084072	1.4347	0.11548	0.69721	0.45452	-0.18463	0.38495	-1.0541	0.90512	1.9756	-0.40733	-0.62324	-1.515	-1.1609	-0.41417	0.29682	-0.3841	0.35857	-0.096357	-0.32775	-1.1262	1.1806	-1.194	-1.1943	-0.38058	-0.63052	-0.25275	-1.5622	0.14713	0.47597	-0.7215	-0.73662	0.059695	-0.89795	1.335	0.17545	-0.73922	-0.45715	1.993	-0.15409	0.85019
ACOT13	1.2262	0.18734	0.31139	-0.033576	-0.47332	-0.49042	-0.27488	1.7386	0.091846	0.089344	1.1495	-0.24115	-0.224	0.2383	-0.9004	1.1624	-0.71432	-0.62669	-1.8086	-0.47991	-0.68685	-0.079449	-0.22612	-0.89345	-0.10073	0.49215	1.1015	-0.16182	-0.3392	-0.42437	0.84311	-0.077309	-0.07694	0.32022	-0.97222	0.61201	-2.1138	-0.98351	-1.759	1.1999	0.020109	-0.27151	-0.25776	-0.18851	0.60238	0.34153	0.69676	-0.94348	0.41831
ACOT2	0.15242	0.42228	0.84196	-0.3379	0.41217	-0.62056	-0.37796	-0.80488	0.4342	0.96385	0.44602	1.2427	0.76382	0.74288	0.33267	1.0044	0.028201	0.11084	-0.76163	0.68035	-0.99793	0.096956	1.0356	-0.021689	-0.010862	1.4661	0.92621	0.81933	0.44489	0.61093	0.37703	0.79495	-0.43301	-0.52349	-1.3383	-1.5119	-1.6644	0.59135	-2.184	0.19369	0.26947	0.99465	-0.41595	0.14957	0.43443	-0.22534	0.092614	0.043111	0.39706
ACOT4	-0.56923	-0.81023	-1.018	0.016622	0.45419	0.55471	-0.081833	-1.0668	1.0227	-0.86177	-0.16015	-0.071134	0.36439	0.67965	0.68874	-0.070458	-0.35273	-0.086418	-0.2245	1.6187	0.53588	0.9391	0.40724	0.89551	-0.61192	0.01473	-0.56454	-0.19264	-0.79922	-0.013781	-0.41381	1.3099	0.92191	-2.1246	-0.21114	-1.2368	1.2766	1.6375	-0.64778	-0.73973	-0.16231	-0.61258	0.32589	1.0397	0.1289	0.67333	-1.4608	0.65332	0.35017
ACOT6	-0.96072	-0.75915	0.24398	0.52165	-0.27884	-1.0197	-1.2129	0.025967	1.0064	0.068668	0.53183	0.65837	-1.5531	1.3878	-0.49765	0.41595	-0.87538	-1.3525	0.36618	0.36048	-0.41329	-0.053007	0.0078813	-1.0758	-0.7184	0.60411	-0.039377	-0.65168	0.79388	-0.9866	0.24046	0.46572	0.23361	-1.2452	-1.2873	0.22198	0.016831	-0.29868	-1.1761	3.7192	-0.75915	-1.2646	0.50808	1.4644	0.42145	-0.39065	-0.50002	0.19009	-1.0541
ACOT7	-0.99273	-1.098	-1.181	-0.73718	0.43201	1.3764	0.66018	-1.7775	1.0456	-0.84128	-1.1776	-0.15969	0.53339	0.39086	0.70166	-0.17774	-0.21526	-0.46075	0.17899	1.2186	0.22159	0.77146	1.1312	0.66624	-0.7196	-0.75572	-0.17453	-0.45033	-0.75307	0.64094	-0.17324	0.54495	0.2889	-1.6501	-0.24344	-1.8167	0.82824	1.5532	-2.2132	-0.17067	-0.60724	-0.85849	0.29369	0.60635	-0.45033	0.9894	-0.49763	0.02136	0.0090749
ACOT8	-1.1379	-0.76752	0.059998	-0.1202	0.43018	0.10759	-0.34548	-0.35293	-0.53306	0.6875	1.695	1.3727	-0.93694	0.0095871	-0.55768	1.9991	-1.0457	0.28968	-0.28373	-0.53306	-0.053374	-0.3373	0.38836	0.21276	-0.15082	1.3057	-0.23477	0.77992	0.1061	-0.16847	0.80403	0.61718	-0.42603	-0.039654	-1.0735	-1.1994	-1.5082	-0.20747	-4.3559	-0.35887	0.10766	0.49146	0.16854	-0.1202	-0.77445	-1.4742	-0.10706	-0.6722	-0.63077
ACOT9	0.81455	1.3103	0.55845	0.39622	-0.14328	-0.59672	-0.16664	-0.27793	-0.31688	0.83332	-0.20529	-0.68381	1.6342	0.069342	0.24941	0.36876	1.5307	0.33125	0.24208	-0.87912	-1.3672	0.14032	1.8165	0.084074	0.59556	-0.55682	0.51562	-0.010628	-0.39906	0.68469	-0.77382	-1.2391	-0.8501	-0.57748	0.92358	1.232	0.69331	-0.65424	2.5349	-0.56162	0.64715	0.32721	-1.4303	1.8135	-1.2972	0.29019	0.41985	0.31536	-0.20101
ACOX1	0.70242	0.82772	0.99982	0.083373	-0.23378	-2.0606	-0.25606	1.0261	-0.033596	0.49867	0.69392	0.59845	-0.59751	-0.35462	-0.31179	1.0007	0.86932	1.0899	0.33797	-0.37112	-0.74665	-0.52013	-1.0472	-0.19661	0.70724	0.48114	0.69296	0.083373	0.49514	-0.0094322	0.79805	-0.48051	0.11037	-0.14444	-0.82244	0.61561	-1.3704	-0.84974	1.483	1.5148	1.1827	0.16176	-0.98502	0.80631	0.49843	-0.36425	0.50063	-0.61499	-0.20397
ACOX2	-0.50211	0.37221	1.1055	0.96932	-0.68757	0.05627	0.70988	0.36284	1.0234	1.681	0.53487	0.99674	0.26014	1.032	0.4464	-0.10705	0.11669	0.9042	-2.4134	-0.39735	-0.88259	0.54335	1.1284	0.31902	0.57249	0.4264	0.66579	0.11669	1.0359	1.2345	1.0885	0.3939	-0.68757	0.22816	0.060658	0.65088	-0.74842	0.10107	-0.82609	-0.061565	0.26014	0.061692	-0.4617	0.13087	-0.8095	-1.3919	-0.0023597	-0.10705	1.1016
ACOX3	-0.31524	-0.1157	1.0174	-0.36838	0.66994	-2.2043	1.3606	1.1284	-1.5729	0.26594	1.1454	0.94314	0.4904	0.88326	0.13877	1.2014	0.19432	0.9629	1.1421	-0.88093	0.095977	-0.8612	-1.7601	-0.37275	0.6132	1.0317	0.047161	1.5429	1.049	-0.70577	0.76532	-0.73931	0.83454	-0.90375	-0.75184	-0.30445	-0.15614	-1.3582	0.38762	0.70354	0.94233	1.4649	0.099577	0.56325	-0.055916	-0.57253	-0.43875	0.28264	0.56841
ACOXL	0.60337	0.086362	-0.31832	-0.65638	-1.4461	-0.67325	-0.21591	0.19872	0.26234	-0.78532	-0.10332	-0.18673	-0.67074	-0.014478	-0.0057062	0.6803	-1.5066	-0.79166	0.19217	0.26234	0.93763	-0.13761	-0.60746	-1.0169	-0.4569	1.4218	1.9916	-0.57907	-0.2512	-0.41727	1.0542	0.45388	0.51848	-1.3177	-0.54412	0.42469	-1.6543	-0.17197	-1.7892	2.5632	-0.4264	-1.0745	1.4263	-1.1664	-0.78887	1.1113	-0.1547	-0.10914	-0.81168
ACP1	-0.44311	-0.53032	0.38979	-0.87347	0.0089543	-0.53032	-0.76515	-0.36544	-0.87842	0.70878	-0.077775	1.4032	0.70875	1.3512	-0.1321	0.55965	0.23197	0.87045	1.4648	-1.5182	-0.026742	-0.31136	-1.0912	0.19086	-0.66039	0.3621	-0.36901	0.92743	0.69465	-0.056853	-0.29676	0.76415	-0.40714	-0.84398	-1.4783	0.26269	0.073852	0.38813	-0.51034	1.416	1.1265	0.27687	0.4052	1.9589	-1.1241	0.55628	-0.78112	-0.14968	0.61171
ACP2	0.49193	-0.14643	-1.4843	-1.2269	-0.018446	0.19118	-0.99574	-1.2939	0.99593	-0.25732	-2.0444	0.15662	0.11093	-0.35473	0.48003	-1.422	-1.0323	-1.6574	-0.12568	0.65355	0.92537	0.45043	0.26831	-0.14572	-0.71944	-1.7803	-0.6199	-1.3561	-0.71028	0.32586	-0.20087	0.50498	-0.060232	-0.22692	-0.10947	-0.8044	1.122	0.65889	-1.0409	-0.93346	-0.424	-0.13708	-0.32498	0.7125	0.011413	1.9767	-0.3204	0.47194	0.219
ACP5	-0.0018038	0.97263	-0.3319	-0.69231	-0.35983	0.065638	-2.2803	-2.6077	1.7856	0.62703	-0.3569	0.29323	1.4323	-0.143	0.50603	0.66418	1.4077	-0.81923	0.53392	1.8415	0.59322	-0.10667	-0.62387	-0.11017	-0.68305	-0.30487	-1.0688	-1.024	0.27839	0.30792	0.049228	0.47063	-0.022953	-0.11895	0.59179	0.3192	1.8963	0.44573	-1.843	-0.8387	-0.33388	0.17115	-0.21953	0.63264	-0.026307	-0.023789	0.63456	-0.02129	1.0874
ACP6	0.1489	-2.8658	0.46887	-0.15058	0.2079	-0.2793	0.015993	1.2064	-1.0053	1.2026	0.57045	0.023883	1.1199	0.57968	0.68302	-0.31381	0.73689	2.9946	-0.082031	0.81185	-0.2644	1.0634	-1.1138	0.081954	-0.32313	-0.50477	0.026739	0.8525	0.015993	0.066316	0.71974	0.1595	0.59588	1.2424	0.10833	1.5645	0.48388	-0.39266	1.1524	-1.7857	-0.90298	-1.226	-0.32313	-1.2026	-0.29717	0.68144	0.60813	0.72568	0.60965
ACPL2	-0.077717	-0.10426	0.71363	0.04888	0.13718	-0.49937	-0.24792	0.12005	1.2168	-1.0372	-0.30476	0.44857	0.2194	0.14245	0.018148	0.015405	-0.92303	-0.31753	-0.34197	0.049999	-0.99466	0.76219	-0.85885	0.11674	0.44634	-0.44471	-0.95557	-1.0954	-0.28916	-0.2709	-0.4145	0.80878	-0.0095375	-1.2032	-0.645	1.6206	0.55137	0.76988	2.3872	2.1368	-0.79273	-0.90727	0.10236	0.19849	-0.26187	1.8995	-0.44639	0.090857	-0.30594
ACPP	-0.14474	1.3073	-0.36864	-0.48305	-0.14679	0.77199	0.50598	0.026871	-0.98303	0.19419	-0.09938	0.5125	1.3073	-1.2165	0.63421	0.4174	-1.5913	-1.5179	0.008842	0.092287	1.1199	0.24334	3.2986	0.36437	0.31877	-0.74468	-0.27063	-0.060581	-0.68834	-0.053068	0.36104	-1.2576	-1.6739	0.66028	0.6741	-0.25837	-1.3928	0.64833	-1.0862	-1.4258	-1.0111	1.3738	-0.10921	0.601	2.0467	-1.0012	0.63276	1.7739	-0.12683
ACPT	0.43261	0.61795	0.063937	-0.58945	1.3919	0.31342	0.32816	-0.4403	-2.1576	-0.40693	0.095055	-0.83554	-0.046428	0.4679	-0.70475	-0.42247	-0.072186	-0.044327	0.8487	-2.7689	0.68145	0.089896	-0.32787	0.46796	-0.26782	-1.1123	0.92244	0.93335	0.3304	-0.2512	0.53101	-0.16976	-0.28525	0.61369	-0.082838	0.22309	-0.57125	-1.0642	-4.4579	-1.9308	-0.72199	0.32793	0.68682	0.16854	1.7627	-0.40481	0.60758	-1.1586	0.71263
ACR	-0.61515	2.0992	-0.014091	-0.13273	-0.010436	1.4502	0.24449	-0.93496	0.54153	-0.10989	0.24288	-0.80671	-0.40985	-0.2384	-0.1204	1.553	0.89421	-0.91931	-0.24355	0.072213	1.1928	-0.3906	1.4467	0.17692	0.9444	-0.74796	-0.50511	0.46004	-0.1852	-0.36279	0.96252	0.49857	0.23484	1.9694	0.45202	-1.3527	-0.7964	0.54276	-1.0439	-0.45288	0.14981	0.52648	0.41552	-0.38375	0.22518	0.35213	0.49972	1.2177	-0.73571
ACRBP	-0.94766	0.40744	-0.034064	-0.17948	0.1841	0.26744	-0.15561	0.7659	-1.455	-0.3797	0.70537	-0.63012	0.12856	-1.2903	0.21935	-0.36131	0.10848	-1.7378	1.9058	-1.4845	1.8217	-0.27796	-1.4103	1.7575	-0.95151	-0.66764	0.34236	0.17334	1.0994	-0.0047387	0.57095	-1.4229	0.57508	0.6747	0.12064	-0.23714	-0.60834	0.24278	-0.92208	-2.1091	0.080096	1.6968	0.91785	-1.7142	0.73522	-1.5936	-0.40902	-0.059841	0.068665
ACRC	0.71926	-1.903	0.46771	0.20616	-0.14297	-2.2514	-0.69109	0.35474	1.4515	-0.51371	1.1237	0.19428	-0.35556	0.93303	-0.79117	0.88969	0.12779	1.37	-1.372	-1.0243	-1.6388	0.078153	-2.076	-0.66161	-0.47779	0.12499	0.79665	-0.20478	-0.19688	-0.47617	-0.21436	0.025898	0.022846	-0.83778	-0.3093	2.0484	-0.68511	-0.50982	3.7568	1.8165	0.043568	-0.73222	-0.48962	-0.94284	0.58265	0.79618	-0.86927	0.17994	-0.2147
ACRV1	-0.20925	-0.36448	-0.37843	0.050912	-0.27598	-1.7569	0.34319	-0.20434	1.0521	-0.54471	1.1554	0.82148	1.7757	0.062901	-0.019387	1.3022	-1.476	0.94704	1.9615	-0.23492	0.6749	-1.2055	-0.18188	-0.82731	0.26414	0.47475	1.6634	-0.18188	0.96181	0.054161	-0.35692	0.81182	-1.0046	-0.039153	0.23406	0.72341	-1.6601	-0.32731	-1.4915	-0.59893	0.67673	-0.25985	-0.48697	0.55863	1.0508	1.7946	0.18844	0.21733	-1.0085
ACSBG1	-0.44131	0.54215	0.92275	0.91533	-0.17058	-0.83964	0.23755	1.0086	-0.44344	0.7391	0.80668	0.61216	0.66108	0.21658	-0.028629	1.2082	0.67414	1.1356	0.030407	-0.66349	-0.73921	-0.32314	-0.23651	0.39322	0.46125	0.71736	0.42827	0.76448	0.98925	0.30197	0.67414	-0.083934	-0.4929	-0.27455	0.8639	-0.15727	-1.6815	-0.60598	1.4894	0.95776	0.63622	0.66759	-0.59349	-0.15203	0.57026	-2.5523	-0.0087784	0.18038	0.59072
ACSBG2	-0.45555	-0.39603	-0.14502	-0.54386	0.42631	-0.62606	-0.39448	1.3159	2.0623	-1.2248	-0.032478	-0.10498	-0.58508	-0.2536	-0.69275	-0.7496	0.038694	-0.011689	-1.5993	-0.34813	0.6033	0.14722	0.14431	0.27649	-0.31921	-0.73759	-0.52665	-1.4246	-0.6175	-0.40737	-0.17363	0.13654	0.50119	0.77285	0.31285	0.87375	-0.37243	0.34744	1.8502	0.78592	0.36987	-0.43861	0.20191	-0.54386	-0.13533	1.9848	0.28155	0.9633	-0.75225
ACSF2	0.17287	0.98059	0.96302	0.74466	-0.54188	-1.6351	-0.12337	-0.0582	0.11358	1.6254	0.51376	0.39198	0.98059	0.62345	0.47462	-0.06896	1.8954	1.7492	0.33779	1.3894	-0.11864	-0.31733	0.5241	-0.0084033	0.71144	0.051276	0.92452	0.51269	0.61321	1.0744	0.94737	0.70473	-0.60688	-0.31693	0.17572	-0.13161	0.035756	-0.36479	1.1734	-1.9251	0.71953	0.45431	-1.7258	0.68157	0.53796	-0.41272	0.5704	0.38295	0.63533
ACSF3	-0.58711	0.1587	0.93462	0.66296	2.3531	0.39756	1.9838	0.91916	-0.05447	-1.2366	1.1466	-1.7767	-0.51157	0.0091819	0.32041	-0.21564	0.24885	1.3259	-0.14497	-0.05447	1.4192	0.53626	-1.1913	0.057256	-1.0854	1.0653	-0.57502	0.23619	0.045645	-0.86935	1.1239	0.82406	1.2229	2.4448	-0.031944	0.11217	0.48253	-0.18236	0.73577	-0.046648	1.0919	-0.34405	-0.8433	-0.82159	-1.0036	0.24572	-1.0624	0.3043	-0.054972
ACSL1	0.47331	0.91866	-0.6596	-0.35785	0.42907	-0.71329	-0.5784	-0.71267	0.035916	-0.50615	-1.74	-0.86936	0.73228	-0.3716	-0.14952	-0.80465	0.45614	-1.4638	1.4376	0.45518	0.68877	0.20057	-0.6726	0.13269	-0.79604	-0.07971	-1.4215	-0.23543	-0.63115	0.63905	-0.40106	-0.28509	0.60866	0.4023	-0.088331	0.34708	1.2579	0.44678	-0.3843	-0.099041	-0.76689	-0.21225	0.14237	-0.5167	0.10781	0.46265	0.2618	-0.71737	-0.090895
ACSL3	1.2371	0.37323	-0.66784	-0.052753	-0.052753	-0.54836	0.08127	0.082565	-0.74327	-1.2735	0.30983	-0.86568	0.81734	0.89511	-0.26237	0.99678	-0.84046	-0.73559	-0.73409	-0.74327	0.99897	0.40042	-0.44014	0.17232	-0.48612	-0.65897	1.3038	-0.43778	-0.88791	-0.704	-1.3861	-0.16332	0.74904	-0.90963	0.13509	1.5714	0.22736	0.43786	1.7928	1.5563	0.32107	-0.2909	1.3067	-0.36718	-0.88891	2.5219	-0.35678	-0.41762	-0.16683
ACSL4	0.88832	1.1243	-0.11537	0.0092626	0.0092626	-1.2071	0.024745	0.66893	-1.331	0.4733	1.5979	0.57471	0.16024	0.2205	-0.34685	1.6945	0.1519	0.28348	0.29767	-1.5651	-0.32048	-1.1158	-0.91315	-0.20562	0.54925	0.48091	0.75011	0.29767	0.57839	-0.14209	0.1519	-1.0644	0.10575	0.0072999	-0.34651	0.31025	-1.4442	-0.9449	-0.048617	1.2854	0.32369	0.51798	-0.17626	0.59083	0.42115	-1.5504	0.8453	-0.46682	-0.17626
ACSL5	-0.32082	0.073567	0.88425	0.011738	0.14889	-0.22861	0.093744	1.5097	-1.0933	-0.42201	0.43924	0.07278	0.75483	-0.19247	-1.0847	1.1595	-1.1401	0.94216	1.0997	0.6351	-1.0714	0.69677	-0.9487	-0.86593	0.45208	0.58313	-0.26947	-0.55415	0.50922	-0.82735	1.012	-0.54205	0.68284	0.18656	-0.44719	0.12104	-2.7267	-0.70167	1.3931	0.43105	-0.1234	-0.19302	0.16251	-0.093396	1.9617	-0.1752	-0.42264	0.69643	-0.34152
ACSL6	0.74673	0.49944	0.24174	0.14587	-0.37672	0.46743	-0.010398	0.4828	-0.78442	-0.31561	0.84446	-0.51389	-1.4637	-0.26767	-0.050665	1.6847	-0.81105	0.3873	-0.33484	-1.2671	-0.17153	0.50013	0.059235	-0.15462	0.93072	-0.58492	-0.067954	-0.51843	-0.10343	-0.86627	-0.5735	-0.3834	-1.0215	-0.57703	0.24923	0.28363	-1.0065	-1.1839	2.9286	1.7195	-0.10343	-0.23534	-0.62473	-0.36194	-0.85246	-1.1139	0.22678	0.1294	-0.40245
ACSM1	-0.64222	-0.11996	-1.8468	-0.35686	-0.15386	1.8502	1.2565	0.57241	0.23264	-0.40951	0.030123	-0.28879	0.99526	-0.22528	-1.12	-1.5063	-0.96843	-0.37857	0.053426	0.92955	0.57783	0.2457	-0.52268	0.55623	0.33931	0.17604	-0.22073	0.17456	-0.092484	0.6838	0.92815	-0.38757	-0.036739	-0.54157	-0.030027	-0.62461	0.42701	2.0331	-0.62946	-2.3962	0.17849	-0.2886	0.60398	-0.54684	-0.70603	-1.0903	1.0949	0.077617	-0.28567
ACSM2	-0.37639	-0.24156	-0.62342	-0.63846	0.57695	0.84668	1.617	1.7153	-1.5792	-0.14686	-0.054627	-0.37007	-1.4537	-0.17056	0.9392	-0.14758	-1.404	-1.286	-0.18403	0.16258	0.88861	-0.21024	2.1825	1.1365	0.70623	-0.16339	-0.64319	0.10825	-1.561	-0.32917	0.75307	-1.2914	-1.5438	-0.02226	0.46038	-0.6466	-0.19081	2.1007	-1.6193	-0.078167	-1.6102	-1.2091	0.39342	-0.45831	1.0862	-0.09601	-1.3395	-0.46708	-0.73485
ACSM2A	-0.28575	-0.518	0.06276	0.36322	0.42589	-0.19767	1.5758	2.1082	-2.1843	-0.12124	-0.43801	-0.37493	-1.3067	-0.87192	-0.50714	-2.3001	-0.38336	-1.757	-0.24328	-0.99837	0.5748	0.43064	-1.7375	0.36578	-0.19767	-1.0604	-0.54723	0.27936	0.0025202	-0.26931	-0.11072	-1.007	-0.027624	1.6871	-0.58632	-0.591	0.40323	-0.41416	-0.14975	-1.6156	-0.92305	0.084324	-0.048453	-1.604	-0.65607	-0.6556	0.20726	-0.25542	0.099719
ACSM3	-0.41029	-0.07354	-0.51456	0.88803	0.27371	-0.73281	-1.1233	-1.3692	0.11987	-0.24483	-1.4737	0.0037532	1.3536	0.43025	-0.31124	-1.3038	-0.60607	-0.66841	1.5851	0.079063	-0.31945	-0.30924	-0.42848	-0.34386	-0.084238	-0.48961	-0.54939	-0.70517	-0.55297	0.94232	0.45149	0.24863	-0.12802	0.22336	-0.62461	0.03648	1.3112	1.287	1.3852	0.4527	-0.071781	1.0482	-0.085295	1.009	-0.99544	1.1243	-0.37805	0.78986	-0.58558
ACSM4	0.66886	0.26653	0.0061045	0.034791	-1.0196	-0.61625	-0.37534	0.51097	0.95285	-0.73813	1.4348	0.19174	-0.57871	0.13435	-0.86719	3.8648	-0.64611	-0.18131	-0.8609	-0.43835	-0.083294	0.41372	-0.56743	-0.52449	-0.43636	0.99917	0.90042	-0.42922	-0.001417	-1.0201	-0.29051	0.90625	0.95576	-0.46959	-0.30063	0.8628	-1.7003	0.32553	-1.9224	3.1274	-0.80904	-0.67351	-0.23798	-1.399	-0.10527	1.0984	-0.3519	0.28	-1.31
ACSM5	-0.52764	-1.1641	-1.3128	-0.44275	0.9332	1.4011	-2.2962	-1.5558	0.4266	0.27124	-0.98999	-0.5237	1.5162	0.23856	0.49171	-0.585	0.96353	-0.92244	0.52843	1.8032	0.92591	-0.1443	1.3269	1.0942	-0.72348	-0.15838	-0.73428	-0.37115	-0.02159	0.28818	0.99963	0.37462	-0.17648	0.71522	-0.32353	1.4121	0.6254	0.61721	-2.4543	-0.58668	0.068892	0.12611	0.25741	-0.079535	-0.35789	-0.6349	-0.048308	-1.0646	-0.58914
ACSS1	0.15847	0.64728	1.2533	-0.2278	0.26621	-1.2861	0.18063	1.5828	0.17879	0.44149	0.043509	0.037636	0.60305	0.28195	0.044063	0.81485	1.418	1.2614	0.86311	0.59907	-0.76949	0.52807	-0.74245	-0.12848	0.87772	0.26239	0.67743	0.30121	1.1457	0.40493	1.2147	0.90474	0.43618	0.05	0.83829	0.79239	-0.4558	-0.20962	2.3197	0.72703	0.442	0.18791	-0.5521	-0.47881	0.75091	-1.4754	-0.051753	0.24553	-0.30541
ACSS2	0.21358	-0.4182	1.9169	0.13155	0.31012	-1.2709	-0.45442	2.7368	-0.19161	1.1607	1.4638	-0.086512	-0.95505	1.0911	-0.061954	1.1174	0.83171	1.9224	-0.12713	-0.86546	0.17778	0.12669	-1.9979	-0.090955	-0.5124	1.8982	0.27136	0.86615	0.927	-0.40839	0.34665	-0.18946	-0.21678	0.54967	-0.56521	-0.27955	-1.3031	-1.2005	2.1744	2.0708	-0.42921	0.10703	-0.35715	-0.94364	0.082508	-0.59994	0.32735	-0.85617	-0.34153
ACSS3	0.059641	-0.079427	1.5027	1.0518	-0.17341	-1.4952	0.90929	2.2294	-0.42766	0.23489	1.0097	-0.84501	-0.67782	0.99009	0.41978	1.1388	0.91269	2.0492	0.44804	-0.15283	-0.72717	0.57228	-1.5796	-0.18955	0.0060207	0.71828	-0.040559	0.57985	0.67971	-0.45214	0.57577	0.18232	0.34447	0.59204	0.33148	-0.76752	-1.443	-0.82516	2.2572	2.0175	0.50505	0.0078308	0.28874	-0.17216	-0.97638	-1.8085	-0.43436	-0.46689	0.29511
ACTA1	-0.55332	0.46892	0.73429	1.0835	1.5593	-0.90887	-0.039334	-0.68402	-0.59034	-0.22623	1.0193	1.1131	0.33695	0.59302	0.062187	1.8284	0.10224	1.0025	0.82361	-0.17737	-0.24354	-0.15979	-0.38874	-0.5961	0.39481	1.1411	0.58773	1.4006	1.228	-0.71351	-0.79273	0.17268	-0.84203	0.10291	-0.74907	-1.3076	-1.4243	-0.43289	-1.1659	0.72067	0.76384	1.083	-0.74752	1.1801	-0.020065	-0.57938	-0.21584	-1.0056	-0.18152
ACTA2	-0.18306	-0.35529	-0.60614	-1.5615	0.74939	0.39856	-0.85946	-1.6026	0.58051	0.57526	-0.64538	0.24397	-0.50629	-0.28486	0.31757	-1.747	-0.56017	1.2999	-0.53746	0.75009	-0.53507	-0.006509	0.21657	-0.25702	-0.02914	0.30147	-0.77654	-0.65941	-0.35529	0.11647	-1.2411	-0.19523	0.055615	2.1221	0.1417	-0.78283	0.53063	0.19761	-0.78975	-0.56038	0.28779	-0.058701	-0.22914	-0.20527	-0.47194	0.4822	-0.12505	0.88395	-0.060528
ACTB	-0.83846	-0.48823	0.95847	-0.42211	0.95083	1.4564	1.5679	2.3316	-0.46336	0.0091984	0.48808	0.38459	-1.1016	-0.23625	-0.7931	1.0859	-2.7	0.0028411	0.34513	-0.051248	-0.53311	-0.52782	-1.5725	-0.87914	-0.17399	1.9537	0.41639	0.35476	1.0948	-0.40695	0.37837	-0.21719	0.24103	-0.12037	-0.38717	0.48826	-1.3694	-0.25813	-3.1637	1.806	-0.73141	-0.31902	1.0415	-0.57326	0.82654	-2.423	-0.24132	-0.24751	-0.0097518
ACTBL2	-0.64258	0.027523	0.09496	0.26534	0.38883	0.48167	0.77972	2.0796	-1.4875	0.31382	1.0094	0.14075	-1.7829	-0.41986	-0.1775	0.92913	0.10849	0.47612	-0.43775	-1.7635	0.62369	-0.66295	-0.036184	-0.0088557	0.50556	0.70464	0.37346	0.57103	0.54265	-1.4796	0.39186	0.48237	0.26751	2.4355	0.15952	0.38745	-0.53454	-0.78703	0.67962	-0.17886	-0.45024	-0.41902	0.042245	-0.72724	0.29991	-1.7677	0.1708	-0.27369	-0.10499
ACTC1	0.084347	-0.68719	-0.23166	0.64236	0.81576	0.61664	-0.11318	2.7515	-1.8635	0.42098	0.2132	-0.8534	-1.3596	-0.65477	-0.06567	-0.83101	-0.056082	-0.31599	0.36075	-0.66283	1.3293	-0.3861	1.6106	0.22339	0.17187	0.98683	-0.084998	0.28884	-0.079296	-1.142	-1.6012	-0.80809	0.48884	-0.964	0.19687	-1.2743	-0.61914	-1.2921	0.80779	-1.5182	-0.7621	-0.59075	0.15813	-0.84194	0.055072	-1.2931	0.94398	-1.2215	-0.15954
ACTG1	-0.21582	-0.76102	-0.081973	-1.3352	0.24031	-0.017458	-0.65571	-0.73755	1.0496	0.51915	-0.071126	1.2608	0.68277	0.55158	-0.52196	0.56253	-1.4714	-0.82271	-0.31374	0.69504	-0.83327	-0.89481	-0.81608	0.32349	-0.15058	0.69745	0.86645	0.55165	0.91856	0.91169	-0.63912	1.1184	0.24031	-1.6831	-0.39897	-1.1628	-0.76246	1.5781	-5.125	0.60379	-0.017305	0.41973	0.43035	0.42686	0.055421	-1.8367	0.72978	0.5094	-0.90641
ACTG1P4	0.47696	-0.65499	-0.64484	-0.46655	-0.30728	0.58629	-0.2876	0.27745	-1.0445	1.0792	-0.70988	-0.45775	-0.93294	-0.73793	-0.14156	-1.3005	1.2202	-0.45723	-0.35593	-0.80929	1.0554	0.97699	2.1398	1.0975	-0.1836	0.91685	-0.18072	-0.38188	-0.019637	0.49702	-1.9145	-0.52141	0.35084	-1.5851	-0.65983	-1.96	0.51664	-0.04867	-1.7398	-1.841	-0.41124	-0.47118	-0.87555	-1.023	0.076594	-1.3441	0.39907	-0.79572	-0.66472
ACTG2	-0.33654	-1.8223	-0.027602	-0.14581	1.0714	0.64246	-0.12724	-1.1837	0.40493	0.35377	-0.7103	0.58666	-0.53088	0.20083	0.34614	-2.651	-0.27787	1.5461	-0.69708	0.75869	-0.23139	0.081683	-1.1309	0.10105	0.57651	0.70801	-0.61809	-0.045199	-0.76631	-0.14519	0.97301	0.21495	0.6531	2.5255	0.25104	-0.83165	0.24596	-0.18763	-1.4799	-0.9804	-0.11582	-0.17705	0.63391	-0.3934	0.070872	-0.27027	-0.45513	0.34648	-0.43456
ACTL6A	-0.77766	-0.81992	1.1949	1.0223	-0.88762	0.50031	0.32772	-0.88585	0.33078	0.44108	-0.68934	0.020128	-0.55841	-0.21274	-0.4112	-0.48053	-0.070217	-1.9399	0.78907	1.7617	-0.49171	0.76507	-0.58476	-0.9727	-0.17115	0.4319	-0.98878	0.41205	-0.33523	0.50083	0.99312	-0.90615	0.30561	0.95974	0.080822	-1.3655	1.3138	0.19074	-0.84598	0.070389	0.41906	0.17077	0.78877	-0.029326	0.18459	0.56281	-0.9076	-0.48053	-0.10249
ACTL6B	0.62743	-0.33755	-1.1234	-1.1036	0.40535	0.55321	-0.78915	-0.72207	1.037	-0.59702	-1.0732	-0.72228	0.057698	0.10761	0.16829	-1.0485	0.87579	-0.33074	-0.13565	0.56285	0.54446	1.4923	1.44	0.081252	-0.3585	-0.76772	-0.16409	-0.40801	-0.82596	-0.080974	-0.30703	0.71923	0.70041	-1.1817	-0.027722	-1.4822	1.6732	1.1722	-1.2165	-1.6699	-0.37309	-1.1514	-0.8462	-0.46514	-0.08668	2.0623	-0.81491	0.17727	-0.82759
ACTL7A	-1.2172	0.79698	-1.7761	0.16269	1.1714	0.13612	0.94475	-1.3606	-0.89381	0.58666	-0.44203	-0.74751	1.1325	-0.74698	-0.71967	-1.4917	0.20719	-1.3745	-0.59946	-2.9712	1.7669	0.77135	1.5072	0.44618	-0.88097	-0.88917	0.38953	-0.13626	0.47857	0.43573	-0.047124	0.54585	-0.52052	-0.59143	-0.81039	0.63475	1.0194	-0.022384	-1.4818	-0.72421	0.096369	0.14409	0.72444	-0.54816	-0.13626	-1.5172	0.17428	0.26084	0.56164
ACTL7B	0.77346	0.91424	-0.75907	0.86123	0.66273	-1.3934	0.23198	0.66273	-0.095689	-1.1616	0.73384	-1.355	0.15709	0.31353	0.10697	0.31381	-0.52004	0.60541	0.41086	-3.5068	-0.16321	-0.71629	1.5974	-0.16345	-1.7103	0.060182	0.83558	-0.92463	0.43656	-0.45474	0.65706	-0.0069827	-0.67219	-1.7039	-0.70394	-0.64877	-0.083414	1.7361	-0.079348	-0.74375	0.91953	0.028803	0.56252	0.90702	-0.13497	-0.39793	-1.1801	-1.3219	0.2186
ACTL8	-1.4917	0.85062	0.41191	1.012	0.16579	0.1765	0.25567	0.23777	1.1147	-1.2443	-0.27361	0.51582	0.48356	-1.2395	-0.067911	2.0499	-1.5066	-0.69444	0.89235	-1.1235	0.4853	-1.4374	0.61527	-0.19463	0.1765	-0.37445	-1.3498	-0.26076	-0.26567	-0.043527	0.18012	0.33952	0.20268	0.52284	-0.049311	-0.10928	0.26215	1.2214	-1.3509	0.48918	0.31671	0.40483	-0.44842	0.63894	0.13862	-0.49458	0.92646	0.40145	-1.0167
ACTL9	0.14619	1.0953	-0.40572	-0.11831	0.49132	1.2863	1.1475	0.058644	-0.61423	0.083175	0.35273	0.15651	-0.23901	-0.15249	0.39226	0.070025	0.92778	-0.50088	0.65548	-1.3467	-0.56605	0.46885	0.53891	0.11599	0.1086	-0.23376	1.0991	0.13441	-0.35371	0.12823	0.82225	-1.1664	-0.42366	-0.48502	-0.61182	0.26081	0.21444	0.44823	-1.3354	-1.7147	0.11963	0.94098	1.3127	0.025163	0.26005	-2.7939	0.80454	0.88024	0.66875
ACTN1	-0.95464	0.3385	0.25507	0.41984	1.7179	0.47177	-0.084464	1.2389	-0.46277	-0.83586	0.38155	1.1543	0.088223	1.3917	0.58705	0.37952	-1.2701	1.9612	1.2851	-0.84106	0.79303	-0.87322	-1.7047	0.61262	1.2326	1.1764	0.056234	1.8395	0.95955	0.42431	0.51546	-0.19453	0.25236	-2.4381	-0.11441	-0.66639	-0.61884	0.22004	1.0168	0.93818	0.3385	0.95126	1.1633	1.07	0.78567	0.060617	-1.1663	-0.47793	0.16726
ACTN2	0.073222	-0.93411	0.22097	0.50532	0.2796	0.49032	0.39045	0.53838	0.13617	-1.0056	0.80196	-0.54559	-0.20299	0.59769	-0.72751	0.83927	0.033879	1.4826	-0.010268	0.4093	0.19806	0.43082	-0.22806	-0.2678	0.45291	0.98738	-0.012942	0.39484	-0.20558	-0.84357	-0.11753	-0.090734	0.44248	-2.7376	-0.22682	-1.8395	-0.63145	0.11831	-1.7869	1.3631	0.20081	0.14867	0.96943	0.43281	-0.66749	-0.98347	-1.1645	-1.1458	0.50391
ACTN3	-1.0722	1.2788	0.043733	-0.46321	0.49589	1.2209	0.6718	-0.40499	-0.87243	-0.46363	-0.99736	0.58526	1.0371	-0.38008	0.17063	-0.11422	-0.22111	0.2112	-0.2637	-0.2775	-0.14484	-0.96483	1.7836	-0.13307	1.7831	-1.0932	1.0377	0.52326	-0.043049	-0.43001	-0.87821	-0.35883	-1.5735	-0.57529	0.90739	0.57822	0.21298	0.80668	-1.125	-0.65612	-0.026836	0.83992	0.90547	1.3499	0.55398	-0.61847	-0.20544	0.065195	-0.34124
ACTN4	-0.072825	-0.74965	-0.10699	0.14244	1.1078	0.94855	0.74156	0.53621	1.2176	-0.68192	-0.40344	-0.69535	-0.049787	0.048578	0.42937	-0.78822	-0.14289	0.5275	0.61708	0.10552	0.57121	0.84435	0.79987	0.26461	0.057749	-0.38417	-0.058906	0.052078	-0.57997	-0.54884	-0.5121	0.3311	0.57057	-0.30575	0.46811	-0.50016	2.0201	0.96941	2.1295	-1.0508	0.21856	-0.54661	-0.32837	0.64356	-0.80014	1.7387	-0.63206	0.6479	0.2993
ACTR10	-0.6273	-1.0193	-0.82828	-0.1079	-0.67034	-0.61846	-0.46227	-1.782	0.18553	0.39601	-0.59869	0.53898	0.46827	0.60338	-1.3181	0.45387	-0.21758	-0.5128	-0.44445	0.71817	0.10926	0.24248	0.28695	0.53325	-0.75078	-0.22396	0.10436	0.74453	-0.73694	0.21895	-0.54642	0.1512	0.35832	-1.2983	-0.86781	-2.031	0.14404	0.51829	-3.1583	0.76318	-0.65512	0.25981	0.74579	0.29748	-0.94321	0.92389	-0.99549	-0.42191	-0.25924
ACTR1A	-1.5165	-1.5198	-0.59394	0.40626	0.32212	1.3303	0.51672	-1.4087	0.93131	0.10235	0.17422	0.33381	0.10045	0.2487	0.27292	0.05981	-1.1047	-1.4302	-0.80765	0.57152	-0.13008	0.28445	-0.21777	-0.17878	-0.91506	0.28907	-0.39061	0.28348	-0.34398	0.24897	0.26769	1.1564	-0.44732	-0.58312	-1.2197	-1.25	-0.50366	0.46104	-6.2304	-0.95025	-0.61004	-0.1193	0.077452	0.29626	0.80112	0.35933	0.12174	0.24958	0.079363
ACTR1B	0.8448	0.85771	-0.27172	0.68628	-0.79718	0.35628	0.22886	-0.021778	0.21525	-0.46255	0.89062	-0.86607	-0.14566	-0.60597	-0.40376	0.41861	-0.17044	1.4941	-0.59605	-0.2882	0.6608	0.89125	0.54641	0.94784	0.35628	0.3321	0.52146	-0.47969	-0.021778	-0.52269	-1.0835	-0.83797	1.0784	-1.118	0.6929	1.8175	-0.44233	-0.79689	2.6245	1.0155	0.81482	0.065733	-0.015191	-0.41132	0.29765	-0.14667	0.54363	0.44529	-0.12805
ACTR2	0.53892	1.3645	0.30275	-0.48433	-0.23283	-0.1307	-0.63483	1.2701	-1.4085	0.34551	0.94845	0.25395	-0.32168	-0.28566	-0.685	0.70717	-0.57816	0.4816	-1.1671	-1.4688	-0.66287	-0.87977	-0.70645	0.32444	0.67524	-0.79033	1.2122	-0.79859	-0.0065669	-0.90489	-0.31829	-1.4385	-0.0020032	0.9014	0.32539	1.2776	-1.1787	-1.1115	1.8999	0.51016	0.036053	-0.013486	-0.26073	-0.91973	-0.10111	-0.18016	0.77462	-0.35863	-0.0065669
ACTR3	-0.77957	0.82986	0.2905	-0.23247	0.19949	-0.39487	0.09594	0.30829	0.080659	0.86877	0.45618	0.58894	0.69273	0.55472	-0.3605	-0.21091	0.17659	-0.16127	1.347	0.080659	-0.78338	-0.4927	-1.7315	-0.48554	-0.14013	0.32744	0.26298	0.64317	0.43563	0.22966	-0.49481	0.24249	0.56028	-0.3539	-0.35136	-0.85733	-1.4597	-0.9512	-0.14128	0.99161	0.4004	0.42021	-0.54037	0.42865	-0.37901	0.25355	0.21109	-0.37675	0.35421
ACTR3B	0.74067	-0.73346	0.10776	-0.47654	0.25245	-0.0047342	0.053384	-0.12816	-0.47107	1.0732	2.0273	1.3238	-0.73346	0.61935	-0.2472	1.7354	-0.75412	0.69353	-0.88884	-1.2451	0.40874	0.18336	0.070929	-0.0060472	-0.4196	0.92685	0.29448	0.63459	-0.13666	-0.55426	0.32047	0.59317	-0.7644	-0.93445	-0.54324	-0.93509	-1.5751	-0.049508	-1.618	0.44455	-0.55832	0.27539	-0.71418	-0.47683	-0.88884	0.34923	0.10818	-1.4312	-0.40715
ACTR3BP2	0.24986	-0.13835	0.46546	0.32352	-0.58392	0.60766	0.43748	1.8251	-0.75535	0.69145	1.4299	-0.083411	-0.46298	0.033632	-0.29032	0.61918	-0.015664	2.0205	-0.84885	-2.3163	0.32815	0.85857	-0.74785	0.65833	0.42283	0.59055	0.10581	0.31834	0.39709	-0.50916	0.23064	0.21056	-0.27411	-0.078507	0.49431	0.52087	-2.1319	-1.5472	2.5104	0.76901	0.45982	0.17333	0.49453	-0.94788	-0.45158	-1.1368	0.64345	-0.85079	0.15775
ACTR5	-0.59247	-0.67417	-0.79394	-0.57612	0.23822	-0.13896	-1.416	0.025731	0.42108	-1.1097	-0.83974	-0.72117	0.15895	0.62886	-0.52909	-0.57106	1.5327	0.69639	1.0772	-0.28618	0.9455	0.59073	-0.94262	1.5322	-0.098543	0.18433	0.075891	-0.78662	-0.38734	0.56334	-0.70471	-0.75703	-0.15091	-0.43527	0.51699	-0.71186	0.35372	-0.40026	4.7349	1.5918	0.34588	-1.0458	0.060406	0.70447	-1.4017	1.2395	-0.17108	0.50881	0.08188
ACTR6	-0.13569	2.484	-0.25192	1.0502	-1.3047	-1.3239	-1.8759	-1.8715	1.2449	-1.3345	-0.71929	0.58242	2.8421	-0.4964	-0.13249	2.262	-0.50784	0.2849	1.7081	0.60746	-1.1214	-0.43186	0.10237	-0.60771	-0.25791	-1.1219	-0.64246	-0.74106	-1.3776	-0.282	-0.39936	-0.16159	0.061294	0.89287	-1.1484	0.88455	0.49428	0.74129	0.6905	0.071624	-0.46011	-0.030172	-0.65538	0.6917	-0.50808	3.0303	0.38513	0.36649	-0.66124
ACTR8	1.0183	0.31057	-0.098577	-0.14842	-0.079838	-0.84345	0.24011	0.84272	-0.054458	0.31919	-0.13542	-0.70902	-0.47014	-0.15358	-0.34523	-0.79246	0.78568	0.89039	0.76664	0.026243	-0.95264	1.1172	-1.0506	-0.17841	1.0099	-0.4102	-0.20794	-1.1805	-0.54423	0.0081596	-1.3878	0.10805	1.3706	-0.83403	-0.24589	-1.968	-0.82066	-0.80005	2.5836	0.045793	-0.45887	-1.2841	-0.50952	-1.787	-1.7886	-0.39832	-0.70796	-1.6183	-0.56699
ACTRT1	0.18854	0.75706	-1.584	-0.77731	-1.294	1.4747	-1.5198	-0.86465	-1.0251	0.29542	-0.50427	0.086462	-1.2015	-0.97905	1.4983	-0.41946	0.0074998	-0.044135	0.0393	-0.31476	1.1389	-0.38328	3.0494	0.67807	-0.70093	0.47179	-0.049524	-0.82299	-0.38282	-0.75832	0.60948	0.36458	0.020769	-0.43212	-0.91071	-1.1551	0.73811	0.67072	-1.3447	0.34951	-1.2062	0.60629	1.3749	0.095162	1.2481	0.21848	-0.85695	-0.62216	1.5616
ACTRT2	-0.7346	0.14145	-0.56884	1.3572	-0.22828	0.40624	0.90018	0.53744	-1.6273	-0.56135	0.0017383	0.18969	-1.5307	-0.78426	1.0978	0.41362	-0.16321	-2.4201	0.086837	-0.094055	1.6513	-0.86198	0.63238	0.66798	-0.038769	-1.097	-0.66403	0.05998	-0.56317	0.52434	0.88034	-2.4031	-1.5225	0.30749	0.34309	-0.94505	0.4336	1.5136	-0.33887	0.72361	0.38698	0.14701	0.59655	1.0998	0.026463	-2.3538	-1.0023	0.43525	-0.021054
ACVR1	0.026262	0.058308	1.0609	0.98729	-0.15532	-0.97764	0.48753	1.7655	-0.96509	0.55433	1.0661	-0.35914	-1.4635	-0.55767	-0.47086	0.25519	-0.038043	1.1155	0.23596	-1.4931	-0.49703	-0.27189	-2.1193	-0.53992	0.26117	1.0532	-0.27888	0.23596	0.90109	-1.0508	0.9762	-0.22226	-0.088043	1.0911	0.14577	0.78771	-1.6266	-1.6014	2.4565	0.87022	0.079955	0.39966	-1.3909	-0.48222	1.0098	-0.63881	0.55451	-0.71883	-0.133
ACVR1B	0.70661	1.058	-0.91043	0.089302	1.2417	1.4381	0.61922	0.20097	-1.9487	0.1482	0.27906	-0.71357	-0.46423	-0.24738	1.4014	-1.0589	0.40398	-1.3826	1.1841	-0.97735	1.7771	-0.16409	0.71161	0.023166	0.81911	-0.61068	1.2515	0.65546	0.48264	-0.63197	1.6937	-1.3195	-1.0432	1.0759	0.85828	0.70824	0.11286	-0.36332	0.99069	-1.059	-1.618	-0.53201	-0.11935	0.14417	1.4622	0.048973	0.25121	-0.95825	-0.58151
ACVR1C	0.20711	-0.52871	-0.052371	0.66373	0.28177	-0.1568	-0.16479	0.0025508	-0.56837	-0.74198	-0.52354	-1.0206	-0.95507	-0.57599	-0.58269	-1.4784	-1.5762	-0.08192	0.036603	-0.56837	-0.068	0.15554	-0.45152	-0.53319	-0.9823	-0.85004	-0.45337	-1.6955	-1.1439	-0.5315	-0.8432	-0.36461	-0.047414	0.48757	0.33948	1.0799	0.81514	-0.17391	1.6741	-0.15567	-0.74251	-1.0829	-0.074624	-0.36093	-0.2193	1.9448	-0.32842	-0.69017	-0.3751
ACVR2A	-0.38541	0.33712	0.91718	-0.59362	-0.99145	-1.6933	0.099447	1.2392	-0.62232	1.4617	1.1065	1.1868	-0.18832	0.13511	0.16878	1.6619	0.089954	1.2783	0.79536	-0.9816	-0.047423	-0.87626	-1.1773	0.32383	0.32041	1.8116	-0.21467	0.70819	1.0174	0.61047	0.21755	0.34934	0.019419	0.6055	0.40677	-0.60752	-2.3223	-1.0704	0.38596	1.6372	0.75998	0.62042	-0.43662	0.26082	0.76637	-0.89514	-0.36778	-0.01126	0.38361
ACVR2B	-0.85347	1.7491	0.81289	-0.46411	-0.17736	-0.93614	-1.4195	-0.043568	0.2407	0.5565	-0.32951	1.8259	1.7238	0.44646	0.76617	1.5513	-0.096248	1.3312	-0.88875	0.77445	-0.69559	-0.5443	-1.5975	0.77808	-0.086911	0.79263	-0.075969	0.92133	1.1954	0.5913	2.3992	0.61669	0.080286	-0.62805	0.26195	-1.3463	-0.50304	-0.087947	-1.1475	0.62616	1.3717	1.1526	0.28661	0.84448	0.15591	-0.65442	-0.33178	2.2616	0.15256
ACVRL1	-0.24226	0.05469	1.4309	1.3341	0.58389	-0.391	-0.12249	2.9788	0.030745	0.35316	0.47526	-0.91798	-1.131	-0.06616	-0.24939	-1.1522	0.36327	1.245	-1.3992	-0.90499	0.129	-0.99154	-2.0628	-1.4631	0.42827	0.088481	-0.87089	-0.49457	1.164	-0.74327	0.14225	0.35486	0.41086	2.4414	-0.24175	0.029815	-0.44019	-0.50827	3.5139	-0.38639	0.22957	-0.16063	-0.43045	0.8032	-0.96188	-0.73387	-1.1724	-0.05657	0.77116
ACY1	-0.9151	-1.7475	1.1637	2.3118	1.0095	0.86644	1.119	-0.85547	-0.89148	0.38015	-0.018767	-0.90811	-0.27722	0.6276	0.54352	-1.0458	1.5391	1.5401	-0.53109	2.4463	0.27846	0.90858	-0.83796	1.0336	-1.0945	0.41266	-0.50377	0.94952	0.52888	0.58977	0.83395	0.48238	0.59093	-0.36888	0.084386	-0.65222	1.3936	0.5978	0.46193	0.17988	-0.42907	0.65899	-1.1332	-0.65677	-1.5258	-0.040474	-1.5455	0.30209	-0.14959
ACY3	-0.070304	-0.58251	-0.38137	0.38689	-0.53471	-0.066568	-0.71481	-0.51473	0.99707	1.4498	0.059392	-0.59936	-0.050489	-0.24267	0.61341	-2.2531	0.18565	0.012083	0.3223	0.7793	0.18202	0.56599	0.0060512	0.066513	-0.61348	0.35062	-0.84388	0.77554	-0.58447	0.98363	-1.6352	0.62734	0.043283	0.054016	0.42079	-2.8073	0.48582	-1.8673	-2.1223	-0.37554	0.89054	0.60359	0.11018	-1.3651	-1.0465	-1.2387	-1.0822	-1.0826	0.060215
ACYP1	-0.39115	-0.50845	-1.1096	-0.103	-0.4473	0.56385	-1.0095	-3.495	1.3396	-0.78736	-0.47975	-0.10322	0.52275	0.13688	0.69637	-1.5779	0.40067	-0.1541	0.74035	1.9747	0.68927	1.3999	1.6413	-0.061308	-0.64804	-1.4454	-0.17334	-0.56593	-1.2113	0.22902	-0.52496	0.50882	-0.99863	-1.6401	-0.23117	-0.55638	1.6359	1.8501	-0.22443	-0.87689	-0.60066	0.10912	-0.14951	0.3299	0.058101	1.5284	-1.1222	0.38028	-0.064675
ACYP2	0.021119	-0.47378	-0.20143	1.0854	-0.35665	-0.058603	-0.083281	1.3172	0.57004	-1.2352	-0.57778	-1.0456	-0.84709	-0.61129	-1.1667	0.013024	0.50256	-0.26598	0.4986	0.57004	0.88761	0.54816	-1.1251	-0.72332	-0.71693	-0.86644	-1.3786	-1.173	-0.86174	-1.177	-1.3269	-0.043206	1.2363	0.26503	0.13369	0.20836	0.91373	-0.065485	1.3812	2.5509	-0.34744	-1.1227	-0.019772	-0.86174	-1.6558	0.045761	-0.29103	0.99437	-0.5552
AD000671.1	-0.41841	-0.27469	-0.55042	-0.48232	0.30009	-0.12187	0.038929	-0.36364	1.3121	-0.76165	-1.1086	0.11729	0.0051983	-0.079078	0.11056	-1.2599	0.16651	0.21555	0.08318	0.7606	-0.58301	-0.13726	0.39266	-0.14816	-0.36014	-0.59938	-0.21592	-0.24489	-0.27469	1.0921	0.44087	0.15517	1.6848	-1.4205	0.41576	-0.42056	1.7661	0.48102	0.23948	-0.71514	0.17446	-0.25979	0.40464	0.17877	-0.91579	0.9664	-0.46157	0.21594	-0.15609
ADA	-0.3958	0.2922	-0.07947	-0.31523	-0.80587	-0.81729	0.54946	-1.4338	0.68402	1.0933	-0.021272	0.3326	0.72912	-0.365	-0.28336	-0.86823	1.56	-0.11957	0.59183	1.8371	-1.0234	0.16102	0.66666	0.015902	0.198	0.25126	-0.43797	0.82937	-0.1004	0.29347	-0.32528	-0.1721	0.9104	0.29167	-0.36151	-0.037121	1.977	-0.86271	-0.82555	-1.6555	-0.15961	0.10543	-1.0326	0.24018	0.35992	0.75392	-0.81099	0.07898	-0.53322
ADAD1	1.6975	1.5395	0.061059	-0.33269	-1.1067	-1.8406	-0.55382	-0.37609	-0.27827	0.68569	0.48646	0.18143	-0.14703	-0.34689	-0.5605	0.60728	1.2617	2.225	-0.6698	-1.1321	-1.0206	0.18307	1.3707	-1.0632	-0.333	-0.033029	1.0216	0.18073	0.76486	-0.38223	-0.39208	-0.47052	-0.20351	1.1055	0.39431	0.12979	-1.0381	-1.0505	1.6503	0.60963	0.27561	-0.57896	-1.4927	-1.355	-0.19823	0.70537	1.3869	-0.8949	-1.6292
ADAD2	-0.9413	0.15716	0.75128	-0.98659	0.31965	-0.7203	-0.98174	-1.1829	0.22395	0.82863	-0.13808	0.88149	-0.061924	0.39295	0.3084	-1.6868	0.21048	-0.083676	-1.1796	1.3318	-0.63998	1.0165	-0.27582	0.013515	0.61861	1.0178	0.46567	0.5934	0.65835	0.2404	-0.124	1.3142	-0.37524	-0.88312	0.036637	-2.3976	-0.12177	-0.10582	-4.4553	0.21617	-1.3869	-0.38629	-0.915	-0.98659	0.97025	0.90191	0.43692	-0.33083	-0.87063
ADAL	0.91659	0.97963	1.0167	0.8428	-0.025701	-0.68581	-0.14121	1.0999	-0.50113	0.37085	0.50356	-0.086863	-0.15407	-0.24385	0.232	1.3601	0.43263	1.1855	0.21911	-1.259	-0.19567	-0.62827	-1.337	-0.76941	0.90937	0.35146	0.60913	0.045226	0.74304	-0.13154	0.58412	-0.3854	-0.019384	0.040892	-0.55095	-0.58688	-1.8196	-1.0383	1.8551	0.40904	0.94724	0.56587	-0.41247	0.24705	-0.3854	-0.96077	0.58521	0.11594	0.54725
ADAM10	-0.57472	-0.20073	1.0908	0.90647	0.073919	-1.9711	1.5423	1.8642	-1.4878	0.78082	1.3389	-0.6367	-0.86741	0.033502	-0.59978	1.1762	0.25499	1.5602	-0.95538	-1.0675	0.1586	0.27216	-1.411	-0.31819	-1.0865	0.92203	0.071296	0.52696	1.0083	-1.269	1.0577	-0.51473	-0.4669	1.0364	0.13475	0.31361	-1.0814	-1.3635	1.6719	1.1301	-0.31091	-0.10217	0.4932	-0.6388	0.52696	-0.9118	0.5685	-1.0418	-0.153
ADAM11	-0.60181	0.77641	0.010894	0.57615	2.3136	0.1019	0.92227	-0.80995	0.3146	-0.94856	0.66884	-0.43901	0.28865	0.87471	0.35142	-0.46308	-0.72213	1.0687	-0.9677	1.1483	0.013211	0.66271	-2.5346	0.64984	0.00046958	-0.41123	-0.20679	0.82409	0.40066	0.17553	-0.41924	0.99633	1.8172	1.0867	-0.89531	-0.1377	0.041063	0.73634	-1.0823	0.80373	0.21245	0.70012	-0.57039	1.1912	-0.90334	1.8655	-0.88386	0.95156	-0.14706
ADAM12	-0.48797	0.55611	0.59217	-0.41832	0.51815	-0.52075	0.44543	0.97663	-1.3643	1.0004	-0.90869	-0.76343	-0.32483	-0.38071	0.47539	-0.59937	-1.6752	0.18183	0.8254	-0.74055	1.0134	0.10129	1.4242	1.0132	0.18204	-0.39988	-0.28229	0.22438	-0.73913	-1.0413	-0.3736	-1.0282	-1.345	0.38858	0.53247	-3.2082	0.92421	0.54283	1.9992	-0.49542	-0.22887	-0.97896	1.0668	0.42043	-0.25553	-0.85658	-0.88513	0.35613	0.46368
ADAM15	-0.3309	-2.0713	0.006815	-1.0707	-1.5219	-0.10543	0.28556	-0.23243	-0.21859	0.31472	-0.70554	-1.6298	-0.19101	-1.0711	0.14271	-1.1266	1.4099	-0.21721	0.57019	0.26951	0.036392	0.01998	0.25724	0.07358	-1.161	-0.64921	-1.6224	-0.52566	-0.74557	0.15487	-0.52484	-0.56196	1.0468	0.29986	0.5738	0.32698	2.2271	-0.67564	1.7739	-0.9177	-0.61975	-0.40348	-0.54573	-1.5829	-0.6521	0.21546	0.18092	-0.38091	-0.2288
ADAM17	-0.23489	-1.0146	-0.20091	-0.097127	0.17339	-0.65399	-0.14415	-0.21022	0.91546	-0.41742	-0.62258	-1.0665	-0.35973	-0.48713	-0.63308	-2.1209	-0.31355	0.378	-0.10108	1.8484	-0.5669	-0.093316	-0.76609	0.24562	-0.52733	-0.37624	-0.46306	-0.44276	-0.45065	0.13629	-0.072306	-0.34423	1.1727	0.17024	-0.21	-0.090537	1.3881	0.70375	0.51585	-0.41308	0.19964	-0.32046	-0.15805	0.79728	-0.52326	1.5722	-0.17707	0.24917	0.11122
ADAM18	0.67382	0.34431	0.12459	-0.5255	-0.61027	-0.93144	-0.44986	0.88691	1.5709	-0.19901	0.84013	-0.22572	-0.89279	0.22952	-0.46015	1.6375	-0.10856	0.074132	-0.29914	0.53308	0.93741	0.9315	-0.78587	-0.29361	-0.46483	1.2168	-0.42985	0.010303	0.14588	-0.89731	-0.64057	1.8437	1.1623	-0.51647	-1.0071	0.30784	-1.5457	-0.26305	-1.3406	4.0545	-0.65217	-0.51605	0.75106	-1.2356	-1.2142	0.69468	-0.4712	0.79998	-1.1526
ADAM19	0.033086	0.82305	0.66276	0.31173	-0.1347	-1.1346	-0.50782	0.58297	-0.081479	0.24317	-0.33589	1.2798	0.82305	0.39833	0.24183	2.1032	1.2495	-0.14236	0.66199	0.19382	0.10001	0.018673	-0.3904	0.46747	0.64515	0.72617	0.64195	0.25934	1.054	-0.19434	0.86707	-1.1462	0.10566	-1.4213	0.075903	0.35821	-0.36546	0.084778	1.8167	0.97249	0.54832	0.72967	-0.43851	0.90634	0.011152	0.12856	-0.058003	1.1618	0.40099
ADAM2	0.32603	-0.22811	-0.45958	-0.4605	-0.87091	-0.60147	-1.45	-0.47977	0.63976	-0.031749	0.41392	0.046874	0.13306	0.2991	-0.11918	1.4557	-0.091816	0.23452	-2.4842	-0.8516	-0.39967	0.096873	-0.30511	-0.23762	-0.56491	1.5099	0.34206	-0.24675	0.21811	-0.6564	-0.43805	1.363	-0.1906	-1.5483	-0.48876	-0.30366	-0.77377	-1.048	-0.77836	2.0802	-0.89828	0.44653	-0.7214	-2.2316	1.2011	0.9077	1.6744	-0.033653	-0.033653
ADAM20	0.040125	-0.74353	0.95366	0.041924	-0.6377	-1.0841	0.4144	1.9465	0.18373	-0.71798	0.3703	-1.2928	-1.3982	0.53556	-0.098834	0.62521	-0.63623	1.8162	-0.059653	-0.2894	-0.3427	0.20968	-0.70462	0.58084	0.48005	-0.33838	-0.39793	-0.25637	0.17496	-0.56354	0.40643	0.56353	0.66685	0.54483	0.13279	0.11818	-1.0308	-0.83315	3.1531	1.3107	0.46277	0.057634	0.47829	0.18931	0.32785	-1.0242	-0.74324	-0.4428	0.60979
ADAM21	-0.44102	0.38561	-0.15075	-0.40846	0.34687	0.3661	0.48789	0.48032	-0.0672	0.50963	0.044271	0.68454	0.74714	-0.15377	-0.051587	-4.7868	0.9317	1.5186	0.54504	2.311	-2.1395	0.30549	-1.1467	0.61695	0.24552	-0.024458	-0.23274	0.78191	-0.24528	0.31243	-1.2592	-1.6546	-1.2731	1.4772	0.10837	0.67963	1.2394	-0.22557	2.6254	0.73009	0.65793	-0.1128	-0.061671	1.1191	0.54504	0.41085	-1.0585	0.21517	-0.018562
ADAM22	-0.069289	-1.6911	0.57701	0.93933	-0.3199	0.53012	0.51476	1.2613	0.55633	-1.1642	0.88392	-1.0866	-0.69598	0.017926	-0.38452	0.70259	-0.011022	1.2154	-0.59877	-0.68087	0.52359	0.12046	-0.56208	0.035082	0.10252	0.5157	0.24865	-0.12633	-0.21729	-0.91309	0.24333	0.31893	0.21413	-0.75136	-0.52231	1.0723	-0.56958	-0.35101	3.8279	1.7533	0.36847	-0.68988	-0.4241	-0.28322	-0.41692	-0.39961	-0.40447	-0.61962	-0.031117
ADAM23	-0.68855	-0.75142	0.89323	1.0555	0.067306	-0.24268	1.696	2.0686	-0.20474	-0.52589	0.46212	-0.9053	-0.17927	-0.28639	-0.61786	1.0327	-0.64654	1.6622	0.77087	-0.70455	1.1163	-0.56814	-1.3581	0.067306	0.63217	1.2212	-0.61347	0.41868	0.68264	-0.6519	-0.058209	0.44151	-0.66444	0.24788	0.09161	1.2378	-1.425	-0.41266	1.4856	1.0443	0.49886	0.96937	-1.098	0.35848	0.16136	-0.06379	-0.64326	-0.20435	-0.049854
ADAM28	-1.9243	-2.2584	-0.73479	-0.059527	0.035854	-0.33419	0.17054	-1.7406	0.39989	0.86369	0.14281	-0.078454	-0.068974	0.28953	0.88704	-0.50289	0.7418	-0.67856	0.68409	1.0486	-0.70148	1.3066	-0.14688	0.26081	-1.4552	0.89435	-2.2169	1.0645	0.14792	0.98175	-0.34089	0.45011	-0.37762	0.38493	-0.00015466	-1.6797	0.58811	-0.017598	-2.0122	-1.9505	0.49788	0.9197	0.27851	-0.18991	-1.6271	-1.5263	-0.73911	-0.051051	0.4143
ADAM29	-0.94489	1.0997	0.26729	-0.66896	0.15766	0.84845	1.0075	0.95013	-1.3663	-0.43979	-0.2016	-0.060414	0.19328	-1.2622	0.85926	-0.8039	-0.20444	-1.3343	0.38782	0.079401	0.65352	0.23986	1.0081	0.03889	0.28634	-2.0547	-0.25595	-0.36661	-0.75723	0.31496	0.25204	0.059334	-1.3002	1.6574	0.18883	0.72115	-0.50816	0.47504	-0.826	-3.2771	-0.58322	1.234	-1.0237	0.92299	0.072465	-0.74135	-0.19855	1.2502	-0.77685
ADAM30	0.2056	-0.75555	-0.086204	-0.54345	-0.66915	-1.0955	-0.27836	0.44272	0.86472	-0.60364	1.0491	0.66765	-0.90801	1.4647	-0.6985	2.6356	-1.3226	-1.007	-1.0517	-0.30396	-0.15045	0.4541	-0.01143	-0.53666	-0.91082	1.2915	-0.059578	0.068536	1.126	-0.90111	-0.55344	2.2219	0.95359	-1.2664	-0.81792	0.84587	-0.8621	0.39686	-1.7462	3.1178	0.30492	-0.66162	-0.18231	-0.45337	-0.040854	1.0169	-0.11752	0.75229	0.1718
ADAM32	0.58951	-0.94311	0.40749	0.46155	0.91887	-0.70625	1.2616	0.61143	0.05653	-0.83344	0.43619	-0.02502	0.11838	0.5547	-1.7503	1.53	-0.43395	1.0903	-0.63789	-3.063	0.09614	0.80013	-3.0358	-0.038464	0.11096	-0.22122	1.1753	0.44472	0.3116	-0.85101	-0.43395	1.1308	0.68995	-0.69899	-0.54916	1.919	-0.12475	-0.41198	2.6351	1.4642	0.72704	-1.0766	-0.50938	0.24567	-0.73258	0.65146	-0.43503	-0.26882	0.058352
ADAM33	0.10915	1.3365	0.0038862	0.83415	1.187	0.40918	1.1922	1.5356	-1.6486	-0.64528	0.057839	-0.75489	0.13819	-0.85393	-0.22026	-0.80673	-0.66151	-1.187	-1.0544	-1.8824	1.1802	-0.21308	-0.20994	0.58777	0.29026	-0.71557	0.64197	-0.33838	0.062114	-0.74574	1.2328	0.62552	-1.6267	1.0375	0.85417	0.0018889	-0.65698	-0.2449	-2.0204	-2.434	-0.06862	1.8536	0.56281	-0.16067	0.61184	-0.96878	1.1084	0.79958	-0.46981
ADAM5P	1.0169	0.67746	-0.18715	-0.71309	-0.96727	-1.3464	-1.0239	-0.12832	0.23601	0.12592	0.65927	-0.11906	-0.091912	0.84219	-0.055132	0.5772	-0.064989	1.6347	-0.77069	-0.107	-0.1248	1.3109	0.24114	-1.0687	-0.3765	0.40912	0.23681	-0.24362	0.23474	-1.1881	-0.43202	-0.38975	0.028	0.8709	-0.67509	0.27551	-0.23381	-0.52819	0.58998	1.5332	-0.16709	-0.87748	0.15859	-1.5873	-0.42943	2.0094	-0.15563	0.05537	-0.2654
ADAM6	0.56634	1.7728	-0.50136	-2.0993	0.87301	0.73211	0.12445	-1.2107	-0.95671	0.27413	0.82519	-0.34317	-1.0385	-0.47137	0.70298	-0.33042	0.31907	0.34355	0.37063	0.24524	1.3151	-0.093197	1.5254	0.60929	-0.75335	-0.66228	1.0162	1.0275	0.2833	-0.63392	1.6975	0.65453	-0.30772	-0.15255	0.81492	-1.9518	-0.13656	-0.65564	-0.72928	-2.0582	-0.51222	0.26862	-0.12428	-1.5827	1.4654	-0.69714	-0.072894	-0.32869	0.6856
ADAM7	0.28189	0.60719	-0.031551	-0.047516	1.2684	0.87956	1.3229	-0.14828	-1.2168	-0.21406	0.22499	-0.27313	-0.76308	-0.87616	0.91612	-0.10137	-0.061784	-2.6201	0.27762	-0.64495	1.3848	-0.71896	0.58235	0.59495	-0.061645	-0.18896	0.72842	0.50408	0.061799	0.2428	0.56201	-0.48705	-2.0594	0.88634	-0.17098	-0.53556	-0.67474	0.77885	-1.8787	-3.4605	-0.54599	0.77191	1.2569	0.12643	0.94969	-0.28797	0.70041	0.71389	-0.23216
ADAM8	0.75635	0.59197	0.60553	0.93076	0.93341	0.0049646	0.42722	0.36412	-1.8307	0.90272	0.92474	-0.23948	0.031389	-0.42003	0.71816	0.28351	0.77806	-0.070203	0.43669	-1.4697	-0.15489	-0.39576	-0.40706	0.17513	0.54735	0.56087	0.46293	1.0735	1.1211	-0.81836	-0.036829	-0.40178	-1.248	0.1461	0.98442	-0.9167	-0.79969	-0.64337	-1.0139	-2.1064	0.20334	1.5459	0.079295	-1.3118	1.0222	-2.1829	1.2801	-0.56701	0.61024
ADAM9	0.69452	-0.83089	0.86087	0.3661	-0.88203	-0.88546	-0.02845	1.9133	0.36187	-0.13419	0.38436	-1.1852	-0.83089	-0.12231	-0.25298	0.98722	-0.10418	1.9123	-0.98857	-0.31811	0.14403	0.18474	-1.4239	-0.76266	-0.96486	0.55399	0.046176	0.042328	-0.15841	-0.60606	0.2599	0.10404	0.2222	0.091926	-0.10395	0.10792	0.053941	-0.65131	4.4471	1.9079	0.12172	-0.38979	0.95308	-0.56616	-0.23942	-0.35517	-0.69969	0.0050848	0.49965
ADAMDEC1	0.37067	0.2237	-0.65139	-0.94877	0.79006	1.8338	-0.013223	-1.4168	-0.90792	0.2263	-0.94064	-0.91271	-0.43126	-1.1762	-0.15482	-1.415	-0.084124	-0.78963	-0.31202	-0.079744	0.35903	0.11146	3.4169	-0.14558	-0.37945	-0.56047	1.393	-0.62696	-0.41792	-0.061364	0.24609	-0.87369	-0.36503	-0.70567	0.76238	0.25823	1.0825	0.13528	-0.12735	-2.5409	-1.0045	-0.82921	-0.51823	-0.957	0.92691	-0.85965	1.4567	0.45441	-0.52438
ADAMTS1	0.71372	0.13612	-0.7674	1.1238	1.2021	-0.5731	-0.72259	-0.47065	0.73626	-0.39981	-0.025701	-0.80431	-0.18967	-0.87722	0.3042	-0.96639	0.67782	0.059196	0.82043	0.73626	-0.27185	-0.61584	-1.7641	-0.48482	-0.86394	0.010675	-1.6146	-0.63251	0.22638	0.30568	0.14247	-0.48614	0.75387	1.536	0.24513	-1.4144	1.1494	0.5313	-1.7021	-1.0955	0.0049336	0.18542	-0.11815	0.81417	-0.16108	1.1953	0.2153	-0.19302	-0.8383
ADAMTS10	-0.26047	-0.0096798	-0.37676	0.62364	0.23109	1.3091	0.25292	0.53358	0.90633	-0.48963	1.2043	0.49999	0.56078	0.097501	-0.43205	0.81765	0.014354	-1.366	0.86221	0.86221	-1.2998	1.0311	-0.68255	0.98234	0.58873	-0.057394	-0.33386	-0.065688	0.2169	0.70934	-0.96214	0.60079	1.7947	0.041636	0.95491	1.0471	0.318	0.16573	-0.49125	-0.5374	0.38211	-0.051151	-0.43071	1.848	-0.53023	-0.0017029	-1.4308	2.0848	0.2169
ADAMTS12	1.339	0.15491	0.20518	-0.66341	-0.60977	-1.3317	-0.89774	0.34926	1.318	-0.11106	0.63975	-0.087128	-1.0758	0.47968	-0.48522	0.81114	0.026218	0.63481	-0.48228	-0.48228	0.8882	0.76993	-0.19893	-0.3024	-0.27233	0.072574	-0.6618	-0.048398	0.58931	-0.77425	-0.34797	0.64296	0.90247	1.9772	-0.20065	0.55772	-1.4061	-0.52248	0.30221	2.7518	-0.35779	-0.64613	-0.23291	-1.5926	-0.86295	1.0841	-0.22647	-0.14587	-1.1354
ADAMTS13	0.81522	0.5396	-0.54373	0.44044	-0.55561	-0.35484	-1.3186	-1.026	1.0358	-1.1203	-1.3162	-0.55776	1.6897	0.46505	0.16922	-0.39288	-0.084252	-0.13155	-0.99045	0.61223	-1.1687	0.52537	-0.49745	-0.22393	-0.33897	-0.28718	-0.30986	-1.0589	-0.17309	0.10537	0.38569	-0.33463	0.7866	0.65228	0.93299	1.4653	1.4742	-0.51733	2.6866	0.93389	0.026798	0.067007	0.81565	0.47403	0.17465	1.7261	-0.95433	0.82942	0.69724
ADAMTS14	1.1851	-1.3094	-0.78847	-0.9459	-0.18173	1.3177	-0.8456	-1.5355	0.61103	-0.1777	-1.1987	-0.94768	0.41625	-1.1007	0.1128	-1.6227	-0.28418	-1.3995	0.43324	0.61103	-0.31538	0.7661	1.7932	0.24387	-0.10512	-0.69702	-0.51431	-1.2447	-1.2548	0.84775	-0.8548	-0.096842	0.87785	-0.52458	0.26354	-0.7073	2.16	1.0265	-0.67735	-1.5411	-0.99772	-1.1007	0.19814	-0.49445	-0.58981	0.63446	0.1538	-0.5981	-0.96581
ADAMTS15	0.77224	-0.46207	-0.71681	0.17648	-0.71818	-1.4468	-1.512	-0.88043	-0.67692	-0.11485	0.16683	1.2803	-0.77258	-0.33512	-0.57534	0.53342	0.20415	-0.042899	0.046863	-1.5979	1.2979	-0.82561	-0.87548	-1.0944	-0.96435	0.28263	0.08861	0.12666	-0.13752	-0.85189	1.6573	-0.41979	1.994	-0.85307	0.2368	-0.34549	-0.65869	-1.5252	-1.4034	0.36949	-0.82609	-0.23766	-0.27323	-1.8952	1.1704	0.049094	0.51843	-0.61849	-0.27323
ADAMTS16	-0.2431	-0.073823	-0.079374	-1.2192	1.127	-1.5652	2.5746	-0.24106	0.55977	0.043044	-0.37101	0.31672	-1.1041	0.54135	0.37147	-0.64456	-0.73013	-0.12811	-1.064	1.017	-1.2259	0.43355	0.17914	0.52313	-0.96509	0.017804	-0.14129	-1.1227	-0.5697	0.61815	-0.77329	0.4831	-0.72518	-0.57286	0.91699	-1.2517	0.15835	1.3121	-1.2178	-0.16419	-1.2362	-0.99887	-1.0906	2.7178	-0.92195	1.9966	-0.047133	-0.42679	0.7649
ADAMTS17	1.6438	-1.0774	-0.44192	-0.1579	0.10872	-0.49282	-1.12	0.9514	0.73892	0.002443	1.2417	-0.32089	-0.52034	0.53155	-0.76884	0.51242	-0.52253	0.25942	0.10939	-1.4881	0.10593	-0.78318	-1.3768	-0.31378	-0.84475	0.63246	0.8487	-0.36571	-0.34412	-1.4013	-0.34987	0.67198	0.78001	-0.38579	0.84726	1.3298	-0.99154	-0.78709	2.0701	1.5915	0.10936	-0.80699	-1.2001	-0.82853	0.75344	0.048077	-1.1541	-0.5668	1.1704
ADAMTS18	-0.76657	-0.1701	1.5672	0.18002	-0.36654	-0.61899	0.27327	1.3149	-1.073	0.25524	0.33466	1.1255	-0.062352	0.3456	-0.65392	1.7484	0.39331	-1.0074	-0.40008	-1.2217	-1.1341	-0.79793	-1.1862	-0.3923	0.56996	1.1115	0.62107	0.85354	0.89592	0.050127	0.7511	-0.72183	-0.64591	0.37943	1.7875	-0.18059	-1.2046	-1.0079	0.48454	1.2983	0.80045	0.77213	-1.3696	0.99019	0.69072	-0.85833	0.039775	0.28373	-0.94475
ADAMTS19	-0.27048	0.078424	0.85801	0.26562	0.040901	-1.2585	0.50994	0.59073	-0.78167	0.52916	0.53702	-0.23765	-0.18414	-0.29408	0.52403	1.3765	0.90254	1.2445	0.0071382	-2.0717	-0.19741	-0.15141	-1.2056	0.040901	0.72995	0.95201	-0.16056	0.66836	0.97176	-0.24245	0.56723	0.37945	-0.02365	0.32113	0.21357	-1.3383	-1.9737	-1.3581	-0.24448	-0.57526	0.78269	0.91844	-0.25618	-0.85072	-0.41124	-2.1542	0.79163	0.21251	0.53159
ADAMTS2	-0.65033	-0.21436	-0.052156	0.76118	-0.036589	2.4641	0.34864	0.57378	-1.2474	-1.0429	0.45263	-1.5753	-0.70602	-0.89963	0.64397	-2.0558	0.51809	-0.036881	-0.80501	-1.8128	2.3669	0.44628	1.2768	0.98369	-0.37863	-1.3838	0.74459	0.20268	-0.78434	-0.94249	1.388	1.9805	-1.5927	0.39023	1.0903	0.96086	-0.38718	0.86629	-1.4752	-2.4334	-0.51903	0.68339	1.0823	-0.7209	2.497	-0.66864	0.36338	-0.021562	-0.36151
ADAMTS20	0.71264	1.0344	-0.051378	-0.78584	-1.0308	-1.4823	-0.68903	0.49385	0.28589	0.073841	-0.055174	-0.4244	-0.43962	0.29794	-0.54196	0.5915	1.3974	0.42824	-0.73598	0.10095	-0.065685	0.0013751	-0.48523	-0.7761	-0.14856	-0.19217	0.26354	-0.35589	0.71494	-0.31808	-0.56448	-0.64712	1.1888	1.7124	-0.34221	0.42662	-0.84142	-0.70458	1.09	2.0624	-0.2468	-0.69502	-0.7339	-2.1178	-0.86094	1.1851	0.54379	0.5915	-1.3833
ADAMTS3	0.19079	0.49682	0.82618	0.11675	0.40515	0.31179	-0.14602	0.087738	-0.999	0.5923	0.5096	0.97831	0.42594	0.71407	0.24377	0.86525	0.1328	0.57311	0.58822	-0.14335	-0.094743	-0.16547	-0.65982	0.20666	1.1154	0.60876	0.72792	0.66482	0.73572	0.22863	-0.84964	-0.13717	0.024777	-0.57458	-1.3109	-1.1692	-0.69254	0.24605	-2.3318	-0.73206	0.80649	0.58381	-0.78941	0.32898	-0.28872	-1.9438	-0.082528	-0.050209	-0.050209
ADAMTS4	0.20413	-2.2392	-0.4335	1.3726	0.19014	0.71304	0.39433	-1.0322	0.38737	-0.01615	-0.49031	-0.38453	0.49134	-0.21771	-0.28402	-0.61571	-0.49974	-2.7359	0.095044	1.0174	-0.56948	-0.20355	0.49443	-0.25324	0.07516	0.053753	-0.082548	-0.47863	0.13318	1.1541	-0.55234	-0.29054	0.99925	0.45244	0.10153	-0.94999	1.8872	0.4839	-2.4148	-0.77901	-0.31817	-0.24236	0.43813	0.61569	-0.070183	0.041572	-0.62559	0.2654	-0.016262
ADAMTS5	0.0089461	-0.81065	0.24467	0.34766	-0.27462	1.2312	-0.47002	-1.217	0.9078	-0.4952	0.48558	-0.69894	-0.56619	0.077748	0.306	0.65553	-0.12124	0.28933	1.0349	0.64338	-0.2201	0.81509	0.72784	-0.95167	-0.51908	-0.5876	-0.3767	-0.50029	-0.54322	-1.64	0.15936	0.89158	-0.0938	0.15929	0.50462	1.5737	0.89069	0.41873	-0.1228	0.24523	-0.062205	-0.47005	0.18514	0.26452	-0.25116	2.5556	-0.92696	0.10635	-0.1859
ADAMTS6	0.33154	1.7241	-0.48481	0.20978	-0.47991	-1.346	-0.52495	0.18174	0.83897	0.011325	-0.27986	-0.96492	1.0141	0.43396	-0.40083	1.0881	0.69916	-0.43723	1.2494	-1.0405	-0.35343	-0.73037	-0.80193	-0.80574	-0.31381	0.32091	-0.16902	-0.019713	-0.1141	-0.81493	-0.46131	-0.84222	-0.59807	0.048419	-0.55135	0.082286	-1.3719	-0.94717	0.014097	0.88334	-0.6242	-0.66254	-0.92521	0.62898	-1.5402	1.4723	0.45686	-1.0027	-0.34889
ADAMTS7	-1.1116	-0.17412	1.2941	-0.45301	0.9288	0.39439	0.052612	1.8658	-1.5111	0.26471	0.60725	0.061063	-0.66411	-0.5352	-0.44437	0.59979	-1.685	0.80894	-0.96674	-1.7873	-0.54688	-1.8998	-1.6766	0.21683	-0.80674	1.0555	0.60917	1.2816	0.95608	-0.65862	0.70017	-1.6601	0.4751	1.1577	0.68604	0.61482	-1.9479	-0.88136	-1.2595	1.5383	-0.53848	-0.64327	1.1292	-0.10311	0.28714	-1.5398	0.22963	0.010854	-0.38316
ADAMTS8	-0.12362	-0.33417	-0.58267	-0.82369	0.59346	-0.20536	-0.037244	-1.2292	-0.11849	0.38817	-0.95777	0.20054	0.52466	0.64472	0.7837	0.85421	1.2712	0.85648	0.55449	0.55449	-0.036821	0.46453	1.067	0.91337	1.4476	-0.3634	0.84906	0.51793	-0.18772	0.34568	-0.14977	0.36477	0.16165	-2.0159	0.6241	-2.0736	1.4582	0.85853	-0.26549	-1.3817	0.56257	0.44226	-0.49536	-0.14526	-0.54242	0.63888	-0.19681	0.28138	-0.44932
ADAMTS9	-0.1642	-0.516	1.5254	1.4902	0.7203	1.1557	1.3312	0.99737	0.84115	-0.79086	0.23411	-0.035355	-0.42576	0.42703	0.12995	0.18689	-0.25144	1.3278	-1.3039	0.66827	-0.492	0.47045	0.49166	-0.69302	0.78075	0.82672	0.13348	-0.34093	0.16849	-0.78301	-0.23956	0.59112	-0.17211	-0.81055	-0.01105	-0.18281	-0.3744	0.36753	-1.7388	-0.40918	-0.1213	-0.70782	0.72944	0.37323	-1.336	0.35157	0.030263	0.53257	0.020329
ADAMTSL1	-1.0345	1.2406	-0.41214	-0.37743	0.067546	0.59431	0.58504	1.3214	-0.30295	-0.94007	-0.17414	-0.16219	0.85592	-0.36357	0.21078	0.44847	0.4495	-1.1037	0.59281	0.59281	-0.22178	0.2639	0.91551	0.72885	0.37983	-0.62385	0.20511	0.05287	-0.13332	-0.32981	-0.1954	-0.63885	-0.52745	-0.53944	0.94138	-1.5067	-0.75624	0.68575	-0.7727	-0.6238	0.47516	1.153	1.3312	0.65011	0.53485	-2.1388	0.97236	0.22252	0.34588
ADAMTSL2	-1.5176	-1.3389	0.78994	1.6308	1.3407	0.39188	0.51979	-1.3136	0.58634	-0.099094	-0.70426	-0.079343	-0.98004	0.66017	-0.14752	-0.49626	-0.50092	1.2525	0.067059	0.43668	-0.29728	1.0904	-0.98714	0.36851	-0.19779	-0.03573	-0.61278	0.090222	-0.37109	0.74665	-0.12109	0.20162	0.93619	-0.72027	-0.72033	-1.2751	0.5669	0.14147	-0.80882	-0.67089	-0.28999	0.056164	0.15275	0.93232	-0.57254	0.97974	-0.53026	-0.43248	0.12834
ADAMTSL3	-0.7909	-0.74025	1.3431	0.90966	0.77255	-0.46125	-0.22255	0.030163	0.84012	1.0114	0.11787	-0.092045	-0.17708	-0.21933	0.20437	1.7647	-0.20097	0.48491	-0.15063	0.58414	0.06407	-0.26619	-0.043867	-0.38148	-0.057105	0.71037	-0.4943	0.44272	0.064948	0.50958	0.34103	0.512	0.21874	-0.43538	-0.44854	-1.8551	-0.079415	-1.0013	-0.84654	-0.67149	0.13376	0.62936	0.019187	0.25059	-0.82064	-0.17319	-0.86885	-0.78719	-0.053177
ADAMTSL4	0.087237	1.4648	-0.51813	-1.005	-0.16849	1.4366	0.88923	-0.29999	-0.77017	0.14024	-0.049074	-0.19715	1.0081	-1.0771	0.15317	0.056712	-0.39376	-0.17137	-0.5316	0.53784	-0.084501	-0.59402	1.3589	0.060832	1.7707	-0.69493	0.82508	-0.19851	-0.25172	-1.3897	0.32982	-0.4778	-1.0487	1.3776	2.044	0.14815	-0.38909	-0.16323	-1.1175	-1.7638	-0.63786	1.0709	-0.29046	-0.30192	2.2325	-2.0451	0.85419	0.43692	-0.23836
ADAMTSL5	-1.5185	1.6355	-0.36686	0.50127	0.50985	0.61131	0.99006	0.52088	-0.91005	-0.60515	-0.22785	0.17901	-0.30385	-1.3228	0.61623	0.71518	-0.48782	-1.9053	0.21236	-0.053589	0.69143	-0.36953	0.65439	0.68309	0.9933	-0.73643	-0.65579	0.29187	0.44713	0.38378	-0.068682	-0.75777	-0.84659	1.1539	0.086539	-0.86601	-0.069647	0.45782	-1.4457	-0.67877	-0.094744	0.44924	0.63744	1.4145	1.123	-1.672	0.63629	0.057384	0.086038
ADAP1	-0.088855	-1.2607	0.23586	0.81422	-0.73591	0.60315	0.39282	1.9479	-0.55592	-0.24975	0.36616	-0.11708	-1.0685	-0.34877	-0.49343	-0.23669	0.59527	0.42838	1.0457	0.064628	1.2612	0.6251	1.1097	-0.020785	0.046863	0.66665	-0.73692	0.13918	-0.51395	-0.39681	-0.57251	-0.38972	1.0841	-1.2903	0.44605	0.57219	0.11381	-0.22618	4.0072	-1.1429	-0.59196	0.30918	-0.64041	-0.71311	0.10493	-1.4958	0.0704	-0.44779	0.039857
ADAP2	-0.92035	-1.507	-1.0104	0.71679	0.57051	1.2068	-1.0441	-1.5001	0.58222	1.0238	-0.49526	0.30795	-0.22903	-0.024589	0.96513	-0.31674	1.3376	0.17877	-1.2854	1.8315	-0.74069	0.70325	0.61436	0.77747	-1.165	1.2213	-1.6136	0.4501	-0.48628	1.3923	0.23657	0.33013	0.12235	0.021311	-0.30838	-1.5629	0.72244	0.40952	-3.3019	-1.9631	-0.017216	-0.91388	0.47405	0.10741	-0.66918	-0.21807	0.52861	-0.16085	-0.46625
ADAR	-0.38816	0.143	-1.281	-1.0596	0.91474	1.1539	-1.3583	-1.9724	-0.23152	-0.18588	-0.92553	0.021732	0.42635	0.031627	0.33467	-1.5397	1.2519	-1.0385	-0.61051	0.91517	-0.17365	1.0703	2.0033	0.97014	0.018665	-0.89813	0.50171	-0.89525	-0.3451	0.43545	-1.2719	-0.67773	-0.54768	-0.72163	0.099314	-0.7961	0.72088	1.0106	-2.1414	-0.26461	-0.077739	-0.42275	0.97251	-0.40446	-1.0647	1.865	0.22526	0.51838	-0.060427
ADARB1	0.1578	-0.094122	-0.67151	0.20429	-0.39473	-1.9843	-1.068	-2.4532	0.77885	-0.65906	-0.21345	0.61651	0.062163	0.50137	0.26314	-0.4305	0.34143	0.49324	0.17719	0.93041	-0.93663	0.89875	-0.28468	-0.30072	-0.15058	-1.0685	-0.23325	-1.1766	-0.59447	-0.83794	-0.35806	0.63141	-0.3983	-2.3528	0.051602	-1.337	0.34911	1.078	0.0408	-0.32516	-0.061611	-0.92392	-0.31467	1.021	-2.0788	2.0362	-1.3561	0.78113	-0.40185
ADARB2	-0.35182	-1.0601	0.67437	1.1741	0.038295	0.57419	0.24572	-0.2867	0.49518	0.36823	-0.037671	-0.78978	0.70638	0.43026	0.47659	-0.69017	0.5244	0.28442	-1.3432	0.1128	-0.60855	0.20677	-0.086384	-0.0074461	-0.18269	1.2224	-0.37721	0.14808	0.93548	1.0835	0.89616	-0.52813	1.4949	0.98334	0.11251	-1.0649	1.7435	0.66191	0.75848	-1.193	0.16936	-0.587	1.0624	-0.17504	1.2139	-0.5926	-0.50267	1.6018	0.14569
ADARB2-AS1	-0.13552	0.99909	-0.37155	0.017115	0.49594	1.1584	0.17992	0.27815	-0.95807	0.43501	0.15368	0.012688	-0.9046	-0.79873	0.7384	-0.34236	-1.3042	-0.32612	-0.63559	-1.105	0.42554	-0.84882	0.48945	-0.03293	0.70437	-0.79524	0.58326	0.44759	0.1756	-0.69137	-0.35546	-0.50319	-0.90727	2.0361	0.56934	0.73264	-0.50937	-0.147	-1.2153	-1.8128	-0.15913	0.76498	0.14586	0.1756	1.6238	-1.2528	-1.246	-0.34236	-0.49115
ADAT1	-0.27823	-0.024771	-0.92153	-0.010041	1.0755	-0.20027	0.72521	-0.95926	1.0897	-0.63399	-0.49752	-0.32113	0.44704	0.5319	-0.23919	0.37711	1.1073	-0.21242	-0.63057	1.2701	-0.14841	1.6682	0.32134	-0.53979	-0.18004	-0.94762	0.24699	-0.63057	-0.73526	0.49235	-0.082675	0.58812	0.97344	-1.5324	0.067687	-0.96614	1.7519	0.59708	1.1587	0.37512	0.47991	0.20807	-0.21891	0.28797	-1.0433	1.1838	-0.79026	1.0796	-0.17704
ADAT2	-0.16965	-0.61906	0.4706	-0.14565	-0.86881	0.33493	-0.11836	1.3069	0.24419	0.30382	-0.32725	0.23672	-1.4896	0.026274	0.51814	2.2368	1.0577	-0.23561	0.977	1.7479	0.20651	0.14802	-2.3051	-1.2852	-0.79304	-1.063	-1.405	0.042998	0.053438	-0.77282	1.1929	0.1126	-0.44808	0.52966	0.029355	0.16926	-1.0533	-0.68999	4.4499	0.93097	0.12929	0.52637	-0.2594	-0.020982	-0.13919	-0.92021	0.98266	-0.39169	-0.024078
ADAT3	-1.1819	1.1748	-0.55518	0.13329	1.8118	-1.5256	0.23581	-0.46351	-0.76658	-0.2709	-0.25484	0.15102	-0.45703	0.79804	0.9852	1.157	0.92056	-1.273	0.58163	-0.48156	0.81164	-1.1695	-0.24616	-0.018554	-0.3098	-0.35718	0.21341	0.56573	0.041807	-0.13383	1.853	-0.8169	-0.98132	-0.13318	0.33185	-2.5038	0.77176	-0.50648	-0.34917	0.17892	-0.1874	0.62397	-0.0020608	-0.012969	-0.79591	1.1316	0.075411	-1.7453	-0.35441
ADC	-1.0444	-1.3721	0.2142	0.534	1.0473	0.38191	1.294	0.017197	0.24375	-0.14308	-0.19653	-0.77107	-0.50029	-0.27445	0.083538	-1.9873	0.28842	-0.31267	-0.14049	0.65785	0.27722	0.74415	-0.33884	0.5194	-0.28712	0.27895	-0.80856	-0.0029716	-0.28959	0.38833	-0.62337	0.32501	1.3818	-0.24208	-1.1839	-0.61251	1.5884	0.49466	-1.4924	-1.2736	-0.29479	0.30714	-0.55926	-0.028077	-0.81073	0.39557	0.49777	0.38959	0.38293
ADCK1	-1.2752	-1.2208	0.31399	1.2601	-0.75187	0.14464	-0.18608	1.6007	-0.36362	0.2554	0.71919	-0.78866	0.82364	0.11519	0.3093	0.55739	0.93809	1.7501	-0.64546	-0.64546	0.57943	-0.23288	-1.276	0.80771	0.77299	0.73725	-0.3166	0.30393	-0.16473	0.83017	0.18367	0.16742	0.46605	0.49172	1.0292	-0.66578	0.18271	-0.64111	3.1224	1.6127	0.79533	0.82775	-0.22956	0.3359	-1.8245	-0.44327	0.42735	0.32901	1.4664
ADCK2	0.69085	-0.24456	0.19154	0.45272	0.42017	-0.14751	0.47569	-1.4504	-0.27634	-0.30664	-0.68203	0.22012	1.5783	0.65663	-0.096266	0.21691	-0.69387	0.77296	0.48322	0.91851	0.66245	0.48161	-1.3221	0.20232	-0.54464	0.32592	-0.34005	0.0591	-0.72749	1.2775	-1.3026	-0.67569	0.63029	-0.94197	-0.3839	-1.5749	0.46733	1.2095	-1.7092	0.37152	0.082129	-0.74266	-0.36211	0.66343	-0.99454	1.4524	-0.29163	1.5002	0.49075
ADCK4	-0.37654	-0.68387	-0.89478	-0.95484	0.14449	0.63855	0.74735	-2.1522	-0.025634	0.25471	-0.17305	0.21391	0.72169	0.30652	0.61874	0.074726	0.37777	-0.38492	0.22068	0.78256	0.32535	1.1971	-1.0684	0.77696	-0.7265	-0.31843	0.012042	-0.65004	-0.61259	1.2179	-1.5247	0.91595	1.3657	-0.98294	-0.78932	-0.49594	1.6011	0.53594	-1.4399	0.54875	0.62223	-0.034732	0.031208	1.0711	0.13537	0.40858	-0.56605	-0.27717	0.31559
ADCK5	-0.26898	-1.646	0.38534	1.5183	1.4165	0.74886	0.95824	-1.1918	1.1215	-0.0038393	-0.66167	-0.44434	0.22592	0.69239	0.47932	-0.49791	0.13177	1.0148	-0.49195	1.0268	0.81686	0.93448	-0.74095	1.382	-1.094	0.65195	-0.55745	0.90133	0.23231	0.40686	0.31245	0.90133	0.57658	-0.4177	0.37587	-0.72797	0.49726	-0.73898	0.78225	-0.62416	0.4177	-0.16957	0.20032	0.10506	-0.25365	0.34807	-1.7161	-0.57609	0.1827
ADCY1	-0.0028624	-0.64933	-0.59677	0.43075	-0.3074	-0.47804	-0.73412	-0.61912	0.685	-1.0023	-0.74656	-0.15319	-0.0075688	0.41532	-0.12659	-0.18029	-0.131	-0.47583	-0.0026036	1.6637	0.23109	1.8128	0.74432	-0.19953	-0.063423	-0.57304	-0.22849	-0.99155	-0.302	-0.5461	-0.6746	0.17757	-0.06376	-2.169	0.2457	-0.512	1.2274	0.70899	0.41632	1.5223	0.22944	-0.69806	0.18616	0.73271	-0.42671	1.2928	-1.0377	-0.041387	-0.27021
ADCY10	0.043862	-2.0821	-0.79566	0.067648	-0.012115	-1.5134	-0.55756	2.2236	0.35451	-0.54182	0.17907	-0.52601	-0.69837	0.65448	-0.3808	1.8441	-0.015058	-0.15117	-0.79351	-0.30877	0.74347	0.16595	0.18496	-0.6164	-2.078	0.917	0.60349	-1.0823	0.029307	-0.38411	-0.14381	1.2439	0.61444	-2.0621	-1.0789	-0.0099728	-1.444	0.6495	-2.6473	2.8427	-0.78139	-0.62635	1.2071	1.7108	-0.89104	0.05531	-0.46839	-0.077146	-1.147
ADCY2	0.6491	0.17984	0.063248	1.024	0.41034	0.7132	-0.36307	-0.8088	1.014	-0.4156	-1.1867	0.10765	-0.071714	1.2519	0.061581	-0.03125	1.6199	0.60706	0.32708	-0.75457	0.32148	2.2598	0.54251	-0.081841	-0.15024	-0.8198	-0.62	-0.42579	-0.85448	0.038867	0.44291	0.47579	-0.94411	-1.825	0.046553	-0.73504	0.39886	1.1407	-0.40482	1.4003	0.37769	0.1692	-0.1174	0.26057	-1.302	0.082355	-0.46316	0.43386	0.24591
ADCY3	1.067	1.2062	-0.4677	-0.7962	-1.485	-1.4467	-1.895	-0.24421	0.41026	-0.051367	-0.82756	-0.13103	0.96213	-0.12279	0.22262	-2.0437	1.9697	1.165	0.6937	-0.36403	-0.17572	0.9765	1.0532	-0.55945	-0.015371	-1.3606	-0.11546	-1.0206	-1.6668	-0.06396	-1.3942	0.38331	0.23077	-0.28701	1.3666	0.97757	0.8954	0.35733	2.9415	-0.38578	-0.16826	-0.74827	-1.0358	-0.79374	0.30846	1.5845	0.011681	-0.18	-0.74136
ADCY4	-0.85714	-1.1749	0.20356	1.7208	0.87985	-0.045639	0.41875	-0.72757	1.8144	-0.19559	-0.49566	-0.64816	-0.99067	-0.15071	0.3292	-1.5591	0.65551	-0.87925	-1.4056	0.35556	0.40248	0.43648	-0.70725	-0.021438	-0.56211	-0.74931	-1.4418	-0.70725	-0.46516	0.13002	0.47499	0.34896	0.33554	0.21438	0.35899	0.98029	0.88134	-0.26925	-0.17741	-0.18504	0.29361	0.77804	0.48601	-0.056624	-0.093483	0.59008	-0.58892	0.34064	0.52997
ADCY5	-0.24938	-1.3687	-0.4993	-0.68414	0.17926	-0.11022	-0.51623	-0.55156	0.20793	0.062327	-0.89815	-0.30733	-0.48483	-0.0067095	0.40166	-1.8043	0.72342	-0.17492	0.4684	0.67726	0.13013	1.0686	0.52092	-0.23226	0.85312	-0.19773	-0.5728	-0.71641	-0.76591	0.41291	-0.71641	0.36394	-0.024358	-1.1532	0.45103	-1.7751	1.1374	0.25612	1.2977	-0.25334	0.076639	-0.51575	0.22984	0.24924	-0.87426	1.2878	-0.33299	-0.065946	-0.013264
ADCY6	0.55201	0.47146	-1.0759	0.17827	-0.16421	0.18378	-2.226	-1.3853	1.2572	-0.28867	-1.7313	0.77066	0.64409	0.095919	0.58474	-0.57988	0.677	-0.67537	0.66601	0.60552	-1.1682	0.53863	1.7167	0.22748	0.62075	-1.1539	1.0525	-0.94505	-0.17004	0.76205	-0.20252	1.0638	0.83311	-2.5038	0.69506	-0.2671	1.1443	1.0496	-0.29509	-0.81124	0.77014	0.40553	0.33105	0.71699	-0.12043	1.3791	0.73086	1.0416	0.54738
ADCY7	0.25632	0.26725	0.20244	0.61297	0.77744	0.62097	0.48188	-1.3497	0.77123	0.47374	0.33164	0.35107	1.3324	0.61728	0.10513	0.78424	0.013821	-0.48151	0.26296	0.8859	-0.07507	-0.62322	1.5908	0.16506	1.0581	0.64372	0.65435	1.2449	0.62163	0.65416	-0.39526	-1.7406	0.074408	-1.0307	-0.42592	-2.3693	-0.40878	0.21505	-1.1413	-0.39438	0.65021	0.75357	0.53419	0.54536	0.18389	-0.15657	-0.61826	-0.042402	0.36301
ADCY8	0.3008	0.17836	1.1601	-0.26404	-1.4379	0.16658	-0.5976	1.7737	-0.25404	1.4489	1.154	0.38311	0.17836	-0.034736	0.003935	0.31212	-1.0898	1.628	0.68193	0.4551	-0.42961	0.46103	-1.7714	-0.22092	0.16658	0.49419	-0.32982	-0.20449	0.05115	0.83233	0.58961	0.23353	0.26906	0.30541	0.62223	2.6752	-1.0726	-0.71329	3.2245	1.0582	0.89413	0.11402	-1.2727	-0.26404	-0.0075871	0.25152	1.63	-0.35641	0.24101
ADCY9	1.4706	0.69008	-0.92104	-1.0045	-0.58133	-0.42728	-1.3991	0.48613	0.27702	-0.76005	0.39086	0.1397	0.55885	-0.15194	-0.30242	-0.77044	-0.38499	-0.5946	-0.73873	0.27702	0.1101	0.54962	0.61419	-0.58133	0.089289	-0.96311	0.093627	-1.0215	-0.42274	-0.75875	0.49712	-0.39913	0.86779	-0.21185	0.13025	1.3153	-0.0081259	-0.0039644	2.9495	0.89079	-0.59618	-0.96298	-0.60262	-1.5376	0.38667	0.98773	0.9385	0.65519	0.14874
ADCYAP1	0.37375	-0.69711	0.5874	0.66808	-0.34097	1.3479	0.47428	0.35663	0.34225	-0.15265	-0.70307	-0.48667	-0.059642	0.48206	0.59303	-0.19806	-0.16367	1.0582	0.20098	-0.37444	0.087762	0.36288	0.18352	-0.36365	0.39754	0.065819	-0.02848	-0.33186	0.25836	-0.0027294	0.48611	-0.090596	-0.36325	0.22825	-0.1572	-0.94521	-0.53549	0.66634	0.71561	-0.15136	0.72272	0.59756	-0.50329	0.021223	-0.50425	-0.35951	-0.24292	-0.58008	0.29129
ADCYAP1R1	-0.099218	-0.21899	1.1924	0.31463	-1.2799	-1.1531	0.014484	1.7472	-0.20891	1.1741	1.0862	-0.11932	-0.65353	-0.2674	-0.17585	1.2473	1.2641	1.9824	0.1018	-0.96049	-0.40269	-0.1722	-1.4823	-0.40946	0.13209	1.3524	-0.39363	0.69284	1.1186	-0.039623	1.3955	-0.015257	0.043642	0.49838	0.24975	-0.7408	-1.5851	-1.2663	1.7568	0.66052	-0.024399	-0.09647	-1.0372	-0.41924	0.69284	-1.1578	-0.68456	-0.34435	0.60085
ADD1	0.48936	-0.50123	-0.81425	-0.37033	0.68958	1.294	0.11332	0.32507	-0.012115	-1.0288	-1.1837	-0.12393	0.79854	-0.14591	0.13415	-0.71487	-0.72123	-0.05295	-1.0883	0.12877	1.5467	1.2329	2.4932	0.22928	-0.13116	-0.90114	0.59045	-0.32124	-0.25398	0.60387	0.15548	0.60802	0.35249	-1.4966	-0.11778	-0.73015	1.8908	1.8938	1.1763	1.7572	-0.23809	-0.87789	1.3031	-0.10941	0.40366	-0.59164	0.018259	-0.28764	0.015643
ADD2	0.18864	0.093635	0.90095	0.67088	-0.88367	-0.7163	0.76192	2.3132	-0.80403	0.35527	0.9443	-0.77004	-0.70545	-0.51056	-0.22173	1.5641	-0.3569	1.0211	-0.12647	-1.3438	0.25824	-0.4764	-0.86466	0.2478	0.30309	0.81979	0.17382	0.89393	0.23807	-0.44875	0.20238	0.25168	-0.25684	0.41346	-0.55187	0.75769	-1.5873	-0.74764	2.2648	1.4388	-0.095909	0.36414	-0.80253	-1.2566	1.1543	-2.0682	0.40718	-0.85396	0.14218
ADD3	-0.26411	2.0516	0.83284	-0.43257	-0.80716	-0.76835	0.28142	-0.77882	-0.33148	0.98716	-2.7358	1.2293	1.9334	0.55852	0.49083	-1.1448	0.99574	-1.0691	0.44573	-0.33148	-0.84382	-0.038823	-0.75549	0.87876	0.051699	-0.74345	0.95508	-0.063368	0.28142	1.1933	0.33771	-1.3182	-0.97313	-0.91943	-0.16001	-0.022097	0.84919	0.61271	0.71445	-0.30324	-0.44728	1.0728	0.33374	1.0759	0.37547	0.20076	-0.75714	0.93389	0.023171
ADFP	0.74157	-0.46062	-0.66621	0.53228	0.39696	-0.34543	-1.9336	-1.8354	0.28689	0.38062	-0.97102	0.42967	1.0364	0.33731	0.34391	-1.5999	1.6014	0.17118	0.9188	1.5246	0.54091	-0.72749	0.46106	1.562	0.27052	-0.84924	-0.27657	-0.26794	-1.1594	1.2304	-0.45665	0.30295	0.055257	-1.5117	0.15173	0.02844	1.4116	1.3715	1.1695	-1.2406	0.60301	-0.25712	0.32376	0.64659	0.11348	0.85591	0.04663	0.92302	0.36102
ADH1B	1.2719	0.77158	0.042804	0.098128	-0.52022	-0.88219	-0.60551	-0.067251	0.31688	-0.074411	0.3867	0.19966	-0.3621	0.46352	0.19968	2.2499	0.11677	0.19232	-1.2335	0.025716	0.52663	0.12412	0.0027015	0.14312	0.20639	0.2998	-0.14204	0.017234	0.7747	-1.0458	-0.60841	-0.0016465	1.0226	-0.92438	-0.60256	0.51043	-1.4793	-0.72084	0.059621	3.1614	0.15711	-1.1342	-0.93842	-1.4401	-1.0512	1.1615	0.043647	0.82019	-1.7286
ADH1C	-0.22614	-0.46134	-1.206	-0.50127	0.72268	0.98987	0.88058	-0.23847	-1.966	0.21902	-0.76402	-0.91097	0.58899	-0.41701	-0.046387	-1.7622	0.80497	-1.4176	0.79778	-2.7641	1.6427	0.11378	1.357	1.1789	0.36871	-1.0872	0.53134	-0.39763	-0.65462	-0.17831	1.5269	-1.1561	-0.45016	0.6755	0.26392	0.2004	0.30451	0.80551	-2.3652	-3.8462	-1.3904	-0.35609	0.40126	-1.0467	0.63378	-0.44303	0.40193	0.31784	-0.24034
ADH4	1.7053	-0.083195	-0.58891	1.2839	1.2944	-0.13509	-0.7437	1.4976	-1.1943	-0.92965	0.31672	-0.35254	-1.3943	-1.2824	-0.509	-0.28875	-0.38137	-0.46914	1.1326	2.0935	-0.50163	0.76066	-1.6842	-0.96001	-1.0248	-0.16661	-0.096757	0.605	-0.49445	-0.042691	1.2108	-1.9006	-0.6049	-0.418	-1.2649	0.066086	0.31246	-1.9143	-0.54183	-0.58983	-0.083195	0.5373	1.7059	0.76855	1.0767	-0.16908	-0.40353	-1.4921	0.6391
ADH5	-0.41709	-0.61175	0.050317	-1.2676	-1.2676	-1.27	-0.10242	1.1495	-0.59643	1.2154	-0.35323	0.15155	-0.3384	0.18297	-0.14222	0.20644	2.5376	-0.124	-0.1432	0.080498	-1.0719	-0.3351	1.1591	0.29653	0.069014	0.15023	-0.22693	-0.1432	0.071034	0.066184	0.55382	-1.0018	0.027905	-0.74411	-0.0076447	0.76407	-1.3179	-1.0534	1.9676	-0.1139	-0.20493	-0.14164	-0.48849	-1.2498	-0.051066	-0.63088	1.2572	0.034805	-0.22916
ADH6	0.09178	0.4565	0.034089	-0.57482	-0.72014	-1.0654	-0.9023	-0.041881	0.66972	0.18825	0.45369	0.73717	-0.26198	0.46704	0.015476	2.6737	-0.55855	-0.18781	-1.1563	-0.23981	0.076755	0.13353	-0.22595	-1.009	0.10209	0.35248	-0.07331	-0.13735	0.28382	-1.1669	-0.55855	0.17529	0.43062	-0.71162	-0.035356	0.1471	-1.1467	-0.22933	-0.23057	3.5657	-0.0014124	-1.0765	-0.7198	-1.0854	-0.58874	1.8422	0.25022	-0.066649	-1.0971
ADH7	0.5116	0.30873	-0.06733	-1.0588	-0.70011	-2.0629	-0.26009	1.222	1.0913	-0.34096	0.49581	-0.29035	-0.27666	0.10538	-0.1105	1.038	-0.26601	-0.23349	-0.98457	0.18219	0.46217	0.58746	-0.28467	-0.82662	-0.35508	0.29188	-0.22231	-0.19438	0.47538	-0.33903	-0.89491	0.54532	1.9566	-0.95698	-0.92793	0.48058	-1.5847	-0.20617	0.17193	2.6035	-0.75282	-0.66842	-0.10204	-1.6623	-1.1548	0.56045	0.52176	0.58542	-0.95389
ADHFE1	-0.77217	0.27943	0.94714	-0.62775	-0.64937	-1.3638	-0.4108	-0.59677	-0.52104	1.1587	-1.429	0.81646	1.2281	0.83827	-0.50995	-0.034308	2.0538	-0.1876	0.089034	-0.52104	-1.7515	-0.34403	-0.038803	0.31632	-0.44222	-0.51477	-0.31521	-0.30617	0.23934	1.2733	0.2067	-0.47096	-0.69048	-0.35606	0.30395	-1.2355	1.1872	-0.51417	2.127	1.6555	1.2142	-0.050768	-0.79481	0.42761	0.54503	-0.24944	0.93877	0.5378	1.5125
ADI1	0.28081	0.95142	1.048	-0.05462	-1.0161	-1.7264	0.55171	0.44277	-0.31404	0.63587	0.46517	0.88006	0.95142	0.37751	-0.4136	1.4491	0.66485	0.86831	1.1479	-1.3974	-0.29327	-0.20027	-1.7378	-1.1017	0.63695	0.49259	0.41807	1.0158	0.75554	-0.04538	1.3174	1.3436	0.36421	0.065186	0.60939	0.026343	-0.83567	-1.2472	0.86253	1.2788	0.86106	1.1325	-1.201	1.1984	1.239	-1.2813	0.5969	0.40334	0.58681
ADIG	-0.17977	-0.19005	-0.13486	-0.63776	-0.8789	1.0133	1.5329	0.49464	1.8452	-0.2192	-0.60644	-0.50885	-0.57569	0.81979	-0.16866	-0.21284	-1.4175	-0.051601	-1.7477	-0.21141	1.0874	1.1241	-0.079257	0.91775	-0.17637	-0.30797	0.14394	0.49293	0.096865	-0.33637	0.13887	0.75326	0.062358	1.6446	0.52913	0.20656	0.50025	-1.3808	1.467	-3.0421	-0.28788	0.27348	0.69949	0.47137	0.48255	-1.8832	0.03411	2.2141	0.43611
ADIPOQ	0.097292	-0.25764	-0.45894	-0.98106	-1.1017	-0.3814	-0.90346	-0.48854	0.0493	0.5568	-0.39239	-0.72875	-0.95393	-0.018103	0.11481	1.7524	-0.77002	-0.78218	-1.2772	-0.76375	0.072761	-0.3686	-0.63632	-0.71129	-0.30193	0.30175	0.30528	-0.66021	-0.17845	-0.76387	-0.60586	-0.21528	-0.010794	-1.1396	-0.50702	-0.12261	-0.30153	0.67831	-0.63645	2.3397	-0.57318	-0.88564	0.2901	-0.75054	1.1504	2.0163	-0.76818	-0.61667	-0.152
ADIPOR1	-0.28113	-0.31123	0.55636	-0.15756	0.14113	-0.89488	-0.36599	-0.35398	1.6072	1.1797	0.23573	1.0823	0.70865	0.50628	0.30545	0.35443	0.72053	-0.43959	-1.2085	0.48553	0.5497	-0.18915	-1.5906	0.24467	-0.60618	1.5768	-0.23703	0.66379	0.51326	1.1353	1.022	0.3253	0.28949	-0.71068	-0.74443	-0.46615	-0.46096	0.50295	-1.7835	-0.40125	-0.115	0.091924	0.041969	1.1386	-0.32353	0.81844	0.17468	0.89826	0.055664
ADIPOR2	0.51944	-0.23298	-0.57239	0.76613	0.15344	0.49955	-1.021	-1.7236	0.019506	-0.65968	-1.2241	-0.17076	1.0581	0.040743	0.25849	-1.4492	0.17132	-1.1777	0.85558	0.82811	-0.15709	-0.14319	0.0059819	0.19222	-0.65759	-1.0309	-0.19296	-0.69461	-0.19749	0.28938	-0.71986	-0.35119	-0.32387	-0.30147	0.016735	-1.1148	2.2323	0.77236	-0.73796	-1.5623	0.057428	0.14808	0.30967	0.053008	-0.13501	0.866	-0.65504	0.58764	0.081146
ADK	-0.28397	-0.26037	1.2849	0.15774	-0.47789	-0.99944	1.1346	1.7636	-0.74753	0.61875	0.81553	0.37958	1.0147	0.62819	0.54476	0.89627	0.49541	0.58024	0.65091	-1.0103	0.10582	-0.4074	-2.1171	-0.75368	0.69084	0.90631	0.079751	0.71944	0.93272	-0.62686	1.1022	0.90778	-0.38124	0.70186	0.98422	0.36442	-1.9914	-0.32814	0.97371	1.8297	0.93272	0.95708	-0.76219	0.080084	0.90778	-0.07245	0.46761	0.7792	-0.19424
ADM	0.13989	0.91308	-0.35645	-0.6011	-0.68469	0.93083	-1.0159	-0.83901	1.6045	-0.28821	-0.35085	0.30311	0.62038	-0.46727	-0.31914	-0.69155	-0.43839	-0.86456	0.41228	2.1059	0.78402	-0.22786	-0.31367	-0.54673	-0.61023	-0.83306	-0.33099	-0.65228	-0.053085	0.36874	0.93314	-0.14896	0.42635	0.76921	0.63553	1.9703	1.4828	0.42128	2.0513	0.49238	0.00048501	-0.34044	-0.77066	-0.23436	0.1802	3.2111	-0.40367	0.76614	-1.4272
ADM2	-1.0344	-0.60813	1.6921	-0.20493	0.42369	0.80275	0.54102	2.5293	-1.8529	0.56949	0.97553	-0.39264	-0.62293	-0.21275	-0.26581	-0.42718	-1.4151	1.1072	-0.89792	-2.2779	0.16478	-0.28843	-1.6044	-0.080709	-0.45855	0.80522	0.75296	0.77988	0.94951	-1.0901	0.37247	0.51297	0.095027	2.9996	0.17905	1.3905	-0.88119	-1.8351	-1.1572	0.35321	-0.17717	-0.45138	0.43661	-1.0025	0.01866	-0.99628	-0.394	-1.4951	-0.57346
ADNP	-0.14577	0.42572	1.109	0.89436	0.093453	-1.6879	0.28031	1.7541	-0.48738	0.072227	1.2755	-0.636	-0.24171	-0.18702	0.099881	1.7822	-0.18339	1.6899	0.14396	-1.1713	-0.28102	-0.72299	-1.9826	0.093453	0.34958	1.1703	-0.049322	0.78611	0.95528	-0.41785	0.60845	-0.62005	0.38615	0.91537	0.24718	0.67607	-1.8327	-0.83819	2.354	1.3245	0.26484	0.44831	0.059296	-0.68145	1.0138	-1.1681	0.4234	-0.75138	0.059296
ADNP2	0.28126	0.15717	0.9274	0.25862	0.40277	-0.82902	0.91516	2.9486	0.022597	-0.97507	0.39628	-0.15657	0.31692	0.40207	0.099966	2.1517	-1.2989	0.55692	2.0493	0.81317	0.11604	-0.81047	-2.28	-0.0091287	-0.203	0.426	0.85961	0.50412	1.6158	0.26727	0.65965	0.73586	0.21711	0.091916	0.78927	1.2451	-1.1429	-0.4024	3.7083	2.5139	0.22163	0.58203	-0.14049	0.93216	-0.20132	0.37296	-0.13376	0.61441	0.61441
ADO	1.0234	0.16284	-0.81967	0.45834	0.0098289	1.0112	0.12588	-1.5821	-0.328	-1.7957	-0.91773	-0.56542	1.8197	-0.84848	-0.74965	-0.13341	-0.34233	-1.0831	0.58692	-0.328	-0.93362	0.59649	2.4222	-0.5598	0.9829	-1.1603	0.72579	-1.7601	-2.0013	0.1423	-2.4504	0.062894	-0.18637	-0.75556	1.1687	1.5206	1.2855	0.68409	1.8787	0.8338	-0.18368	-0.69464	-0.42074	0.59048	-0.22261	-0.58488	0.030863	-0.14196	-1.2911
ADORA1	0.44218	0.44342	-1.0241	-0.15911	0.38406	0.3136	0.22242	-2.3925	1.0343	-0.70782	-1.604	-0.25591	1.2083	-0.61661	0.44233	-1.0151	-0.73589	-0.94447	0.028959	1.0563	-0.11707	-0.32357	0.47988	0.77524	1.0861	-1.9872	0.66203	-1.0189	-0.34145	0.43855	0.27437	-0.077904	0.072116	-1.5062	0.4477	-1.3684	1.3231	0.60009	-1.5648	-0.6009	0.26465	0.49881	-0.16094	0.84745	-0.36348	0.11314	0.096564	0.49476	-0.04695
ADORA2A	-0.38553	1.3368	0.050964	-0.077264	2.012	0.34989	-0.83028	0.38799	-1.5704	-1.2417	-0.37515	-0.68408	0.22899	-0.56523	0.81712	-2.0064	-1.991	0.11686	-0.36214	-0.46973	1.052	-0.63574	1.2297	-0.061889	0.32374	-1.5851	0.68315	-0.34796	0.38799	-0.34678	0.58267	-0.29021	-1.57	0.61089	0.82046	-0.25491	0.45878	-0.083094	-0.48611	-0.15306	-0.80534	0.50978	-0.20843	-0.86637	-0.098148	0.94914	0.52376	1.5314	0.23347
ADORA2B	-0.73731	0.95726	1.1645	0.31085	-1.1609	-1.1764	0.15301	0.9638	-0.4862	0.92919	0.47247	0.90179	0.66666	0.057359	-0.10518	1.2647	0.87927	0.74825	0.4949	-0.5908	-0.90339	-0.1602	-0.8058	-0.34747	0.82014	0.020145	0.50001	0.098503	0.61688	0.062164	1.054	0.41392	0.045393	-0.17783	0.76563	0.90264	-1.1848	-0.36897	1.4132	0.44757	0.95726	0.67245	-0.96759	0.50995	0.9755	-1.9901	1.4312	0.80509	0.23763
ADORA3	-0.62631	-2.3986	-1.5289	-0.62453	-0.44148	1.2463	-0.82716	-1.741	1.2431	-0.052583	-0.52216	-0.68757	0.021825	-0.25201	0.95326	-1.824	0.21734	-1.2968	-0.086818	1.6988	-0.032877	-0.11277	0.7402	1.1697	-0.85401	-0.15785	-0.74739	-0.75028	-0.5653	1.1149	-0.47219	0.42235	0.011811	0.055672	-0.77667	0.050863	1.6989	1.1413	-3.1706	-1.5053	-0.27007	-1.2021	1.0889	-0.56501	-0.57608	0.64771	-0.56634	0.1962	0.15754
ADPGK	0.87405	0.77634	-1.0789	0.4994	0.22015	0.60581	-1.2132	-2.6895	0.37459	0.54013	-2.0729	0.68719	0.954	0.0051133	0.61272	-2.0073	0.74163	-1.968	0.6328	0.37067	-0.37709	0.19471	1.1132	0.067052	-0.11914	-1.5438	0.87797	-1.4305	0.50314	0.83501	-0.56919	-0.035644	0.21405	0.84726	0.09042	-0.063628	1.075	0.95884	-1.593	-1.1357	0.69972	0.029794	0.20006	0.93734	-1.233	1.267	0.62851	0.72908	0.62468
ADPRH	0.055131	-1.5168	-0.34277	-0.29312	0.51165	-0.57371	1.5841	-0.34698	0.79203	0.41748	-0.32691	-0.92098	0.36965	0.024634	-0.46056	1.0793	-0.62681	1.0158	0.5439	0.1596	-0.51624	-0.23926	-3.739	0.070959	-0.57371	0.2702	-1.4181	-0.53831	-0.85881	0.50201	-1.7145	1.3643	1.3129	0.055757	-0.53335	1.5905	-0.78667	-0.37691	2.1939	-0.076758	0.6323	-0.23173	0.028429	-0.45453	0.33697	1.1561	0.066271	0.046659	0.60907
ADPRHL1	0.25002	-1.4483	-0.42138	1.2904	0.10654	1.5499	0.46323	-1.4342	1.5993	-1.4914	-0.76058	-1.1618	-0.79579	-0.28485	-0.21452	-0.6197	-0.60551	0.408	0.01912	1.5738	0.94985	0.40893	0.87808	-0.28941	0.35741	-0.6271	-0.70263	-0.92127	-1.0142	-0.70336	-1.7874	-0.05213	-0.016246	-1.0316	-0.22319	-1.1635	0.70611	1.6665	-1.0345	1.4816	-0.14823	-1.4571	-0.086982	0.10105	-0.96134	0.63763	-1.4102	-0.1722	-0.1722
ADPRHL2	-0.6087	-0.99135	-0.90102	0.052568	0.42148	0.60758	0.41503	-1.4117	0.43302	-0.057231	-1.3402	-0.083493	0.63078	0.52026	0.59798	-0.90492	0.16457	-0.46093	0.16214	0.56145	0.17955	0.0058017	0.51824	0.63964	0.007309	-0.92251	0.43331	-0.17388	-0.99135	0.96731	0.07728	0.31473	0.77236	-0.73267	0.34495	-1.1946	1.3729	0.60847	-2.1004	-0.72832	-0.46224	-0.55447	0.90988	0.44767	-1.5105	0.8455	-0.2891	0.49941	0.26765
ADRA1A	-0.48492	0.98914	0.87017	0.73657	-0.39997	0.54796	-0.98284	1.3012	-1.5154	0.36165	0.32033	-0.064658	0.4573	-0.703	1.2769	-0.53176	0.53167	0.36838	0.23799	-1.9857	0.44838	-0.30077	-0.86945	0.22325	0.77947	-0.055237	0.90585	0.60174	0.016271	-0.66018	1.4613	-0.19595	-0.031235	0.84303	0.98746	1.4084	-0.50887	-1.1523	0.53753	-1.4115	0.41871	0.79063	0.53594	0.0019746	1.1814	-0.9592	-0.046058	-0.16819	0.5328
ADRA1B	-0.25289	0.39197	0.9335	0.71508	0.26471	-0.21991	0.83129	-0.27713	-0.30398	-0.048541	0.92492	0.92382	0.26569	0.63688	-0.11784	1.1094	0.39089	0.97168	-0.042158	-0.25091	-0.98274	-0.34675	0.22607	0.0094164	0.80792	1.0322	0.79569	0.98628	0.89868	-0.01625	0.91517	-0.099399	-0.21103	-2.6031	-0.023653	-2.2817	-0.89061	-0.058072	-1.3228	0.8323	0.26569	0.66511	-0.51249	1.4023	0.68645	-1.9852	-0.30118	-0.31739	-0.22772
ADRA1D	-0.26629	0.52493	0.17412	0.64817	0.50414	0.1839	0.50072	0.57376	-0.67224	0.2458	0.71201	-0.54814	0.52493	-0.081481	-0.30392	0.36844	0.48084	-0.4342	0.41371	-1.9246	-0.28292	-0.47983	-0.048271	0.076657	1.0022	-0.60202	0.51189	0.77585	0.57376	-1.116	0.6736	-0.23599	-1.1315	-0.37207	0.56737	-0.0015543	-0.097716	-0.54377	-0.64869	-1.3931	0.038613	1.5323	-0.34944	-0.88339	1.1496	-1.2601	1.1419	-0.42951	0.58326
ADRA2A	-0.90501	0.34361	0.45932	0.14617	-0.46162	-0.24429	1.2384	1.8873	0.082343	-0.90154	0.60503	-0.47608	0.075448	-0.087134	0.00095049	2.5092	-0.11609	0.21874	-0.44253	-0.38788	-0.049519	0.27771	-0.68987	-0.66886	0.52175	0.43738	-0.10937	0.53223	0.21403	-0.039183	0.61741	0.34407	0.53547	0.70369	-0.28252	1.0966	-1.0156	0.37801	0.46664	2.1248	0.3455	0.23526	-0.57941	0.64887	-0.44253	-0.97039	0.30795	0.61308	0.17842
ADRA2B	0.19105	0.93838	-0.39123	0.81321	-0.63311	-1.2591	0.52351	1.1248	0.87087	-1.1023	-0.74276	1.373	-0.77561	-0.58603	-0.31891	2.2592	-0.67823	-0.19882	0.84501	-1.3377	0.6463	-0.14929	-2.0457	-1.0434	-0.51332	0.047718	0.80755	-0.7842	-0.64708	-1.0414	1.062	-0.37023	-0.14026	-0.13663	0.18619	-0.0014865	1.1676	0.35669	-1.6517	2.8149	1.0183	-0.047841	-0.040613	2.2064	-0.051554	-1.1562	-0.0001038	0.26474	0.27373
ADRA2C	0.75267	0.8913	1.3846	0.093126	1.0146	-0.75268	0.44391	0.62875	0.046471	0.95256	1.1843	1.0556	0.35228	0.48591	-0.35125	1.2374	0.33407	1.1576	0.262	-0.83253	-0.71888	-0.47337	-0.73257	-0.091661	0.75122	1.4856	0.84536	1.1898	1.3351	-0.074821	1.3831	-0.0030947	-0.0082386	-0.92144	0.55253	-0.51068	-1.4962	-1.4502	0.035639	0.38351	0.35228	0.51696	-1.4349	-0.13634	1.3892	-1.2217	0.083365	0.13311	0.36286
ADRB1	-0.17011	0.20711	1.6392	0.90291	0.97344	-1.107	1.7238	2.3249	-0.2203	-0.0016344	1.0207	0.35605	-0.12822	0.47518	-0.24803	0.75266	-0.10895	2.4152	-0.74299	-1.3105	0.45074	-0.10088	-0.49602	0.28213	0.69877	1.1069	0.41341	1.0197	0.68504	-0.68039	1.8737	0.32036	0.40221	-0.86812	0.42341	0.17371	-1.4246	-0.67587	1.8451	0.63321	0.6069	0.098714	-0.50643	0.35979	1.0441	-1.2335	-0.77335	-0.082541	-0.41736
ADRB2	0.52292	-1.0029	-0.26256	0.52624	0.157	1.0966	-0.7115	-1.1383	0.53469	0.87432	-0.27253	-0.4233	-0.73071	-0.44205	0.85294	-1.7292	0.23191	-1.4164	-0.25691	1.9939	0.018756	0.5186	1.2252	0.89237	0.23119	0.51159	-0.81	0.49373	-0.42948	-0.056466	0.15572	-0.56535	-0.69346	-1.2627	-0.097532	-1.2644	0.65026	0.43085	-2.3606	-2.0131	-0.49649	-0.38382	-0.2668	-1.3963	-0.37495	-0.55623	0.51475	-1.4532	0.0094272
ADRB3	1.9726	-0.33527	-0.58879	0.5038	0.5038	0.53642	-0.20085	-0.01342	-1.6515	0.14489	-0.12603	-0.1346	-0.33527	0.33234	-0.074452	1.4945	0.032331	0.0466	0.62023	-2.6911	2.7856	-0.30366	0.41451	0.42158	1.139	0.14969	0.28487	-0.30342	0.32576	0.1203	1.3375	0.06995	-1.9965	0.036702	0.46868	-0.80975	-0.020511	0.20268	-0.35649	-0.13325	-0.44141	0.73923	1.8139	-0.28741	1.2352	0.60458	0.65787	0.13319	0.32576
ADRBK1	1.5641	0.053739	-0.92827	-1.5023	-0.48972	-0.057431	-0.91905	-0.83322	-0.021318	-0.72735	-0.97742	-0.43166	0.52269	0.41286	0.59554	-0.69333	1.1664	-1.1587	0.23933	-0.98135	2.1299	1.7542	0.86246	0.38986	-0.20779	-1.2734	-0.64024	-0.74121	-1.1033	0.26364	-0.17139	1.4839	0.45288	-2.551	0.047783	-0.67328	1.4426	-0.055241	0.67929	-0.47679	-0.46545	-0.26278	0.18875	-1.0064	-0.44012	1.8606	-1.0206	0.85562	-0.35656
ADRBK2	0.070579	0.31283	0.47079	0.4121	0.52108	0.0063161	0.33685	0.77263	-1.3683	0.26323	0.08484	-0.86786	0.27896	0.13414	-0.68583	0.67006	0.92005	-0.099461	-0.45943	-0.73773	0.95073	1.3909	0.017668	-0.33957	0.50799	-0.75508	0.45128	-0.29799	0.043329	-1.2505	-0.20406	-0.56456	0.21814	-0.30561	-0.93821	0.30943	-0.75758	-0.20304	0.86466	0.42753	0.49494	0.24314	-0.096143	-0.90432	-1.8071	0.83535	1.2425	0.80209	0.27688
ADRM1	-1.7142	-0.48892	0.45303	0.52431	1.1869	0.5866	0.092209	-0.48374	0.28853	-0.71766	-0.070111	-0.36581	-1.1395	0.6503	0.29545	-0.19871	0.77116	0.36491	0.12224	0.60357	0.95929	0.68309	-1.343	0.1279	-0.47575	0.30913	-0.60788	0.35512	-0.056684	0.47238	-0.63913	0.80868	1.0346	0.00015819	-0.47422	-1.4919	0.81695	0.28108	-1.4187	-0.092702	0.045631	-0.049792	-0.097156	0.32973	-0.4421	1.5681	-1.1118	-0.27091	-0.094153
ADSL	0.13444	-0.68621	-1.5035	-1.4933	0.21535	-0.47459	-1.4087	-1.5145	1.0648	0.15161	-1.2889	-0.13574	0.33022	0.12463	1.0129	-1.5632	-0.23927	-1.6997	0.29736	1.4532	0.9051	0.49795	1.1306	-0.26785	-0.82418	-1.2653	-0.25956	-0.79487	-1.3321	1.2687	-0.79487	0.79947	0.64592	-0.83458	-0.59174	-1.652	1.0341	1.2115	-1.0935	-0.85661	-0.75435	-1.0308	-0.27577	-0.062604	-2.3126	0.43672	-1.0261	-0.088168	0.072902
ADSS	-1.1238	-0.39658	0.5636	1.2923	0.29883	0.17157	0.86126	0.63172	-0.81315	0.44016	0.50539	-0.70076	-0.19458	-0.13871	-0.32351	0.50401	-0.26124	1.1414	1.7838	-1.5789	-0.95036	-0.65785	-1.5784	1.4697	0.089419	0.41332	-0.4583	0.30927	0.55206	0.42342	-0.94656	-0.71697	1.0544	0.010442	0.052811	-0.81495	-1.1146	-0.83226	1.306	-0.36228	0.59311	0.73367	0.37362	0.35121	-1.5198	-1.7775	0.25695	-0.47478	0.75197
ADSSL1	0.14877	-1.3279	-0.49202	0.049374	0.074497	0.92306	-0.7879	-0.77139	1.573	-0.77354	-0.79531	-1.3532	-0.4118	-0.29355	0.6068	-1.026	0.41391	-0.86847	0.30002	1.3089	0.6728	0.27144	0.66304	0.16033	-1.0795	-1.1401	-1.2824	-0.80316	-0.88745	0.74487	-0.66124	0.57374	-0.30533	-0.087602	-0.19085	-0.76782	2.0025	0.72968	0.21153	-0.81173	-0.66497	-0.89474	0.46718	-0.53479	-1.2224	1.7832	-0.94816	-0.74126	-0.27572
AEBP1	-0.56015	-1.0677	1.5247	0.44774	0.96913	0.8358	1.4463	0.82807	-0.5049	0.3263	-1.0317	-0.92205	-0.58513	0.33482	-0.13554	-1.2868	0.067163	1.3495	-1.05	-0.59207	-0.27982	0.48855	-0.18491	0.79762	-0.66145	0.058388	-1.3029	-0.97448	-0.2556	0.2876	1.1637	-1.3507	0.056771	0.71512	-0.72629	-0.86456	0.40024	-0.32393	0.70503	0.15391	1.1153	-0.056631	0.26168	0.44774	-1.6055	-0.66477	-1.397	-0.91743	0.95406
AEBP2	0.39814	-0.050381	0.96505	0.46568	-0.86189	-1.4578	-0.27324	1.8657	-0.14894	-0.361	1.2558	-0.95815	-0.66036	-0.080299	-0.24113	0.37244	-0.15092	1.3176	-0.12376	-0.66524	-0.26673	0.24183	-1.3538	0.13244	0.50584	0.85564	-0.2059	0.17121	0.47748	-1.1212	0.42859	-0.17112	0.040125	-0.29257	-0.43697	0.094668	-1.4655	-0.85141	3.4191	2.171	0.60689	0.09089	-0.41525	-0.82565	0.80455	-0.76839	-0.39415	-0.26979	-0.13883
AEN	-0.018034	-0.033381	-0.1009	-0.62882	-0.041931	0.84366	0.23744	0.22278	1.0328	-0.61635	-0.36954	0.45919	-0.041814	0.45741	0.3393	-0.68304	-0.58304	1.3519	-0.37366	1.39	-1.4674	0.41041	-1.735	-1.6973	0.073134	-0.56365	0.10422	-1.2047	-0.033381	0.55042	0.31066	0.89213	-0.80238	-0.37601	0.78478	-0.72551	0.46205	0.14357	1.9258	0.27166	-0.12977	0.26928	-0.16714	0.29365	-0.59265	-0.63073	0.50743	-0.30809	0.81995
AES	0.84289	0.21504	-0.37377	-0.42761	0.27619	0.21504	-0.31342	-0.55155	1.1972	-0.49009	1.192	0.35388	0.22425	0.48228	-0.88665	1.2026	-0.72748	-0.95149	-1.3995	1.5165	-0.69741	1.1486	1.3039	-1.0834	-0.51457	0.16065	0.72337	-0.072075	0.49478	-0.56906	-0.50951	0.65512	0.24482	-0.71071	-0.30505	-0.09411	-1.8898	0.27455	-1.2601	1.3116	-0.095848	-0.79177	0.41901	-0.38747	-0.43932	0.6495	0.93887	0.27964	0.27964
AF205589.2	-0.57622	-1.145	0.013172	0.6846	1.3009	0.85128	0.8004	-1.5783	0.74512	0.22719	-0.91013	0.81083	-0.026272	1.3425	1.0131	-0.61411	0.45546	0.84989	-0.59758	1.3913	0.58615	0.90551	-0.24515	1.9567	-0.66529	1.1648	-0.7025	0.93937	0.37965	0.59578	0.04478	1.2351	0.4344	-0.92557	-0.4501	-1.3957	0.21499	0.51328	-2.1983	-0.96354	1.044	-0.62565	-0.048153	1.0296	-0.59758	0.88224	-0.81119	0.29201	-0.14064
AF205589.3	0.069182	0.40368	-0.31318	-1.0372	-0.6075	-1.0892	0.21156	-0.35057	0.47685	1.0747	0.57583	1.6339	0.9479	1.4779	0.57958	-1.0762	-0.68154	0.62414	-0.17002	1.2004	1.1313	1.0239	-0.74563	0.71788	0.23074	0.72449	0.34539	0.88793	0.62237	0.82104	1.1763	-0.59501	0.67925	0.13389	0.73325	1.1421	1.5549	0.85588	1.035	0.61886	0.7583	-0.6103	0.21851	-0.82177	0.64853	2.5153	-0.39217	0.6374	-0.42529
AFAP1	0.81118	0.28928	1.603	-1.4321	-0.87236	-0.31582	2.2203	1.9803	-0.23845	0.0091814	1.0269	0.77218	-0.050822	0.19641	0.0163	1.2224	-0.82038	1.4261	-0.05135	0.35756	0.52424	0.47704	-0.2319	-0.24972	1.2053	1.0476	0.75176	1.1862	-0.1691	-0.18746	0.98644	0.7316	-0.29803	0.075118	0.36615	0.16993	-0.96013	-0.21832	1.3817	0.96147	-0.050319	0.55012	-0.54544	-1.005	0.91834	-0.94428	0.32073	0.12632	-0.34572
AFAP1-AS1	-0.84702	-0.86548	0.248	0.24307	0.76544	1.7649	-0.71305	0.67141	0.95201	-0.13474	0.31247	-0.58357	-0.16125	0.18664	-0.7662	-1.6162	-1.1263	-0.3179	0.044635	0.95885	-2.023	0.73808	0.018582	-0.094505	0.37291	-0.72367	0.14424	0.5226	0.22923	0.53653	0.80005	1.4675	0.82505	0.60197	0.29842	2.3303	-0.27958	-0.23658	2.2551	0.67773	-0.63717	0.050081	0.37291	0.45051	0.91571	-0.49116	-1.2142	-0.23542	0.051348
AFAP1L1	1.5966	-0.6326	-0.66898	1.1611	0.41725	0.76678	0.5419	-1.0639	1.0467	-0.74804	-1.0344	-0.40394	-0.4801	-0.68644	0.22964	-1.225	-0.42507	0.66506	-0.73171	-0.19096	0.77138	1.1645	0.1965	-1.0787	-0.36972	-1.1019	-0.9426	-0.42507	-0.2347	-1.1901	-0.33789	1.1642	-0.32065	-0.57605	0.36363	-0.051336	1.5775	0.40391	0.39605	-2.5575	0.66027	-0.012416	-0.58164	0.28805	-0.60405	1.6823	-1.3745	0.12425	-0.2347
AFAP1L2	0.25592	-0.85359	0.54209	0.48003	-0.021441	-0.59167	0.5898	1.8801	0.26786	-0.11784	0.29933	-0.35191	-1.2295	0.47525	-0.18098	1.3668	-0.16063	0.8703	0.4736	-0.88896	0.29026	0.37351	-0.91439	-0.63346	-1.0016	0.4089	-0.5687	0.15339	-0.41579	-0.36499	0.091249	0.61351	0.46608	0.26172	0.41152	0.32898	-0.83294	-0.33173	1.7433	0.81027	0.21004	0.28331	0.050876	0.35346	-1.4903	0.43407	-1.2347	-0.36917	0.71908
AFF1	1.648	0.381	-0.53409	-0.45783	-0.64658	-0.15417	-0.61315	-1.4238	0.84098	-0.20594	-1.0613	-0.26061	1.1796	-0.65606	0.64006	-1.2089	-0.48088	-0.17084	-0.93533	2.3859	0.43026	0.98692	1.7315	-0.737	-0.30535	-0.66423	0.1629	-1.0169	-0.39457	0.4085	-0.33666	-0.50302	0.90329	-1.6353	-0.035671	0.2902	1.7583	1.1266	0.82273	-0.71951	0.14382	-1.0116	-0.8397	0.60425	0.26992	1.4472	-0.39701	0.79485	0.73699
AFF2	-0.15405	0.79002	0.63069	-0.0054274	0.32336	-1.0006	0.90475	1.4563	-0.59323	0.91581	0.8664	0.91654	-0.15901	0.5855	0.20108	0.89574	0.354	0.78875	-0.28247	-0.59323	0.40421	-0.26365	-1.6952	-0.46793	0.85736	1.4537	-0.18326	0.96727	1.0768	-0.10082	1.0651	0.89166	-0.21661	1.125	0.39713	0.58701	-2.0727	-1.1689	0.66477	0.24516	0.13056	0.65646	-1.2403	-0.0054274	0.60634	-1.2999	0.71249	0.2254	-0.031328
AFF3	-0.99456	2.2634	-0.49025	0.40915	-0.7452	-0.89791	-0.0049739	0.65188	-0.088685	0.20873	-0.2779	0.57551	0.7945	-0.68101	-0.88193	1.4497	0.63464	-0.21414	-0.19804	-1.1691	0.78044	0.13386	-1.0045	1.1568	1.0237	-0.45814	-0.23621	0.095538	-0.08352	0.087187	0.014906	-0.5523	-1.0781	-1.7046	0.58063	0.20833	-0.71198	-0.44302	-0.80827	0.43611	0.27719	0.43222	-0.97939	0.42883	0.31276	-1.0564	0.66462	1.4497	0.47068
AFF4	-0.48393	0.35473	0.86339	0.058137	-0.81529	-0.71655	-0.20573	2.1987	-0.80479	0.56378	1.7933	-0.48565	-0.63396	0.34028	-0.19179	1.4778	0.043325	0.90394	-0.76115	-0.63591	0.53961	-0.3036	-1.3408	-0.39292	-0.50885	1.0757	-0.55081	0.23571	0.5783	-0.70663	0.31245	-0.32146	0.031343	0.14819	-0.15504	0.57923	-1.0456	-1.2043	3.1517	1.9938	-0.28624	-0.10701	-0.48653	-0.88354	0.49222	-1.1	-0.068351	-0.92179	-0.33892
AFG3L1P	0.3969	1.0419	-0.98093	0.075723	-0.85816	-1.0366	-0.22369	-1.1964	0.4242	-0.31361	-1.1343	-0.082738	0.81843	-0.011377	0.052525	-2.4534	0.65599	-0.08271	0.26426	-0.16755	0.19947	0.48385	0.28522	0.61365	-0.36184	-1.1422	-1.1221	-0.355	-0.65841	1.0386	-0.33107	-0.73006	0.28093	-0.61909	-0.12129	-0.35346	1.0827	0.90066	1.5838	-0.56417	-0.090377	0.69532	-1.319	-0.3486	-0.065995	1.0786	-0.20432	0.83025	-0.39323
AFG3L2	-0.35905	0.39314	1.0778	0.45889	-0.91305	-1.2202	-0.59668	2.8227	-0.40189	-0.29353	1.1108	-0.51673	0.17116	0.36051	-0.21142	1.2842	-0.70247	1.5647	0.97851	-1.2718	-0.74538	-0.58017	-1.3318	-0.2789	0.43137	0.81661	0.1797	0.57617	0.32059	-0.24451	-0.059524	0.32059	-0.54392	-0.32553	0.07307	-0.086629	-0.95567	-1.1774	2.99	2.5503	0.23114	0.0082467	-0.63395	-0.15668	1.0643	-0.36195	0.32302	-0.48926	-0.73027
AFM	-0.20466	0.7207	-0.38958	-0.77083	-0.80172	-1.5253	-0.79053	-0.21168	0.90799	-0.37341	0.36563	-0.027037	-0.74571	0.32401	-0.25475	1.0634	0.52465	-0.25949	-1.5723	-0.055858	-0.47615	-0.032038	-0.46882	-0.078818	-0.083734	0.041406	-0.40037	-0.11532	-0.055606	-0.40713	-1.1152	-0.19616	0.23185	-0.22178	-0.50121	1.2877	-1.4967	-0.77536	-0.565	1.9082	-0.23511	-0.58186	-0.88263	0.55758	2.2435	0.45079	0.083352	0.30782	0.23934
AFMID	0.022572	-1.2688	-0.37038	0.25153	0.027684	0.35132	0.32583	-1.5779	0.31033	0.25669	-0.81479	-0.57201	0.27701	-0.27289	0.096943	-0.91511	1.1253	-1.0335	0.77881	1.4508	0.057983	0.81864	0.11108	0.048972	-0.0096497	-0.26576	-0.67771	-0.49357	-0.88524	0.86346	-0.67839	-0.73008	1.3748	-0.070068	0.15005	-1.3768	1.9778	-0.42676	-1.5747	-0.61191	-1.1785	0.12551	-0.38044	-0.88524	0.42307	0.017916	-0.49894	-0.73619	-0.4047
AFP	-0.30057	-0.84942	-0.28577	-0.79493	-0.97262	2.2196	-0.92847	3.2699	0.68264	-0.93853	0.72934	0.20557	0.31203	0.81547	-0.72977	-0.51866	1.0698	0.67296	-0.83543	1.4147	-1.26	-0.5769	-1.4777	0.41905	-0.28488	0.40528	-0.38764	0.57397	-0.59707	-0.99372	0.17857	1.9413	0.037492	1.0777	-0.83354	0.61318	-0.99045	-0.14027	0.17812	1.2721	-0.25409	-0.76439	1.0433	-0.47139	-0.64257	0.047763	0.36973	0.43703	0.39562
AFTPH	1.5295	-0.16397	-0.79435	0.63401	-1.5558	-1.2044	-0.87667	-0.06053	-0.22793	-1.1447	0.30165	-0.57848	-0.21981	0.50361	-0.20307	1.0041	-0.78888	0.5655	0.32581	-0.22793	-1.114	-0.24016	0.4096	-1.486	-0.37648	-0.52001	1.1224	-0.86925	-0.18549	-0.62498	-0.9656	-0.079668	0.18921	-1.2471	-0.11526	0.78506	-0.67413	-0.8	2.0644	1.1899	0.46907	-0.7081	-0.43175	0.61024	-0.79064	2.2267	0.0060135	0.21603	-0.1649
AGA	-1.2534	-0.63035	0.68985	1.2435	0.46087	-0.20809	0.1014	-0.35616	-0.15893	1.0241	-0.072654	0.38438	1.5505	-0.4744	0.23815	-0.2066	0.89291	0.32731	0.42707	-0.23466	-2.2054	-1.0327	-0.8555	-0.33476	-0.011219	-0.13162	-1.0489	-0.17885	-0.86483	0.85854	-0.50848	-0.46158	0.54315	0.67302	1.5118	-0.31119	0.51389	-0.73352	-0.64292	-1.8357	0.67416	1.4512	0.43444	0.34788	0.13904	-0.33445	-0.18478	-0.2066	0.20902
AGAP1	1.1491	0.36007	-0.51638	-0.99519	-1.1925	0.092505	-2.8854	-1.8545	0.54989	0.2843	0.31298	1.03	1.3097	0.51399	0.8872	0.67871	1.2305	-0.13259	-0.71046	1.252	-0.84504	0.54834	1.1436	1.0015	1.0882	-0.14491	1.3107	-0.092936	0.29559	0.87865	0.55014	0.01479	0.93254	-2.0685	0.49505	0.1652	0.31574	0.29182	1.4488	-0.55331	0.078803	-0.22163	-0.43056	-0.0013697	1.4939	1.0741	1.8001	-0.037944	-0.090279
AGAP11	0.093072	1.5634	-0.033101	0.59508	-1.062	-1.9801	-0.77293	-0.17444	0.20405	-0.66651	-1.2445	-0.026758	1.2708	0.25091	0.033863	-1.2354	1.5635	0.42959	0.16083	-0.31873	0.1799	0.96552	0.093069	0.14378	-0.21399	-1.2062	-1.8149	-0.28125	-0.031288	0.99085	-0.20059	0.48918	0.7909	-0.671	0.3119	0.47007	0.6981	-0.19312	4.1344	1.1287	-0.28515	0.38072	-0.19606	-0.29418	-0.3486	0.38863	-0.37456	0.91909	-0.20148
AGAP2	0.079632	0.87023	0.75296	0.22096	-0.11786	-1.4306	0.6419	1.2442	-1.4077	0.6664	1.1987	0.26436	-0.48942	0.1475	-0.052588	1.1602	0.5821	0.76914	-0.72609	-1.6267	-0.26375	-0.48155	-1.326	0.37264	0.63513	1.0087	0.17109	0.58326	0.87023	-0.47449	0.5821	-0.77757	-0.20566	0.43416	0.76046	1.2532	-2.0277	-1.2406	1.2843	0.54475	0.19367	0.34418	-0.78806	-0.65094	0.72756	-2.0456	0.84535	-0.49383	0.50355
AGAP3	-0.51063	0.11028	0.45022	0.21519	1.3774	2.2618	0.86209	1.0635	-1.1457	0.14841	0.94682	0.035379	-0.83446	-0.21046	0.54842	0.17697	-1.0993	-0.7895	-0.95477	-2.13	-0.29182	-1.1836	0.12931	-0.2723	0.81915	1.031	0.3936	1.2562	-0.23907	-0.44757	1.5919	-0.49398	-0.81828	2.394	0.24847	0.27442	-0.67486	-1.0194	-2.0736	-0.71155	-0.59532	-0.028862	0.38579	-0.23759	1.5507	-0.82422	-0.81034	-1.0624	-0.60249
AGAP4	-0.90478	0.54022	-0.12427	-0.2614	-0.71142	0.71689	0.70121	1.4008	0.08331	-1.3557	-1.2166	-0.10298	0.66771	-0.40705	0.0053215	-0.20656	-0.72736	0.34419	-0.36266	0.15461	-1.277	-0.079749	1.1462	0.59177	-0.22239	-0.81438	-0.48918	-0.82454	-0.40722	0.55117	-0.58161	-0.74025	0.5414	-0.082722	-0.4567	-0.65281	-0.36801	0.96234	1.7175	0.43058	0.7626	0.22408	1.3668	0.17476	0.94964	-0.4472	-0.047133	1.5157	-0.23334
AGBL1	-0.099106	-0.30768	-0.32225	0.060218	0.16267	-0.39072	-0.31551	-0.43159	0.53056	-0.24476	0.4128	0.46616	0.50249	1.4097	1.0197	0.1946	-0.63205	0.66479	0.53687	1.1639	0.33098	1.0455	-0.089611	1.3526	0.244	0.90589	0.84384	0.81694	-0.025717	-0.49064	0.49011	1.1058	-0.14846	-0.67018	-0.14067	-1.9914	-0.15292	0.020425	-1.6322	-0.85246	1.1378	0.12003	-0.28965	1.3112	-0.075724	-0.0054672	-0.68597	-0.32583	0.28374
AGBL2	0.18886	0.37989	0.15218	-1.0915	1.391	1.7256	0.30148	-0.94175	-0.42939	-0.36632	0.124	-0.39431	-1.2903	-0.29177	0.96207	-0.18165	-0.95515	-1.2912	-0.61603	0.2873	1.048	0.60792	1.6453	0.16793	0.73653	-1.0555	0.68864	0.44732	-0.28202	-0.34082	0.89502	1.0626	-0.66881	1.7066	0.91628	0.569	0.27853	0.57786	-1.001	-2.238	-1.3886	-0.22263	0.16239	-0.68996	1.0518	-1.4988	0.35	1.0585	-0.27112
AGBL3	-1.0511	0.75612	-0.31149	-0.47285	1.219	0.85797	0.75849	-1.0242	-1.1446	0.049701	-0.095251	-0.60044	0.35686	-0.94959	0.48307	-0.74729	-1.3527	-1.1887	0.083899	0.047894	1.0419	0.44367	1.4847	0.50025	0.54241	-1.0177	-0.18124	-0.12759	0.19765	-0.25881	0.045754	-0.88382	-1.5923	1.9996	0.37634	-0.20402	-0.29732	-0.072919	-0.48438	-2.638	0.26463	0.87428	-0.98521	0.099669	1.1335	-0.39432	0.061733	1.7063	-0.76764
AGBL4	-1.0181	0.33431	-0.30066	0.11681	0.29412	0.50082	-0.56394	-1.3534	0.076308	-1.2596	0.087593	0.93126	0.33431	0.88035	0.059202	2.073	-1.6322	-0.52135	-0.11069	-0.11069	1.2157	0.56341	1.5524	-0.2115	0.072536	-0.034353	0.94784	0.74719	0.23326	-0.35043	-0.41381	1.3135	-0.8101	0.10351	-0.83252	-0.14839	-1.1845	1.2562	-4.3652	2.2685	0.15997	0.67233	0.41857	-1.2368	0.4028	0.56864	-0.55698	1.5348	-0.6237
AGBL5	-0.64979	-0.4993	0.99568	-0.28275	0.87456	0.9623	0.29001	0.19437	0.16844	2.7962	1.1687	1.1784	0.0027141	0.52034	0.92731	-0.35114	1.6347	0.36735	-1.624	0.98617	-0.094751	-0.30025	0.68551	0.35206	-0.18639	1.6106	-0.32676	1.5351	0.72579	0.8942	0.56508	1.5161	0.35061	1.1035	-0.83413	-1.2417	-0.78773	0.17394	-4.2637	-2.3837	-0.014225	0.78385	-0.65061	-0.25985	-0.38206	-1.035	-0.14065	-0.35114	0.25931
AGER	0.25099	0.58424	0.19386	0.029615	0.21151	0.95554	0.50526	0.79028	-1.5358	0.36069	0.97303	-0.19801	-0.26677	-0.57636	0.22398	-0.22368	-1.2557	0.3878	-0.96415	-1.131	0.7469	-1.196	0.16591	-0.18377	0.7396	0.24636	0.79963	0.84272	0.079591	-1.4021	0.49238	0.33994	-0.14132	1.6682	0.87674	0.73629	-1.6807	-0.31523	-1.6715	-1.3078	-0.0099848	0.40511	0.3564	-0.72354	1.6576	-1.8555	0.6025	0.29773	0.15372
AGFG1	0.6101	-1.4069	-0.22745	-0.24426	-0.18387	-0.012157	-0.06133	-0.9304	-0.32227	-0.41258	0.28825	0.0022904	0.14295	0.051423	-0.86262	1.0438	0.3708	-1.1303	-0.52755	-0.52755	-0.23021	0.99308	-2.3924	-0.032677	0.74364	-0.22977	-0.14226	-0.11279	-0.088153	-0.55191	-2.1864	-0.62738	0.55308	1.1	-0.68954	0.61546	0.18315	0.29317	1.5585	1.1982	-0.13741	0.068929	-0.16407	-2.3523	-1.2705	0.39893	-0.15782	-0.084026	-0.1583
AGFG2	-0.064875	1.3063	1.0441	0.22243	0.10566	1.1898	-0.15745	-0.13188	-0.59628	1.3012	-0.71448	0.0506	0.48059	0.21625	0.92612	-0.039544	1.1605	0.46554	-1.4086	1.5224	-0.18437	0.95421	1.7951	-0.75382	1.349	0.3284	-0.1543	0.15745	0.26251	0.54149	0.80249	0.48652	-0.044129	-0.03774	-1.3991	-0.62808	0.13637	-1.349	-0.29011	-2.2446	0.7289	0.37858	-1.4749	-0.85028	-0.12259	-0.58459	1.2599	0.94834	-0.26025
AGGF1	-1.1942	-0.34478	0.12084	0.36679	-0.71241	0.18511	0.17705	1.3186	0.71924	0.30552	1.2748	-0.58357	-0.39745	-0.3234	0.14585	1.7065	0.24146	0.75706	0.19068	0.43895	0.050033	0.12192	-0.18837	-0.086696	-0.54504	0.016162	-0.29894	0.2119	-0.27817	-0.6136	-0.082439	-0.66159	-0.51241	-0.75367	-0.065026	0.21437	-1.3245	-0.8046	3.2481	2.9196	0.79223	-0.028342	-0.68389	-0.65602	0.39614	-1.4097	-0.60993	-0.61364	-0.11202
AGK	0.40767	1.7696	0.94904	-0.16643	-0.49642	-0.77428	0.34935	2.1154	-1.3531	-0.4544	1.1258	0.077727	-0.58453	-0.35541	0.028229	0.058157	-0.42441	0.14161	-0.14139	-0.98189	-0.34795	-0.10104	-1.2535	0.51825	0.25572	0.50353	0.12462	-0.51258	0.98081	-0.403	1.2086	-1.2904	1.0867	0.39601	-0.53146	1.6901	-1.6301	-0.57886	2.1783	0.62392	0.71898	0.080254	-0.58781	0.32537	0.57481	-1.3348	1.2776	-0.58664	0.049312
AGL	-0.96149	0.42065	1.3575	1.1478	-0.75042	-0.89721	0.27107	2.224	-0.18422	0.42195	1.4028	-1.1534	-0.95818	-0.23603	-0.15419	0.5337	0.3769	1.7639	-0.0060566	-0.18422	0.57456	-1.2052	-0.97972	-0.24416	0.21992	0.30385	0.20558	0.29001	0.55739	0.093841	0.98132	-0.05633	-0.4528	1.1324	-0.32261	-0.46174	-1.2116	-1.5541	1.4049	0.99861	-0.22191	-0.097118	0.71269	-0.79467	0.25615	-0.70563	1.0934	-0.89699	-0.41116
AGMAT	0.43779	-0.51713	1.2336	1.4334	0.37062	0.062851	0.50674	0.006736	0.40843	0.45905	0.54118	-0.97562	-0.45733	-0.35581	-0.56093	1.4076	0.83157	0.83294	-1.7917	0.14037	-0.24456	0.1927	0.43366	-0.33205	-0.067805	-0.063409	0.19294	0.82461	-0.18945	-0.53304	0.49498	0.35023	0.1295	-0.46782	-0.76347	-0.40081	-2.1999	-0.53892	1.2853	0.5383	0.61703	-0.16371	-1.7306	-0.38065	-0.73128	-0.54131	0.34267	-0.47007	-0.29348
AGPAT1	-0.57356	0.82886	0.3809	-0.1484	0.41056	-0.14001	0.31102	0.92905	1.7897	0.2356	0.51089	1.456	0.20307	0.040609	0.67493	0.60633	-1.1358	-0.30081	-0.72515	-0.72515	0.44507	-0.51775	-0.82314	0.50306	-0.67401	1.0576	-0.37027	0.62826	1.2527	1.3012	1.121	1.3061	0.96774	0.29683	-0.74955	-0.65187	-1.0694	1.1915	-3.1945	1.1368	-0.13475	1.3322	-0.16021	0.091714	0.41583	-1.4613	0.035268	0.64032	0.17831
AGPAT2	0.039117	0.14632	-0.56833	0.17627	0.81687	0.68893	-0.67991	-1.9423	1.0352	-0.036325	-1.1151	-0.044747	1.2105	0.31754	0.97843	-0.026496	-0.97759	-0.031519	0.78063	0.49541	-0.15927	-0.23503	1.0422	1.174	-0.49147	-0.28819	0.28174	-0.35141	-1.0003	0.49537	-1.0213	-0.33087	-0.22277	-1.848	0.28096	-0.34242	0.59399	1.3142	-0.54213	0.24714	-0.14248	-0.47218	0.037042	1.0486	-0.2763	0.1219	-0.55292	0.057794	0.9792
AGPAT3	0.11313	-1.169	-0.47751	0.98046	0.39554	1.5556	1.0132	0.29315	2.5314	-1.0261	0.34868	-0.65828	-1.0622	0.67027	-0.71294	0.99293	-1.4686	-0.52267	-0.3318	0.49819	0.90424	1.0414	0.10436	-0.71378	-0.79239	0.41104	-0.83694	-0.030959	-0.55537	-1.3183	-1.3187	1.114	0.15298	-0.37714	0.41218	0.92128	0.28543	1.1523	1.8443	3.8565	-0.98667	-0.8508	0.93928	-0.021407	-0.9588	1.8267	-1.362	-0.65664	-0.9754
AGPAT4	0.48135	-0.41233	-0.27037	0.24552	-0.17443	-0.77571	-0.78727	-0.92783	0.57384	-0.35625	-0.96858	-0.54742	-0.083776	-0.20744	-0.59821	-2.1189	-0.44917	-0.98107	-0.25111	0.8045	0.17898	0.95135	-0.53413	0.19908	-0.86147	0.090917	0.15034	-0.26766	-0.29835	0.3146	-0.34131	-0.054777	0.87293	-0.45713	-0.93451	-1.5527	1.9013	-0.064537	-1.6199	-0.61004	-0.67403	-0.52859	-0.025309	-0.29835	0.4188	0.74726	-0.86681	-0.64278	-0.62713
AGPAT4-IT1	-0.26039	-1.2545	-0.19819	-0.34913	-0.38715	0.57524	-0.83042	-0.927	0.72555	-0.38512	-0.77907	-0.70458	-0.3165	-0.47103	-0.35524	-0.91139	0.28792	-0.94189	0.15513	2.0769	0.48873	1.2212	0.6305	-0.35011	-0.62885	-0.47277	-0.61295	-0.67271	-0.93488	0.77941	-0.4168	-0.7424	0.88119	-0.17353	-0.52213	-0.85466	2.286	0.6815	0.15312	-1.2233	-0.40364	-1.0463	0.39887	-0.43365	0.36785	1.1593	-0.76292	-0.72943	-0.18608
AGPAT5	0.70163	1.0945	0.70983	-0.82382	-0.82382	-1.322	-0.56553	1.0638	-0.96971	0.67392	0.28164	0.19754	0.16178	0.18184	-0.9555	1.3491	-0.70709	-1.1289	0.3285	-0.563	-0.20814	-1.0157	-1.9383	0.098242	0.32233	-0.13904	0.77769	-0.39572	-0.036016	0.076677	1.1182	-1.5026	0.091298	-0.42129	-0.65084	0.44057	-0.36733	-1.3595	1.5576	1.3174	1.0945	0.96282	-1.0581	-0.5722	0.88898	1.0471	1.0249	-0.70252	0.10132
AGPAT6	0.20529	0.039514	-1.1157	-0.34777	0.45742	1.0886	-1.2719	-1.2295	0.7474	-0.55273	-1.6504	-0.69514	0.73208	0.23206	-0.14145	-1.2137	-0.44187	-0.70542	0.40543	1.7783	1.0516	0.042012	1.0228	-0.44095	0.057741	-1.0353	-0.69081	-1.0614	-0.86106	0.91052	-1.1607	1.2836	0.15583	-1.3164	-1.03	0.16511	1.2681	0.7637	-0.26692	-0.53829	0.39418	-0.41609	-0.47709	-0.29546	-1.2008	1.2724	-0.48369	0.11303	0.27961
AGPAT9	0.10417	0.21669	-0.037684	0.71226	0.29322	1.0019	1.1558	0.71249	0.23934	-2.1084	0.19374	-0.51459	0.14968	-0.35657	-0.29018	0.11114	-0.54564	-0.035311	0.34103	0.39805	0.12589	0.45207	-0.20521	-1.2517	0.53135	-0.0047558	0.096894	-0.36459	-0.36546	-0.959	0.28473	0.25145	0.23167	0.23073	1.1837	1.1815	1.0252	0.4019	1.7742	1.5042	0.077238	-0.28609	0.055246	-0.57846	0.30798	1.5126	-0.14803	0.46416	-1.1216
AGPHD1	0.36599	-1.3321	0.35749	-0.41263	0.84164	0.29093	0.60659	-1.9162	0.34924	0.8482	0.054476	-0.27152	-0.15507	-0.067487	0.077869	-0.94261	0.16464	-1.2029	-0.77131	-0.70481	1.1104	-0.42554	-0.2098	-0.3426	-0.067353	-0.036004	-0.48066	-0.76493	-0.74231	-0.52201	0.16464	0.1785	0.75545	0.54359	0.44346	0.4674	-0.09869	-0.27599	-0.27613	-2.6753	-0.4695	-0.52594	-0.89859	-0.41263	-1.8334	0.90684	-0.20004	-0.42738	-0.21907
AGPS	0.32688	-0.39093	1.5104	0.54593	0.21078	-2.0868	0.21321	1.8641	-1.2085	0.13235	1.1996	-0.5712	-0.61094	0.17399	-0.60105	1.1869	0.036211	1.6274	-0.54152	-1.6395	0.15198	-0.31043	-1.8879	-0.11162	-0.70407	1.1689	-0.30262	0.52665	0.62262	-1.0346	0.036211	-1.1284	-0.16744	1.0348	-0.057087	-0.77006	-1.3586	-1.5954	2.0832	1.439	-0.047816	-0.18771	1.0704	-0.61015	-0.38128	-0.64153	0.079055	-0.64494	-0.33501
AGR2	-0.32367	0.11109	-1.032	-0.005815	-0.61849	0.11109	0.28881	0.053824	-0.28461	-0.34197	0.027903	-0.15854	-0.42503	0.97235	-0.99108	-0.69865	-0.41667	-0.90266	3.3331	-0.28461	1.0319	-0.64987	0.083431	0.62233	0.88138	0.28407	-0.3977	0.76451	-0.86637	-0.45447	0.49146	-0.46176	1.8296	-0.56587	-0.45904	-0.17755	-0.79324	-0.46522	1.0794	1.5721	-0.79888	-0.66088	0.88138	1.6042	-1.548	0.25527	0.13123	0.53644	0.015736
AGR3	0.51061	-0.3345	-0.30307	0.61312	-0.59838	0.85024	-1.4977	-1.2134	-0.25698	-0.59085	-0.45176	-0.71159	0.68162	-0.21878	0.085826	0.58262	0.28741	2.098	-1.4454	-1.2506	-0.54448	-0.52881	-0.47945	0.057736	3.97E-05	0.19234	-0.067372	-0.94604	0.16486	-1.0333	-0.96191	-1.6993	1.4261	0.93202	-1.1216	-0.22165	2.5213	-1.9414	0.52766	-0.16761	-0.65321	0.25541	0.038539	-0.47609	0.059193	0.54605	0.65182	-1.2057	0.49239
AGRN	-0.10485	-0.52301	-0.10439	0.3938	0.93979	0.76889	0.10728	-0.76629	1.074	-0.043993	-0.64766	-0.25042	-0.25945	0.99315	0.58582	-0.29785	0.51927	0.13573	0.10293	-0.15438	0.49947	0.95913	0.47262	0.44062	-0.47155	0.41155	-0.46305	0.47262	-0.34108	1.0803	0.60063	0.065698	0.88934	-1.1004	0.1957	-1.2053	0.91214	0.73392	-0.53969	0.45422	0.53597	-0.038773	-0.0096628	1.5677	-0.1251	0.9062	-0.76828	-0.03999	0.31149
AGRP	0.56053	0.92344	0.14032	0.068348	-0.062998	-0.17459	0.47126	0.71966	0.51859	0.064157	0.89836	0.864	1.1932	0.81581	-1.0224	2.5361	-0.8447	-0.61599	1.7822	1.6263	-2.261	0.67359	0.1967	0.28293	-1.1855	1.0035	0.51193	0.28024	0.248	0.013581	0.58634	0.30576	1.1227	-0.84538	-0.87998	0.059757	-1.5305	-0.56963	-1.3024	1.0485	-0.47893	-0.13968	-1.3349	0.25893	-0.045375	-1.1128	-1.0288	-0.12065	0.86022
AGSK1	-0.83486	0.4084	0.72536	1.3485	0.51512	-0.14482	0.088615	0.45172	0.51719	-0.25756	1.1215	0.2975	1.56	0.91805	0.1611	0.80273	1.2198	1.0602	1.3945	0.28797	0.51086	0.72377	-1.1575	0.0044574	0.70808	-0.68187	-0.66887	0.28797	0.076701	0.30747	0.69983	1.2317	0.65726	-1.1761	-0.21119	-0.56166	0.98528	-0.12657	0.74314	0.49784	0.36746	0.80479	-0.099296	1.8916	-0.68298	0.69867	-0.57738	1.231	0.72751
AGT	1.2834	1.2123	0.55888	-0.76899	-0.9559	-0.90415	-0.82542	0.42479	-0.31976	1.5471	0.22014	0.86641	0.35321	0.73015	0.6956	0.47019	0.66957	-0.04293	-0.44721	0.71462	0.27341	0.71109	-0.20365	0.31173	0.32543	0.81194	1.239	0.40732	1.0227	0.96013	0.89259	0.14027	0.27448	0.38687	0.45294	1.3136	0.58829	-0.12142	1.9925	0.69352	0.10077	-0.38544	0.12847	-0.76899	1.3001	-1.2699	0.21611	0.59653	0.11301
AGTPBP1	0.47183	-0.47267	-0.38144	-0.51014	0.015191	-1.1516	-0.76914	-2.9443	0.094509	-0.39705	0.099057	0.33226	0.80169	-0.31159	-1.3719	0.50652	0.43038	-0.61621	0.35381	0.33567	-1.1252	-0.046893	-0.13366	-0.0087878	-0.71018	-0.41613	0.6169	-0.13366	-0.27156	0.25385	-1.6637	-0.36301	0.55631	-1.1502	-0.10259	-1.4376	1.2444	-0.42629	-0.93474	-0.33231	-0.13056	0.42546	-0.4407	0.74217	-0.39713	2.1853	0.021339	-0.63808	-0.58123
AGTR1	1.6055	0.57591	-0.25395	-1.0491	-1.0218	-1.2915	-1.1042	-0.17962	0.13588	-0.16409	-0.0055158	-0.055933	-1.1703	0.0067561	0.026014	0.52489	1.6295	0.57044	-0.94473	0.42629	-0.43985	-0.31556	-0.11063	-0.99425	0.028974	0.27429	0.24632	-0.32537	0.58044	-0.65849	-0.71501	-0.39029	-0.1423	0.02955	-0.27449	0.48428	-1.1437	-0.58711	0.64373	2.2207	-0.30562	-1.0904	-0.2593	-1.6415	-0.95644	0.80475	0.27336	0.14659	-1.7619
AGTR2	0.81158	1.292	0.020581	-0.71126	-1.0395	-1.4667	-0.25327	0.17488	0.48509	-0.14573	0.87193	0.31133	-0.62705	0.22215	-0.61141	0.98838	0.3591	0.12112	-0.41646	0.15315	-0.51045	0.92598	-0.78635	-0.76535	-0.72264	0.21713	-0.33465	-0.23277	0.34645	-0.79558	-0.79462	0.67729	0.88824	-0.50366	-0.3356	0.64662	-0.9058	-0.51183	-0.15933	2.751	-0.11617	-0.38594	-0.48298	-1.1879	-0.97915	1.5699	0.51431	1.0625	-1.0444
AGTRAP	-0.4712	-0.18863	-0.88679	0.89735	1.2322	0.36422	1.045	-1.822	-0.29159	-0.67193	-0.83186	-0.41654	1.1814	-0.76086	0.44747	-2.5061	0.6618	-1.6461	0.34622	0.15597	0.67533	0.28654	0.07063	1.164	-0.39918	-1.3066	-0.56699	0.22528	-0.43276	0.57369	0.19233	-0.5653	-0.76196	0.47244	-0.43562	-0.84635	1.6404	0.32109	0.041483	-1.3414	-0.025995	0.33375	0.73871	-0.44892	0.2026	0.12722	-0.5148	-0.056905	-0.43535
AGXT	0.16497	0.22094	-0.55541	-0.50267	-0.42475	1.0707	0.52906	0.97179	-1.2229	-0.3198	0.84458	0.2858	-1.1747	-0.24905	0.22671	-0.19242	-0.25053	-1.2895	0.94659	-1.4661	0.5503	-1.9366	0.66438	0.32982	0.85711	-1.0368	0.83398	0.011959	0.22288	0.60682	0.011959	-1.5265	-0.11733	0.16154	-0.12752	0.055721	0.016591	0.67019	-2.7885	-1.9023	0.063077	0.29694	0.25635	0.3715	0.51245	-0.96232	0.92727	1.1806	0.58243
AGXT2	0.3102	0.18521	-0.20893	-0.60105	-0.90707	-1.8561	-0.82053	0.30117	0.72023	-0.49838	0.69966	-0.58274	-1.0377	0.26537	-0.52753	1.2865	-1.2437	-0.63626	-0.8113	0.61471	0.85746	0.20265	-0.36759	-0.16463	-0.5106	1.3041	0.0080356	-0.29565	0.29334	-0.90409	-0.2677	0.10034	0.93202	-0.89268	-0.11656	0.56895	-1.4681	-0.2762	-1.164	2.5104	0.40752	0.17574	0.038449	-0.60105	-0.46978	0.96342	-0.18919	-0.021777	-1.3201
AGXT2L1	0.44641	-0.66862	0.71057	-0.51638	-0.19057	-0.46082	-0.25798	-0.2481	0.24285	2.5997	0.61456	1.715	0.64094	0.82317	1.1203	0.092505	2.0635	0.014027	-0.26535	0.30055	-1.0388	0.019137	0.010298	1.265	0.29787	0.66719	0.97519	0.75344	1.1601	1.427	1.1391	0.79608	0.14589	0.10531	-0.18571	-0.72796	0.27279	-0.48112	-0.87491	0.18485	0.03877	0.1296	-0.58019	-0.71397	-0.34802	-1.1737	0.42392	-0.30753	0.019688
AGXT2L2	-0.25985	-1.0318	-0.35333	0.87796	0.076939	-0.2859	0.1624	-0.90847	0.69091	-0.65217	-0.58224	-0.40152	0.36101	0.25723	0.28201	-0.37025	1.173	-0.91718	1.1572	1.6106	-0.66164	0.86996	-0.066356	-0.40315	-0.060858	-0.2504	-0.60043	-0.04896	-0.23569	0.75676	0.93023	-1.0985	-0.3403	-0.70907	0.057002	-1.3506	1.3015	0.72717	0.54141	-0.0018316	0.077019	0.1536	0.9875	0.45331	-0.43848	0.44283	0.36076	1.1247	0.26098
AHCTF1	0.67866	2.1407	0.77573	0.59666	-0.012659	-0.72683	0.32827	0.99742	-1.2406	0.080483	0.35884	-0.32921	0.83663	0.21348	0.15717	1.1117	0.88529	2.0378	0.93929	-2.3832	-0.28396	-0.6858	-2.2431	0.61707	0.93118	0.68666	-0.13811	0.51211	0.9658	0.018382	0.52115	-1.4348	0.3801	-0.32104	0.38219	0.36845	-1.856	-0.8527	3.4362	-0.024323	1.7897	0.87748	-0.21203	0.71186	0.52822	-0.89604	0.36643	0.34392	0.33434
AHCY	-0.061907	0.23695	-0.94123	-0.5531	-0.35331	-0.38546	-0.84829	-0.35331	0.87961	0.85137	-0.27732	0.34664	0.43975	0.3608	-0.35282	-0.78837	-1.0696	-1.3534	0.56754	1.9745	0.2068	-0.54034	-2.0548	-0.23088	-0.5561	0.36991	-0.427	-0.24591	0.26467	1.1853	-0.87466	0.5563	-0.37139	-0.78469	-0.62221	0.64643	0.51115	-0.097204	-5.1227	-1.1243	-1.2823	-0.052606	0.13175	-0.23765	-0.69837	0.11705	0.76377	0.34343	0.33812
AHCYL1	0.21996	-0.73358	1.1633	-0.30053	-0.45901	-0.61772	0.38789	2.0826	-0.39624	0.17717	0.63128	-0.74932	-0.48994	0.83755	0.40033	-0.0627	0.90416	0.92291	-0.76038	-0.67592	0.055672	0.66263	-0.19664	-0.45901	-0.72077	0.821	-0.0048516	-0.3757	0.2619	0.28145	0.88239	1.2528	1.579	0.418	-0.18751	0.42147	0.094694	-0.12257	1.713	3.0757	1.1806	-0.36007	0.64054	-0.33632	-0.37083	-0.84915	-0.92825	-2.3096	1.0098
AHCYL2	-0.17375	0.89054	0.90194	0.0025364	-0.13618	-0.59423	-0.050859	0.86639	-0.2216	0.69835	0.21338	-0.013852	-0.71343	0.40337	0.14712	-0.061317	1.3414	0.50853	-1.1294	-0.74583	-0.99518	-0.039241	0.4278	-0.022991	1.3896	0.011605	1.4577	-0.19858	0.3029	-0.66279	-0.6964	-0.44761	-0.34595	-0.77873	0.57149	0.20781	-0.38439	-0.87521	3.0091	0.65907	0.79105	-0.5208	0.17516	0.06998	-0.77992	-0.34693	-0.47087	-0.033117	0.18285
AHDC1	-0.30192	0.49622	1.0128	-0.0082924	0.050667	-0.38284	-0.6023	2.7351	-0.59095	0.58898	0.6032	1.1218	-0.13511	-0.096653	0.62614	0.9547	-0.30131	0.67085	-0.93618	-1.1213	0.18583	-0.80499	-0.98174	-0.094735	0.39884	1.0859	0.16195	0.39413	1.0991	-0.040206	0.95179	0.037666	0.42297	0.47964	0.52006	-0.4373	-1.943	-0.41632	0.94894	0.70579	0.37194	0.64667	-1.3935	1.1482	1.2071	-1.5286	-0.20921	-0.15415	0.39971
AHI1	0.91301	1.0969	0.34579	-0.47099	-0.51207	0.30902	-0.030972	1.1315	-0.42609	-0.9428	0.53452	-1.0673	-0.99726	0.35961	-0.28792	1.4353	0.28216	1.6855	0.34335	-1.2244	0.49296	-0.60088	-2.164	-0.51207	0.32043	-0.40355	0.41054	-0.29814	0.5261	-0.65025	0.091358	0.31367	0.08894	0.63309	0.37428	1.7192	-0.72452	-0.051293	4.9166	2.4314	0.34247	-0.43298	-0.68284	0.43882	0.34956	0.61965	-0.058169	0.27798	-0.13712
AHNAK	1.137	0.65892	1.0069	-0.23357	-0.33559	0.68825	-1.9179	-2.8598	-0.48653	2.5094	-0.58314	0.73983	0.77126	0.7952	0.96235	-1.6447	2.413	-1.0127	-0.68261	1.3979	-1.3302	0.68249	0.5325	0.54499	0.61689	-0.046645	0.40993	-0.31427	0.46737	1.4596	0.96424	-0.8599	-0.83146	-0.42821	-1.2651	-1.0727	0.61137	-0.42387	-2.6372	-2.0209	-0.13604	0.34317	0.36889	-0.31239	0.83604	-0.13924	0.14043	0.53448	0.91291
AHNAK2	-0.385	-0.92505	0.37256	1.6374	0.8941	1.9368	0.96357	-0.66753	0.69563	-0.96926	0.19118	-0.26606	-0.50021	0.39082	-0.96365	0.19802	-0.8259	0.11718	0.31153	0.55284	0.40678	1.0677	0.15456	-0.23996	-0.35498	0.058074	-0.63342	0.0047961	-0.36496	-0.74647	-1.1562	0.70055	0.48638	-0.48028	-0.2563	-2.1168	0.081904	0.58434	-1.9183	1.2108	-0.025611	0.39506	0.19006	0.92926	-1.9314	0.26178	-1.0922	0.024808	0.12915
AHR	-0.18061	1.9558	-0.35274	-0.50717	-0.51669	-2.0962	-1.5894	-0.95056	-0.24766	-0.71411	-0.70918	1.5137	2.0916	-0.45983	-0.64595	0.32335	0.47344	0.020445	1.974	0.72155	-0.31505	0.016665	-0.98279	-0.64707	0.090008	-0.34547	0.30664	-0.24943	-0.24938	0.67208	-0.8533	-0.38281	-0.060752	-2.5038	-1.0271	0.81294	0.88993	0.96387	0.13809	-0.19367	0.29939	-0.43578	-0.73152	1.3169	0.34544	2.1887	-0.29466	0.38317	-0.0075747
AHSA1	-0.506	0.54391	-1.2992	-0.15449	-0.33648	-0.089852	-0.29465	-2.2338	1.1303	-0.28838	-0.91553	-0.23705	0.38138	-0.60069	-0.049198	-1.8619	0.37275	-1.0966	0.83996	1.1303	-0.053186	0.90031	0.90439	0.010513	-0.20556	-1.5153	-0.14188	-0.98977	-1.0347	0.87037	-1.0871	0.21663	0.091629	-2.635	0.33251	-1.4848	0.77856	1.0071	-1.012	-1.1478	-0.16171	-0.25812	0.088519	0.61678	-0.4903	1.0174	-0.0039897	1.3059	0.078327
AHSA2	-0.082904	-0.26959	-0.076586	0.32669	-1.0118	-0.32472	-0.46078	-0.48512	0.81001	-0.79485	-1.2938	-0.35899	0.069899	-0.01575	-0.55209	-0.92474	1.4617	-0.72016	-0.64535	0.79488	-0.57229	0.59968	-0.45099	-0.15792	-0.77005	-0.16478	-0.94218	-0.79908	-0.19299	0.0077746	-1.3188	-1.1181	0.95623	0.27632	0.42082	1.5803	2.4142	0.0070974	2.4335	0.83624	-1.1195	0.11864	0.55374	0.16791	-0.64535	0.024475	-0.85046	0.21751	-0.60765
AHSG	-0.11799	-0.071106	-0.035682	-0.22209	0.38455	0.5778	1.6645	-0.86624	-0.39385	-1.1028	-0.45534	0.27634	0.26101	0.30387	1.0447	0.57875	0.19717	-0.6843	1.5435	1.1881	1.1936	-0.29862	1.5075	0.61574	1.4645	-0.50627	0.27038	0.10899	-0.032219	-0.25526	0.6506	0.39696	0.24638	-2.1065	-0.54394	0.17963	0.61483	1.6819	-0.4853	-1.5453	-0.032219	0.57647	0.024804	0.70383	-1.0291	0.12469	0.26251	0.46655	-0.034115
AICDA	0.81062	0.11946	-0.21476	-0.52976	-0.58758	-1.9304	-0.46439	0.64858	0.78701	-0.56677	1.2699	0.80905	-0.81713	0.16667	-0.45172	0.92745	-0.44789	-0.51807	-1.4662	-0.25876	0.11266	-0.38825	-0.27665	-0.33686	-0.5297	0.70548	-0.02127	-0.25876	0.056288	-0.74087	-0.55328	0.98302	0.99531	-0.80589	-0.97766	0.66393	-1.4036	-0.24898	-1.5461	1.7387	0.056288	-0.56767	1.5357	-0.7443	-0.72897	1.0789	-0.48244	0.12718	-0.40806
AIDA	0.067706	-0.10218	-1.0106	-0.62084	-0.16561	-0.84284	-1.8118	-1.4104	-1.0711	0.17235	-0.8118	0.65507	0.82355	-0.49854	-0.63706	0.98417	2.6671	-0.46808	0.040246	0.33091	-0.8234	-0.028418	2.8738	0.9497	2.4004	-1.1786	0.73864	-0.81743	0.21999	-0.46282	0.039959	-1.5504	-0.13616	0.57907	1.2264	-1.5462	0.81621	-0.053981	0.69504	-1.6999	0.99559	0.066133	-1.3353	1.1421	0.24067	-0.66807	1.2659	0.90558	0.12474
AIF1	-0.86858	-1.7879	-1.3799	-0.33601	1.1144	1.4049	-0.75504	-1.8277	0.33013	0.24019	-0.96169	-0.46088	0.21488	-0.19993	1.1409	-1.0627	0.35171	-0.78593	-0.052959	1.3751	-0.42135	0.57265	1.121	1.2011	-0.63832	0.1453	-1.0074	-0.26425	-0.815	0.92969	-0.56179	0.51905	-0.16316	0.24026	-0.1051	-0.80908	1.2051	1.0568	-3.6517	-1.9787	-0.55459	-0.86867	1.1714	-0.21091	-1.8949	0.25361	0.4921	-0.54436	-0.74556
AIF1L	0.946	-0.1882	0.12241	1.0976	0.10609	0.44295	0.62963	-0.4314	-0.20615	-0.45776	-0.22515	0.33118	0.80706	-0.47885	-0.57759	0.72463	0.6167	-0.69955	0.25854	0.25854	-1.7134	0.0091429	0.57466	-0.35235	-0.02062	0.063485	-0.53307	-0.27916	0.24145	0.28859	-0.93852	-0.73628	0.30398	1.0276	-0.091137	-1.4103	1.3808	-0.67396	-0.71464	-0.90689	-0.028252	-0.12299	0.80719	-0.51261	1.093	0.87181	-0.47123	0.43721	-0.66421
AIFM1	0.31728	-0.60153	-0.72741	0.60281	-0.97444	0.11814	-1.0387	-2.017	0.3772	-0.28594	-0.81245	0.34254	-0.046102	0.013596	-0.7903	-0.67862	-0.16851	-0.77643	-0.092835	2.7094	-0.29865	0.63113	1.3975	-1.2026	0.75716	-0.45928	0.59933	-0.86389	-0.4715	-0.18682	-1.105	0.82433	-0.63648	-1.7067	-0.11466	-0.7682	0.32836	-0.59526	-1.112	0.13735	-0.627	-0.725	-0.0013499	-0.35239	-1.1562	1.9324	0.83727	0.20337	-0.3728
AIFM2	0.32563	-0.018428	0.36787	0.045051	-0.61883	-0.97057	-0.86898	0.40437	0.39278	-0.12007	0.78128	0.88164	1.0945	1.5742	1.2302	0.11964	-0.086643	1.4027	0.33085	2.8449	-0.19754	-0.23655	-0.66224	0.91417	-0.1876	0.94506	-0.038342	0.50878	0.45595	0.24618	1.1295	0.85474	0.39963	0.17779	0.29428	-0.98206	0.8037	0.047566	-0.14455	-0.0067353	0.35076	-0.4046	0.38766	0.41808	0.15789	1.0247	-0.42516	1.1042	0.45595
AIFM3	0.42171	-0.43299	0.04346	0.47691	0.50224	0.43145	-0.97507	-0.42498	0.83845	-0.99806	-1.4029	-0.79539	0.38415	0.074098	0.62116	-1.5648	0.28258	0.28504	-0.6229	1.5867	0.45223	1.0625	1.4339	0.69299	-0.23963	-0.94842	-0.47251	-0.91277	-0.95482	0.035189	0.34025	0.37946	0.52962	-0.86132	0.17962	0.17753	1.769	0.96667	1.2462	-0.050134	0.12168	-0.2491	0.37587	0.76752	-0.8288	1.7213	-0.89827	-0.095127	0.72062
AIG1	1.0566	-0.015802	0.42757	0.20312	-0.34812	-0.25207	-0.16903	-1.2625	-0.063918	0.50941	-0.23215	-1.2091	-0.90944	0.19453	-0.33422	-0.95462	-1.2432	1.3395	-0.79141	-1.6214	0.10907	0.13371	0.62229	-0.50134	-0.78323	0.98205	0.33202	-0.1133	-0.75737	-0.0018611	0.022224	-1.1721	0.52374	1.1797	-0.67364	1.0176	0.95062	-1.0645	-1.2464	0.087605	-0.64234	-0.88659	1.0812	-0.29603	-1.7177	1.0293	-1.1973	-1.246	0.31762
AIM1	0.67539	-1.5188	1.4427	-0.18568	0.12233	-1.5188	2.1901	1.9424	0.545	0.063599	0.62475	-0.22666	0.23261	-0.25345	0.53057	1.1931	1.2803	0.34488	1.0009	1.1697	-1.0016	0.61481	-1.2647	-1.0936	0.48319	0.5087	0.43854	1.9497	0.38959	-0.36567	-1.0056	1.2314	-0.55643	-1.0923	0.25468	-1.0693	-1.5491	0.05901	-1.0824	1.3424	1.1497	0.4747	0.33894	0.38959	0.72592	-0.9427	0.98947	-0.65932	-0.19797
AIM1L	1.3172	1.534	-0.71455	0.010214	1.0735	-1.0419	0.79398	0.63092	0.057467	0.06803	0.90979	1.0362	-0.89129	-0.41432	-0.86934	1.4185	-0.024256	-1.1797	-1.3746	-0.50714	-0.31292	-1.3616	-0.68232	1.4166	-1.3122	-0.44864	-0.42929	-0.090616	-1.1181	-0.17228	-0.13169	2.0484	0.92013	-2.2893	-0.53813	-0.96272	-0.922	-0.68527	-0.37868	-0.56299	-1.3201	-0.45084	1.1097	0.10401	-0.37408	-1.068	-0.97854	-0.57635	0.50525
AIM2	-0.3566	-0.28834	0.38218	-0.2745	-0.040269	0.93248	0.61768	0.26364	0.87332	0.12431	0.22191	-0.19824	-0.74168	-0.43988	0.62425	-1.2656	0.21354	-1.2365	-1.1363	-1.1363	-0.704	-0.7261	-0.84159	0.03413	-0.90625	-0.38209	-0.59214	0.20409	-0.28834	0.63633	1.3718	0.45116	-0.46115	0.5146	-0.0053497	4.4676	-0.53337	0.43717	-0.20268	-1.4534	-0.1112	-0.72803	0.0936	-0.57706	0.30735	-0.53379	0.91284	1.3264	-0.80371
AIMP1	-0.95224	-0.34438	-0.74325	0.41141	-0.60569	-1.7927	-2.0578	-2.4149	1.5012	-0.35842	-0.87792	-0.52567	0.28268	0.079183	-0.17549	-1.9595	0.74225	-1.6927	0.59719	0.80239	-0.26396	-0.24116	-0.054334	0.76359	-0.42372	-0.55275	-0.95755	-0.39192	0.037595	0.62234	-0.72152	-1.0214	-0.32997	0.72662	-0.78276	-0.25818	1.5985	1.3345	0.77204	-0.60152	0.51612	-0.2834	-0.36198	0.41388	-0.36227	0.71933	-0.23257	-0.010797	-0.72274
AIMP2	-0.6024	-0.72212	-1.2237	-0.82325	0.00070686	0.98295	-0.64404	-2.2058	1.6356	0.20313	-1.1332	-0.097992	0.80269	0.26112	0.31838	-0.91207	0.13512	-1.3342	0.32043	1.8259	-0.21816	0.22803	1.3964	-0.052058	-0.23428	-1.368	-0.56054	-0.4213	-1.3028	1.1155	-0.8228	-0.2513	-0.14291	-0.39337	-0.23661	0.15913	1.2558	1.2527	-2.3341	-0.75649	0.039591	-0.83456	0.58998	0.5073	-0.10219	1.0532	0.53066	0.53475	-0.081706
AIP	-0.35608	-1.5905	-0.50956	1.2779	0.9704	1.1278	0.94162	-0.59024	0.15506	-0.98381	-0.37126	-0.83426	-0.067532	0.26241	-0.0051561	-0.37561	-0.93823	0.13688	-0.24602	1.2283	1.1622	0.9386	0.15118	-0.28269	-0.72253	-0.26098	-1.196	0.88999	-0.3527	0.49487	0.16434	0.81357	0.83184	-1.9006	-0.33124	0.013965	1.3862	0.77942	-1.5362	0.60387	0.45197	-0.68308	0.7066	0.62942	-0.30297	1.653	-1.3056	-0.32907	-0.32907
AIPL1	1.2361	0.86755	0.35638	-0.42143	-0.44223	-1.0473	-0.30346	0.30887	0.52939	-0.031765	0.87524	0.77585	-0.59432	0.83193	-0.21052	1.5032	0.20217	0.86902	-1.5541	0.067685	-0.23655	0.094057	0.30131	-0.85458	0.65111	0.34575	0.58003	0.16427	1.1376	-0.68184	-0.024117	0.11455	0.61778	-0.84432	-0.33652	0.50095	-1.7905	-0.44021	-0.24095	3.1259	-0.28803	-0.5268	-0.34976	-1.8332	-0.19513	1.4845	0.7307	0.76092	-1.485
AIRE	0.033458	-1.0641	0.99241	1.2402	1.7424	0.77891	0.85231	0.11821	-0.34613	-0.44595	-0.26057	-0.78993	-1.6307	-1.1148	-0.35538	-0.66396	0.24276	-0.48095	0.22678	-2.2507	0.62369	-0.38207	0.16283	-1.0658	0.3021	-1.3185	-0.48378	-1.1008	-0.040534	-0.2929	-1.8326	-1.8703	-0.30864	-0.42951	-0.41544	-2.0596	-0.28432	-0.77955	-1.7526	0.32792	-1.4637	-0.7763	0.49082	0.026416	-0.27509	-1.2301	-0.27018	-0.80867	-0.23941
AJAP1	-0.10516	0.79874	0.14314	-0.62305	-0.038545	0.93246	1.2381	0.76957	-1.3797	-0.003821	0.55828	-0.10809	-0.61379	-0.52088	0.24269	0.0047956	-0.97957	0.26672	-1.1962	-1.4211	0.41473	-0.92176	-0.23433	-0.17226	1.1046	-0.23492	0.30528	0.64988	0.07854	-1.2218	-0.072725	0.84216	-0.17503	2.3597	0.59662	0.73204	-1.3225	-0.57075	-1.5259	-1.1347	0.19905	0.15912	0.010682	-0.43077	1.4704	-1.0396	-0.33393	0.15325	-0.062278
AK1	-0.055923	-1.5744	0.075438	1.0741	0.64286	-0.16667	0.13171	-0.71297	0.71984	0.19528	-0.49495	-0.47149	0.29284	0.89296	0.53016	-0.72426	-0.87941	0.7762	0.13372	0.6067	-0.66729	0.65423	-0.22328	0.3811	-0.99559	0.11975	-1.7771	0.36198	0.41772	1.339	-1.2718	1.3743	1.0941	0.40311	-0.86163	-2.2751	0.13238	0.92953	-2.2326	0.79035	0.68359	-0.51379	-0.21236	0.28424	-1.5838	0.77115	-1.1113	0.43825	0.20319
AK2	-0.4569	-1.628	-0.32113	0.82014	-0.44209	1.1305	0.1222	-1.4502	1.8122	-0.44371	-0.60808	-0.73028	-0.15011	-0.87232	-0.95563	-1.0853	0.80049	-0.92811	-0.29489	2.7099	0.20596	1.218	0.56308	-0.38565	-0.91275	-0.8584	-1.5285	-0.82145	-0.74699	0.29233	-0.55262	-0.34561	0.60127	0.38047	-0.12752	-0.29504	0.873	1.1431	-1.3666	-0.67744	-1.2384	-0.83666	-0.47701	-1.5183	-0.82145	0.44928	-0.050132	0.57906	0.39413
AK3	-0.83907	0.26877	1.0637	0.47285	-0.094897	-1.0977	0.31994	1.4854	-0.89302	0.39741	1.1499	-0.33953	0.18492	-0.066305	-0.057744	0.9897	0.22839	1.5152	-0.15862	-1.5169	-0.90248	-1.0724	-1.3298	-0.34255	0.46941	0.81886	0.057507	0.21483	0.79038	-0.2494	0.30985	0.065971	-0.066007	0.25413	-0.056385	0.3418	-1.4469	-0.88109	1.6185	1.5218	0.405	0.05697	0.59285	-0.41457	-0.25404	-1.7308	0.88271	-0.059077	0.58904
AK3L1	0.35572	1.3723	0.82249	-0.078596	-0.57278	0.090339	-0.29887	0.58313	-0.27138	0.63096	0.76742	0.97296	0.53606	0.22887	0.24634	0.56111	0.71733	0.15096	-0.50951	-0.5682	-0.70262	-0.37804	-0.79128	0.29947	0.46287	0.58642	1.1662	0.32707	1.0119	0.53173	1.4855	-0.017778	-0.18771	0.047842	-0.13022	-0.89765	-1.923	0.14427	-0.90771	0.7478	0.29779	0.18933	-1.3208	0.55674	-0.38057	-2.9795	0.75686	-0.12058	-0.12058
AK5	0.14936	-0.71987	1.0741	0.51158	-0.10812	-0.56866	0.92049	2.1251	-0.85203	0.41925	0.8412	-0.41496	-1.0612	0.019678	-0.32047	0.73355	-0.18172	0.53799	-0.51579	-1.3548	0.066602	-0.727	-1.5165	0.15143	-0.3529	1.0258	-0.30427	0.63032	0.70329	-0.16906	0.051022	-0.80596	0.23368	1.2501	-0.50481	-0.82278	-1.3787	-0.78372	0.33578	1.148	-0.28342	0.14036	0.045794	-0.34676	-0.58219	-1.3365	0.33749	-0.87453	0.045794
AK7	-0.73473	-0.01245	0.1162	-0.2913	-0.2194	-0.9358	-0.15618	-1.193	0.72052	1.1038	-0.63504	0.29313	0.28859	0.61843	0.81965	0.44216	0.14517	-0.27754	-0.82925	-0.11231	0.19656	-0.13754	-0.29642	-0.0049894	-0.15259	0.93013	-0.78949	-0.16519	0.85904	0.16152	0.14517	0.19111	0.47287	0.6512	-0.96907	-1.1552	-0.97228	0.72105	-1.6872	-2.5904	-0.21119	0.55176	-0.071245	0.79267	0.44965	-3.3172	-0.15646	-1.1919	0.66366
AKAP1	-1.0738	-1.963	0.17136	0.33362	-0.5151	-0.91325	0.71934	0.44271	1.6592	-0.054687	-0.024134	0.0058003	-1.1221	0.43319	-0.43788	-1.2611	-0.43158	1.5523	-0.29449	1.0407	-0.029375	-0.46295	-0.0074344	0.89502	-1.0059	0.99837	-0.87433	-0.75288	-0.48659	-0.81691	0.29	0.97501	-0.1656	0.29215	-0.20648	0.37662	0.27724	1.0284	-0.49726	0.9959	-0.28153	-0.80448	1.014	1.3784	-0.47608	2.0472	-1.5339	-0.35067	0.19937
AKAP10	0.21994	0.22913	1.3092	1.065	-0.92276	-1.4441	0.49436	2.1141	-0.70793	-0.17304	1.5663	-0.61757	-0.89941	-0.26416	-0.7416	1.1013	0.31598	1.6197	-0.011144	-0.70793	0.16654	0.27091	-1.1984	-0.5105	0.24098	1.3544	0.027502	0.63728	0.3892	-1.0087	-0.10836	-0.17847	-0.34419	0.18724	0.35717	0.28528	-1.3175	-1.3323	2.2464	1.5617	0.30503	0.48304	-1.1939	-0.84637	1.0159	-0.56756	0.11409	-0.079586	-0.48927
AKAP11	1.0604	-1.0609	-0.64655	0.29508	-0.17684	-1.3662	-0.042522	-1.0514	0.7875	-0.91514	-0.79317	0.53515	0.0059316	0.79995	-0.94161	0.27612	-1.6252	-0.6634	0.85789	-0.25057	-0.41992	0.47657	-0.045649	-0.0093114	-0.37413	0.084082	0.51323	-0.87084	-0.085869	-0.73503	-1.7364	-0.40839	0.13357	-1.9623	-1.3645	-0.40442	-0.38779	1.3243	-1.2563	1.675	-0.21816	0.27326	0.74044	0.41887	-0.068768	0.94076	0.05927	-0.92186	-0.78182
AKAP12	-0.23448	0.96927	0.40066	1.4174	0.17564	0.64536	0.20937	0.38228	-0.25882	0.3657	0.29847	-0.3163	0.082307	-0.68326	-0.12955	1.7192	1.3937	1.6803	1.0177	-0.16625	-0.92553	0.45487	0.60549	0.29664	0.78058	-0.035399	0.84394	0.33657	0.60838	-0.030911	0.31945	-0.46567	0.1359	-0.78199	0.22268	-0.38371	-0.97085	-0.36113	1.4686	0.27596	0.41521	0.49692	-0.32329	0.24652	0.64229	-0.35795	0.43997	-0.016963	0.062434
AKAP13	0.7333	1.3517	1.1194	0.19559	0.51965	-0.54962	-0.16262	1.7479	-0.86942	0.42469	0.38201	0.55674	0.97772	0.23802	-0.0028894	1.5122	0.53865	1.9874	0.88149	-0.26616	-0.36683	-0.031308	-1.1022	1.189	0.30477	1.3974	0.53726	1.4752	1.4734	-0.26716	1.0197	-0.43494	0.22867	0.20689	0.68811	0.65251	-1.9636	-0.42442	2.3069	1.1833	0.66595	0.12151	-0.04028	0.16053	1.4101	-1.8909	0.034026	-0.049171	-0.053639
AKAP14	-0.48413	0.11583	0.33444	0.26821	0.84926	-0.92817	-0.16534	-0.21777	-0.30277	1.7432	0.35257	2.2543	-0.22535	0.47506	0.87266	0.24493	-0.25006	0.49933	-0.13247	1.7252	-0.7516	-0.43735	-0.084531	1.65	-0.30519	1.429	0.15134	1.7251	0.28835	0.62988	0.010176	0.82334	-0.29109	1.0578	-1.8428	-0.082011	-0.83186	-0.00039147	-1.5638	-4.4005	-0.3298	0.97633	-0.1997	-0.085214	-0.6982	-0.57535	-0.086513	-0.21547	0.033083
AKAP3	0.69027	-0.058388	-0.34117	-0.40272	-0.031186	-0.59477	-0.67463	-0.32582	0.17172	0.22904	0.93391	-0.38791	-0.43779	-0.05256	-0.42508	1.5381	0.052427	0.4924	1.0982	2.4977	-0.03729	-0.80386	-0.50839	-0.54765	-0.62505	1.0891	0.12963	-0.45985	0.051408	-0.97187	-1.2313	-0.99624	0.45705	0.26539	-0.44199	-0.71297	-1.1384	-1.0084	-0.2248	2.8985	-0.59756	-1.0628	-1.0001	2.8618	-0.40211	0.8536	-0.023077	-0.047018	-1.3565
AKAP4	0.59237	-0.54657	-0.0069355	0.15398	-0.9894	-1.0948	-0.96022	0.049958	1.4452	-0.88415	2.2388	-0.31266	-0.4696	0.47597	-0.79063	2.541	0.17495	-0.61163	-1.095	-0.77831	0.72971	0.23474	-0.51858	-0.070788	-1.0843	0.4599	0.15831	-0.30384	-0.29969	-0.7138	-0.39771	1.4527	1.5683	-0.0035003	-0.61729	2.366	-1.3612	-0.27365	-0.9915	1.6877	-0.77381	-0.74361	-0.55242	2.6532	-0.37963	1.1203	-0.21328	0.016359	-0.98932
AKAP5	-1.1872	0.01604	0.74833	-0.2395	0.068423	-0.47297	0.94235	1.3575	-0.41353	0.3437	1.6198	0.71505	0.44029	0.7596	-0.3223	1.165	0.48921	0.94625	0.5318	-2.0544	-1.6	-0.34873	-1.3774	0.61204	1.3079	1.1964	0.41242	0.73786	0.83997	-0.14467	0.63628	-0.035013	0.48671	-0.65091	0.75588	1.4391	-1.798	-1.1331	1.9509	1.1531	0.44911	0.32257	-0.78836	0.19716	1.0206	-0.79834	0.26982	-0.72488	0.16472
AKAP6	-0.23937	-1.9741	-0.54079	-0.46544	1.0429	1.2093	0.17728	-0.60881	0.98884	-1.0246	-0.7767	-0.63575	-1.4682	-0.049422	-0.71454	-0.37352	-0.79651	-0.63588	-1.018	0.8477	-0.38233	0.46185	-0.061558	0.60674	-0.86034	-0.476	-0.59543	-0.49872	-0.40921	-0.54961	-0.79651	0.7713	0.63903	-0.60022	-0.88884	-0.77178	1.2022	1.2342	-0.72527	0.66857	-0.71876	-0.26168	0.13624	-0.34692	-1.7074	2.0688	-1.1625	-0.32311	-0.093185
AKAP7	-1.2399	-0.20516	0.39848	-0.5096	-0.98603	-0.60783	-0.49512	1.5385	0.48492	0.37469	-0.13618	0.61404	0.8453	0.75055	0.12864	0.93854	0.63999	-1.0821	0.19784	0.0992	0.2964	0.25967	-1.8177	0.060759	0.19787	-0.30424	-0.95957	-0.076403	0.14947	0.028797	1.2256	0.95788	0.43295	1.3245	0.14886	2.4738	0.90879	0.13405	3.689	2.1371	-0.59674	0.14442	-0.54523	-0.17596	0.76054	2.868	-1.0174	0.64796	-0.33786
AKAP8	-0.37061	-0.5103	-0.90967	1.3479	0.60341	1.1507	1.5236	-1.3654	0.033067	-0.13017	-0.20666	0.28686	0.33465	0.2893	-0.21101	0.029981	1.1733	0.55837	0.3192	0.3192	0.4506	0.79847	1.0812	-0.67666	0.71383	0.59921	0.27841	0.38724	-0.31081	-0.37406	-0.48506	0.81067	0.5152	-1.1704	-1.0625	-2.4955	0.71723	0.07331	-1.571	0.43343	0.26628	-0.37563	-0.50345	0.27205	-1.7174	1.2797	-2.0688	0.010996	-0.23396
AKAP8L	-0.56442	0.24412	-0.5164	-0.64477	0.64259	-0.16317	0.15561	-0.83571	0.53504	-0.91552	-1.0481	-0.47002	0.53568	0.63328	0.54123	-2.2454	-0.48982	-0.32018	-0.42564	0.63437	-0.10911	0.46169	-0.084275	-0.16035	-0.23722	-0.8649	0.009661	0.0014185	-0.19761	0.51129	0.15022	-0.31765	0.48885	-1.1434	-0.077724	-0.95807	1.5641	0.39837	0.38871	0.071327	0.88461	0.25562	0.1619	1.0328	-1.4695	1.3117	-0.059677	0.32723	-0.19472
AKAP9	0.22839	0.061049	-0.073475	0.42492	0.28461	-1.6787	-0.49243	-0.37846	0.88728	0.05723	0.46805	0.57512	0.49852	1.5131	-0.5253	1.0244	-1.0506	0.42592	0.72159	-1.5785	0.33501	-0.039416	-2.6225	-0.76819	-0.37358	0.59425	0.71648	0.52316	0.60446	-0.37978	-0.18489	-0.24024	0.50569	0.29369	-0.28474	0.55306	-0.65628	-0.33746	2.1852	1.6409	0.24891	-0.29458	-0.54394	0.20247	-0.4359	1.7265	-2.7159	-2.3848	-0.32798
AKD1	0.43262	0.11359	-0.27199	-0.27056	-1.2751	0.95437	0.31528	-1.7022	-0.11279	0.16386	-0.11538	0.61591	0.11359	-0.99352	-0.13014	-0.57673	-0.16709	-1.3689	-0.6358	0.90622	-0.13903	-0.48676	2.6194	0.93043	0.2708	-0.27646	0.77408	0.21032	-0.005549	0.73157	-0.40885	-1.6526	-1.0704	-0.64495	-0.48992	-1.6358	-0.14536	0.57841	-2.6963	-1.4655	-0.43045	-0.28169	1.1007	-0.27302	1.9125	-1.3506	0.50411	-0.98787	-0.12487
AKIRIN1	-0.10991	0.80036	0.94012	0.89694	-0.87259	-1.9701	0.73073	2.1271	-0.52961	0.4791	0.46165	0.75175	-0.58182	-1.1157	-0.74533	1.4162	0.17798	0.73686	-0.70162	-0.52961	-0.95247	-0.18842	-1.3576	0.11458	0.68764	0.76516	0.4162	0.17798	1.294	0.18566	0.54104	-0.90627	0.9374	0.66901	0.46554	0.72301	-1.3047	-1.0185	0.89248	0.81706	0.37162	0.62424	-0.97702	-0.22113	0.81345	-0.53255	1.9936	-0.38806	0.65893
AKIRIN2	0.2716	-0.51331	-0.46656	-0.02463	0.085167	-0.5013	-0.21073	-0.6841	1.0181	1.407	0.82573	1.108	-0.43583	1.1181	0.45011	0.51121	1.0879	-0.05358	0.3148	1.0181	0.32855	-0.15453	0.50229	0.25689	0.092384	0.55534	-0.33786	1.3404	0.1889	-0.43306	-0.22595	1.9069	-0.038991	-1.0615	-1.8303	-0.40905	-1.1573	0.25244	-2.532	-1.3699	0.35133	0.39695	-0.52728	0.087923	-0.4816	0.25231	0.19149	0.31825	-0.66065
AKIRIN2-AS1	-1.5799	0.404	-0.39404	-0.87034	-0.30373	-1.0395	-0.94704	1.0357	-0.46396	0.30335	-0.25625	-0.13239	0.77811	0.36218	0.27749	-0.73264	-0.52653	2.1629	1.1707	-0.0099943	-0.13052	-0.15374	-1.9253	0.51378	-1.2101	-0.23812	0.13599	-0.6636	-0.64781	0.27285	0.078993	1.016	0.43465	1.2018	-0.20567	1.1393	0.26591	-0.81712	4.2558	-0.068943	0.67814	-0.53247	-0.019663	0.02301	-0.51636	1.2267	-0.2732	-0.41777	0.85675
AKNA	1.4521	0.70629	-0.10382	-0.41418	-0.14814	-0.88884	-0.69168	-1.8054	-0.41221	-0.033899	-0.073987	-0.76111	0.1105	0.26342	0.23189	-1.5609	-0.078568	-0.1526	-0.61608	-0.61608	-3.0364	-0.78695	-1.2322	0.22534	0.15262	-0.46732	-1.367	0.75918	-0.89442	0.52022	0.36063	-0.98127	1.0548	0.13532	-0.13332	1.5072	0.065572	-0.59278	-1.2944	-0.1329	0.80334	0.7966	-1.0399	-1.3209	1.0173	-0.50374	1.0081	-0.16133	-0.70973
AKR1A1	0.13788	-1.7574	-0.71953	0.21632	0.21632	1.2083	0.19418	-1.9581	1.2482	-0.34225	-0.69331	-0.77566	-1.2446	0.33596	0.45503	-0.67426	-0.28636	-0.38596	-0.89243	2.019	0.32358	1.1794	0.86904	0.11731	-0.86271	0.0054071	-1.0028	0.034884	-1.0217	1.1917	-0.86014	0.361	-0.039173	-0.3249	-0.49471	-1.4164	1.1683	1.7722	-2.274	-0.21536	-1.2415	-1.0698	0.40612	0.73518	-0.57427	1.2768	0.021678	-0.44644	-0.44644
AKR1B1	-0.88352	-0.21215	-1.2417	-0.041905	0.33005	1.3595	-1.0169	-1.8107	1.3702	0.11729	-1.6539	0.11971	0.53869	0.24785	0.38025	-0.80277	-0.54403	-1.0282	0.50632	0.61931	0.09591	0.88823	1.2285	0.086879	-0.016492	-1.1398	0.29922	-0.78297	-0.21215	0.90919	-0.78297	0.94815	0.51921	-0.60401	-0.17871	-0.91542	1.0068	1.1002	-1.7627	-0.25473	0.084911	-0.35367	0.070807	0.71782	-0.65729	1.0788	0.060246	0.80607	0.12074
AKR1B10	-0.58629	-1.598	-0.30193	0.99335	-1.1061	-0.26442	2.6864	-0.021004	0.65526	-0.60205	0.16759	-0.19963	-1.2731	-0.22441	0.57112	-0.055861	-0.53173	0.51151	-1.3968	0.52327	0.65564	-0.046692	-0.094029	0.67229	-1.3966	0.33647	-0.72497	-0.43284	-0.93979	1.403	-0.6895	-0.14867	-0.30216	-0.52993	-0.085392	-0.91075	1.9693	3.8095	-1.7291	0.31481	-0.46306	-1.2909	0.2807	-0.55139	0.054607	-0.79579	0.59948	-0.35767	-0.31868
AKR1C1	-0.99024	1.328	1.2008	1.2994	1.4757	-0.0030076	0.68461	-1.2299	-0.6051	0.18739	-0.63128	1.2105	-0.32179	-0.019953	-0.43298	0.9375	-0.46121	0.77181	-0.2602	-0.73418	-0.9911	-0.55823	0.56122	-0.40636	0.82967	-0.22478	0.70745	0.44718	0.52133	-0.29663	0.14669	-0.69007	-0.79908	-1.1066	-0.84375	-2.2682	-0.49598	-0.037474	-1.6155	0.60104	0.51545	0.35232	-0.64857	0.92901	-1.7039	-0.045053	-0.52892	0.24063	-1.2315
AKR1C2	-0.017055	-0.27012	-0.45239	-0.75203	-0.83548	-1.3901	-0.59388	0.36423	0.89907	-0.10112	1.2891	-0.36374	-0.73132	0.68564	-0.56883	0.18863	-0.53752	1.4222	-0.36079	0.60522	-0.51971	-0.16157	0.86857	-0.76654	-0.58893	1.3542	-0.093427	-0.38868	0.30437	-0.41779	0.62155	0.16779	1.3716	-0.43186	-0.85927	-0.38093	-1.0219	-0.30397	-0.8715	1.4375	-0.73132	-0.77092	-0.71573	-1.2797	-0.82391	0.31464	-0.57283	-0.19132	-1.0948
AKR1C3	-0.28895	2.2835	0.91173	0.9035	0.53639	-1.0281	-0.31627	-0.72375	-0.65898	0.31151	-0.31437	1.1503	2.4663	-0.26368	-0.56101	-0.36665	0.2917	1.426	1.6742	-0.72308	-0.97655	0.023534	-1.0958	0.056645	1.0609	-0.53396	0.34734	0.40372	0.88368	0.41159	0.84964	-0.16855	-0.32101	-1.0517	-0.144	-1.5374	0.039318	-0.48553	1.2795	0.17863	0.34336	1.483	-0.90323	0.39222	-0.16855	-0.68768	-0.6094	1.4293	-1.0502
AKR1C4	-0.32076	0.90061	1.3266	1.0401	-0.014656	-0.74148	0.75244	1.1554	-1.2801	0.49241	0.3746	1.0955	0.013172	-0.25405	-0.47054	1.5483	0.10178	1.5257	1.7728	-0.84158	-0.76653	-0.85635	-1.2705	-1.0012	1.2637	0.43029	0.95653	0.84792	0.69774	-0.33258	0.066132	-0.86339	0.52924	-0.56526	-0.084517	-0.55342	-1.191	-0.91107	0.78169	0.41125	1.1443	1.2152	-0.75657	0.9812	0.45285	-1.372	0.1538	0.69589	-0.49479
AKR1CL1	1.0412	0.026277	-0.27274	-0.1984	-0.97806	-0.342	-0.68719	0.10825	0.0050194	-0.029369	0.68425	0.9235	-1.2325	0.64665	0.060055	1.1244	-0.51706	-1.1102	-0.93318	-0.93318	-0.22633	0.10548	-1.0032	-0.7355	-0.8653	0.38156	0.60364	0.016157	0.43086	-0.66862	0.88304	0.00082471	0.24242	-1.357	-0.19863	0.24697	-1.4358	-0.43053	-2.5624	0.79653	-0.67474	-0.5392	-0.42377	-1.3135	1.4887	3.947	-0.62403	3.1022	0.92768
AKR1CL2	-0.43697	1.5408	1.3542	0.0662	0.51734	-0.655	-1.8899	0.49225	0.56831	0.20909	-0.17175	0.97628	0.51098	0.46331	0.29909	1.2243	-1.5133	1.5668	-0.38426	-0.85933	-0.032559	-0.04253	0.57922	-1.131	0.17062	1.0061	-0.34773	0.20824	1.0594	0.795	1.1025	0.10727	-0.48515	-0.16871	-0.069541	-0.99793	-1.297	0.495	0.43862	0.38172	0.79676	0.8473	-0.065362	0.83457	0.073452	1.2973	0.23616	0.699	-0.21011
AKR1D1	1.0979	0.49237	0.14006	-0.72595	-0.88782	-1.0762	-0.26958	0.43949	0.33813	0.35157	0.55483	-0.40425	-0.29351	0.35001	-0.20474	0.38724	0.041815	0.95412	-0.97168	0.47581	0.45531	0.50538	-0.10693	-0.98089	-0.2343	0.3161	0.16157	0.041815	0.73525	-0.87295	0.041815	-0.11877	0.81901	-0.16466	-0.79234	0.54589	-1.4357	-0.66466	0.21039	3.0336	-0.44859	-0.039772	-1.1204	-1.5289	-0.37734	1.2453	0.84667	0.65158	-1.6725
AKR7A2	-0.4585	-0.82569	-0.37438	0.17585	0.76779	-0.63401	-0.24693	-1.5569	-0.16073	1.4921	-0.11477	0.60332	0.57599	0.32845	0.5444	-1.522	2.2299	-0.89241	-1.1813	1.504	-1.168	0.7374	0.80271	0.75386	1.3294	0.1348	-0.076109	-0.059334	-0.44937	1.3393	0.17618	0.033191	-0.34066	-1.0164	-1.1441	-0.78391	0.54129	-0.34938	-2.6195	-2.6739	-0.87945	-0.20862	-1.2035	-0.34642	-1.2857	1.0541	0.1134	0.9464	-0.030385
AKR7A2P1	0.60069	-1.144	-0.63309	-0.82504	0.29379	1.1602	-0.73119	-1.5613	0.49602	0.7597	-1.3635	0.14252	1.0071	0.23383	0.69885	-1.0352	0.75176	-0.5752	0.014117	-0.71778	-0.80711	0.23001	0.80676	1.111	1.0375	-1.555	0.013058	-0.50814	-0.92637	0.95535	-0.20084	0.22529	-0.17082	-0.38228	0.48511	-0.14793	1.4107	0.7107	-1.6275	-1.4018	0.26106	-0.26413	0.8111	0.50003	-0.61364	0.068077	0.17317	0.38577	0.68091
AKR7A3	0.031866	-0.081829	-0.28668	-0.037142	0.47414	0.85194	-0.12248	-0.5553	-0.079888	-0.061727	-1.0389	0.16814	-0.12538	0.090011	0.17587	-0.84523	0.66112	0.081456	-0.75357	0.67831	0.81419	0.24503	0.62721	1.4479	0.74033	-0.59394	-0.46779	0.037482	0.099165	1.5314	0.038355	0.40386	0.42367	-0.36491	0.41024	-0.53615	1.0296	0.94361	-2.0536	-0.93747	0.761	0.11063	0.18469	0.098825	-0.83226	-0.14276	0.30278	-0.11364	-0.64006
AKR7L	-0.62853	-1.6002	0.32844	0.6675	0.88427	0.42837	0.58933	0.10998	0.10858	1.088	-0.25648	0.052599	-0.83126	-0.030448	0.61867	-0.76015	1.2376	0.2165	-0.51263	1.0429	-0.3031	1.7542	-0.19053	1.3805	0.084389	0.48361	-0.78676	0.33544	-0.30278	0.99886	-0.30543	0.43216	0.10707	-0.32327	-1.4261	-0.62498	1.3171	0.96634	-0.65556	-0.76482	-0.34888	-0.54708	-0.9872	-0.87471	-0.36463	0.27053	-0.2281	-0.52111	-0.81588
AKT1	2.3796	-1.3846	-0.16936	0.35067	-0.52272	-0.27479	-0.61283	-0.84655	-0.024898	-0.12991	-0.96365	-0.84615	0.18848	0.63206	0.86984	-2.2256	1.1072	-0.10906	-0.25405	-0.94341	0.41283	1.835	1.3892	0.032955	0.71034	-1.1049	0.27474	-0.94071	-0.3348	0.54996	-0.29757	0.52714	-0.15212	-1.2101	0.50925	0.34341	1.0791	0.29621	1.549	-0.68464	0.21108	-0.85763	-0.61221	-1.7188	0.0088618	0.15111	-0.26912	0.50406	-0.9555
AKT1S1	-0.45905	0.12761	-0.53543	-0.088862	1.3866	0.12319	0.174	0.76467	-0.15942	-1.0751	-0.2939	-0.80019	-1.0544	-0.41637	0.41235	-0.44701	-0.3894	0.79124	-0.903	0.57839	1.0074	0.77039	-1.2363	0.26941	-0.68952	-0.68236	-1.1669	-0.75339	0.39909	-0.19455	-0.47074	0.97533	0.40307	1.9577	0.5226	0.93893	1.4754	0.5747	-0.86043	0.66523	0.0090773	-0.48096	-0.30354	0.78003	-0.81482	1.6841	-1.7176	1.2363	-0.88065
AKT2	1.6791	1.4428	0.61201	-0.35181	-0.36251	-2.187	-0.55873	0.42057	0.56983	-0.055637	0.53256	0.52793	0.65983	0.57894	-0.046279	1.124	0.25657	0.22484	0.31897	-0.01086	-0.13072	0.53027	-1.0483	-1.3884	0.41089	0.10031	1.0828	-0.029638	0.91829	-0.30234	0.99646	-0.034726	0.1553	0.0052227	-0.048879	0.77163	0.41695	-1.4722	4.4707	-0.27245	-1.0876	0.21555	-0.33466	-0.84763	1.7771	0.70808	-0.50908	-0.48727	0.17209
AKT3	0.11258	-0.6499	0.32253	0.98871	-0.063852	-1.1158	0.1438	1.8671	-0.3104	-0.24192	0.97535	-0.0085046	-0.78069	-0.74714	-0.1255	2.2676	0.6023	0.050395	-0.027646	0.080797	-0.67361	-0.87969	-0.34138	-0.063357	0.83296	-0.00010914	0.60545	0.2618	1.0494	-0.92128	0.4858	0.11177	-0.17558	-0.58072	0.20566	0.99904	-1.0785	-0.58199	2.4984	1.31	1.06	0.022323	-0.79443	-0.96	-0.027646	-0.10266	-0.372	0.2984	-0.49143
AKTIP	-0.41426	0.83901	0.42251	1.0819	-0.33721	-0.60341	-1.239	0.67897	-0.17041	0.80493	-0.29282	0.2345	-0.020225	0.29322	0.59539	1.0961	1.3642	1.0734	1.5754	-2.2757	-1.2556	0.39463	-2.2617	-0.2627	0.42514	-0.08836	-0.20225	-0.046808	0.44557	-0.12728	-0.83063	-0.95736	0.34167	-1.2036	0.86177	-0.14623	-0.51329	-1.0962	3.2877	3.1709	0.36505	0.15486	-0.43596	0.69877	0.24594	0.9134	-0.53927	-1.2094	0.39705
AL023882.1	-1.0491	0.75266	-0.23913	-0.63161	0.65556	0.41761	0.28823	0.43006	-1.689	-0.31665	0.10869	-0.15494	-0.2574	-1.1601	0.53159	-0.5901	-0.34211	-1.1309	0.21729	-0.34522	-0.045439	-0.24966	0.39666	0.99245	-0.30677	-1.5572	-0.66397	0.22171	-0.34023	-0.071485	-0.51724	-1.6034	-1.5479	1.7049	0.36546	0.15211	-0.72776	0.0071983	-1.6867	-2.7234	-0.43038	0.58286	-0.4496	-0.072267	0.87834	-1.1465	0.20096	0.46506	-0.82409
AL033383.1	-0.9428	0.58006	-0.13488	-0.5299	0.55218	0.24592	0.94166	0.11259	-1.09	-0.56895	-0.016162	0.040431	0.63492	-1.5082	0.74099	0.14002	-0.31998	0.37331	0.31574	-0.27849	0.95028	-0.56881	0.60751	0.075748	1.2068	-0.3229	-0.10322	-0.28397	0.15227	-0.45625	-0.065373	-0.65044	-1.1759	0.73876	0.68528	-0.53274	-1.4634	0.54078	-1.3335	-2.5361	0.0087381	1.3528	-0.11179	-1.0815	0.88149	-0.66852	1.376	1.3044	-0.11178
AL080274.2	0.059719	-0.10605	-0.12389	0.70972	1.6947	1.5832	0.80012	0.8369	-1.5384	0.30933	0.7799	-0.70088	-0.26373	0.063815	-0.22062	-0.60735	-0.27037	-0.056852	-0.91863	-2.4931	2.404	-0.32768	-0.47088	0.71071	1.0097	-0.75845	-0.034642	0.82865	0.8281	-1.4416	-0.0068388	0.80825	-1.1214	0.51525	0.17404	1.4989	-0.038298	-1.845	-0.54211	-2.2605	-0.85961	-1.2918	0.85267	0.091082	0.82865	-0.020363	-0.17193	0.28574	-1.395
AL096711.2	1.3288	0.96195	0.54944	-0.836	-0.69046	-0.51499	-0.22946	0.86645	-0.093692	0.52646	1.4936	0.5805	-0.26659	-0.25575	-0.58654	0.8686	-0.46082	0.54017	-0.50205	-0.94154	-0.94634	-0.09582	-0.34341	-0.90517	0.99387	0.28656	1.2026	-0.26216	0.49444	-1.1822	-0.40416	-0.8275	-0.44203	-0.31371	0.28695	1.4938	-1.5714	-0.88312	1.5423	1.0372	0.14251	-0.18233	-0.26205	0.35973	0.4562	-0.89835	0.80806	-0.4	-0.4
AL109758.1	1.0117	-0.22189	-0.2751	-0.65876	-0.91304	0.21368	-0.33149	-0.84307	1.0678	0.47998	0.75762	-0.0046097	-0.48238	-0.1102	-0.62304	-0.72079	-0.60752	0.55026	0.41983	-0.69729	0.75332	0.47519	1.175	-0.17336	-1.1	-0.18102	0.21707	-0.8783	-0.60325	-0.29193	0.16074	0.19583	0.52432	-0.70656	-1.2763	-0.93311	-1.1954	-1.4993	1.5218	-0.30083	-0.31334	-0.030577	-0.72597	-2.0202	2.1816	0.42855	0.51508	-0.22428	0.32189
AL109938.1	0.68861	0.037996	-0.3224	-0.16818	-0.35951	-1.2986	-1.1901	0.40618	0.93608	-0.80952	0.7195	-0.63908	-1.4211	0.21616	-0.96873	0.97729	1.0307	0.30852	-0.60478	-0.43555	0.47321	0.020484	0.53679	-0.25714	-1.1011	1.0769	0.19898	-0.51034	0.037996	-0.47603	-0.86439	1.1785	1.2056	0.5091	-1.0833	0.70325	-1.0469	0.045407	-0.76928	2.246	-0.085655	-0.63494	0.43994	0.15438	-1.0674	0.8233	-0.038556	-0.035166	-0.76893
AL117209.1	-0.099437	-0.7762	1.1913	-0.61547	1.8503	0.44267	0.3952	-0.70637	-0.34243	0.34472	0.95553	1.0648	-0.67285	0.80876	-0.24649	0.14378	-0.24133	-0.15664	-1.5683	0.41144	1.4417	1.1365	-1.214	1.0863	-0.35347	1.7444	-0.04548	1.7982	0.25228	-0.16828	0.44319	0.71634	0.99528	-1.556	-1.3447	-0.61409	-0.43459	-1.0093	-1.7755	0.45407	-0.96977	0.29568	-0.030069	-1.4292	0.82272	1.0137	-0.13221	-0.17752	0.79058
AL135932.1	0.060919	0.58268	-0.46536	-1.3102	-0.13268	1.043	0.27341	-0.6575	-0.57666	0.18385	-0.99017	-0.009634	-0.65939	-1.0652	0.37246	-0.54445	-0.78752	-1.8797	0.20019	-0.37307	0.53115	0.057797	2.4391	0.11224	1.043	-1.2599	0.0030287	-0.29745	-0.48282	-0.039778	0.34666	-1.0942	-0.68565	0.8054	0.6822	0.783	0.23857	1.0367	-2.2142	-1.7256	-0.26478	0.012156	0.52527	1.2142	2.2066	-1.1273	-0.16183	0.70387	-0.40203
AL136139.1	1.1879	0.31422	-0.21415	-0.51715	-0.77783	-0.96066	-1.1995	1.0393	0.28632	0.014564	0.36048	-0.25836	-0.70783	0.87778	0.056184	0.99994	0.068747	0.32501	-1.38	-0.0011465	0.39186	-0.31934	0.27877	-0.65435	-0.18818	1.0994	1.344	-0.090483	0.60127	-0.5167	-0.72182	-0.023329	0.025216	-0.95798	-0.028901	0.064993	-1.2735	-0.60201	0.27988	2.1697	-0.3275	-1.2036	-0.64145	-1.3614	-0.51878	0.93806	-0.05044	0.015215	-0.99076
AL137229.4	0.23964	-0.72419	0.25408	1.1849	-0.3482	0.11101	0.81291	-1.407	0.3407	0.77189	0.61282	-0.30262	-0.51218	-0.49926	0.32777	-1.0903	1.9157	0.062563	0.15847	0.24842	-0.30667	0.1032	2.1769	-0.18102	0.27613	-0.24025	-0.23595	-0.049322	-0.17808	0.46136	-1.2322	-0.55706	0.18661	-1.3428	-0.35438	-1.0964	0.33466	-0.69679	-1.5884	-2.5407	0.34304	-0.62943	0.00019358	-0.78612	-0.53547	-1.9152	0.37955	0.23812	0.63304
AL139377.1	0.31856	-0.50769	-0.9807	0.72383	0.89358	1.4799	-0.083346	-0.54	-1.5484	-0.17738	0.49933	0.88063	1.1366	1.2249	0.31902	0.37667	-0.096502	0.14652	0.87841	-2.2885	-0.90013	0.35483	-0.40014	-0.50974	-2.0395	-0.083639	-0.877	-0.8801	-0.63748	0.35071	-0.67319	0.62368	0.89358	-1.3856	0.64303	0.52845	1.1468	1.2185	0.69155	-0.98839	-0.28013	-0.35618	1.7969	0.84364	0.66139	-1.2109	0.93168	1.0961	0.55743
AL161668.2	0.40663	0.25334	0.56177	0.6039	-0.29107	-0.0024905	-0.3968	-1.4678	0.26675	1.6732	-0.016421	0.63116	0.65814	0.12628	-0.026693	-0.20113	2.0474	-0.73542	-0.97703	-0.36956	-1.3123	0.34093	-0.62583	0.90842	-0.11535	0.69729	-0.38599	0.26894	0.72016	1.6924	1.3246	0.56061	0.89834	-0.54164	-0.59447	-1.1638	-0.29463	-0.047836	-2.4467	-1.3222	0.37281	0.21399	-0.39969	0.1563	-0.12975	-0.41046	0.36126	-0.64615	-0.04279
AL355922.1	-0.44283	-0.11361	-1.1769	-0.1102	0.51359	-0.11361	-0.76617	0.8637	0.17947	-1.1829	-0.56088	-0.24076	0.065036	-0.77214	-0.16367	-0.98324	-0.037375	0.84347	-1.623	0.43742	2.3844	0.082125	-0.88975	-0.63173	-1.5671	0.36388	-0.46676	0.53724	-0.86889	-0.36473	0.19278	-0.74696	0.34688	0.29544	-0.82146	0.13312	1.4107	-0.61801	-1.8068	0.6137	0.14927	0.025026	2.1492	-1.4425	1.2543	-0.66754	-1.4262	0.78774	-0.44069
AL355985.2	0.27763	-0.03758	-0.214	-0.45497	-0.98123	-1.2457	-0.83608	0.4351	0.56386	-0.68157	0.77609	0.003517	-0.67492	0.18631	-0.67419	2.8838	-0.10858	1.5344	-0.8691	-0.69584	0.63367	0.68386	-0.036251	-0.68033	-0.90445	0.46698	-0.0045949	-0.13003	0.032246	-0.76944	-0.10858	0.18277	0.61411	-0.3994	-0.67813	0.47777	-1.1164	0.36859	-1.4874	1.9775	-0.75574	-0.65167	-0.17806	-0.74927	-0.50269	0.54542	-0.0023137	0.70241	-1.4598
AL355987.1	0.28824	0.014585	-0.5523	1.0228	1.2282	0.92631	0.62602	0.66902	-1.6194	-0.023943	0.38031	-1.0744	-0.94884	-0.49493	-0.095551	-2.5521	-0.1898	-0.61285	-0.44658	-1.6194	0.49748	-0.11923	-0.061638	0.45742	0.26706	-0.26229	0.47167	0.42757	0.30892	-0.74684	0.9328	-0.23853	-0.54017	2.564	0.52487	1.3223	-0.46756	-0.64423	-1.6248	-2.06	-0.92394	-1.0448	-0.31324	-0.21271	0.75059	-0.22606	0.13749	-1.2558	-1.2443
AL358813.3	0.9746	0.29761	0.3851	0.013792	-0.57502	-1.5182	-0.56323	0.59152	0.58379	0.39967	0.94587	-0.068343	-0.50395	0.60265	0.07084	1.7951	0.20515	1.383	-1.4467	0.53154	0.2146	-0.12895	-0.12492	-0.7967	-0.28076	0.15435	-0.38771	0.26178	0.65306	-0.53793	-0.26141	-0.17635	0.18756	-0.92417	0.31956	0.54429	-1.5514	-0.80255	0.81869	2.9678	0.22756	-0.43381	-1.2639	-1.6282	-0.40464	1.6315	0.1988	0.52124	-1.8659
AL359392.2	0.8047	-0.19981	-0.52333	-0.27972	-0.62556	-1.307	-1.0869	0.57501	-0.2614	-0.39953	1.2712	-0.30808	-0.36222	0.15574	-0.20132	0.55476	-0.71308	0.35627	-0.42842	-0.2614	-0.15731	-0.26893	-0.38109	-0.38032	-0.38457	0.59214	-0.37857	-0.56594	-0.051702	-0.56185	-0.71308	-0.49635	0.86953	-0.13465	-0.33305	0.008582	-0.80084	-0.071218	2.2134	1.006	-0.4379	-0.24917	-0.50917	1.1092	1.2421	0.49162	-0.85368	-0.26645	-1.0993
AL589182.2	-0.86878	0.18295	-1.303	-0.36336	-0.592	0.22245	-0.12579	-1.3467	0.88454	-0.089519	-1.8027	0.41	0.61138	-0.29403	0.11344	0.10968	0.11696	-1.2857	-0.013132	0.52895	0.89713	-0.34215	0.7625	0.18363	-0.40119	-0.62777	-0.58396	-0.47424	-0.31083	0.74448	-0.82902	0.38082	-0.57868	-1.5641	-0.39622	-0.68898	0.0198	1.2847	-0.602	-1.0925	-0.90881	0.029028	-0.61655	0.21403	-0.17397	-0.46332	1.1186	1.0151	0.095363
AL589765.4	-0.78946	0.25601	0.47899	0.22629	0.87613	0.35726	1.7916	1.544	0.77999	-0.097402	0.9786	-0.96883	0.38215	0.91486	-0.47802	0.68875	-1.1132	-0.97653	-0.50306	-0.43756	0.21417	0.77525	-1.2829	-0.022961	-0.72651	-0.54664	-0.58653	0.7094	-0.33714	0.078743	0.081301	2.0003	1.1772	-1.251	-0.919	-1.0792	0.89738	0.55251	-0.95656	0.084951	0.90229	0.58653	1.0569	0.94905	0.32484	-0.57922	-1.0968	0.80661	1.0975
ALAD	-0.36378	-0.34316	-0.556	0.10966	0.12231	-0.28971	-0.88424	0.10535	-0.032397	0.7616	0.18784	-0.62628	-0.77124	-0.81144	-0.42373	-1.6473	1.9357	0.52437	0.81467	0.44153	-0.26791	-0.20618	-0.26698	1.437	0.006879	0.15181	-0.42782	-0.69741	-0.34979	0.16396	-1.0874	-1.7717	0.72686	-1.8958	0.51966	-1.5335	1.5237	-0.47714	2.0258	-0.68159	0.52033	-1.969	-0.0096646	-0.67375	-0.076688	0.21981	-0.95514	-1.858	0.19702
ALAS1	-1.0543	-0.61179	-1.1276	-0.59523	0.73921	0.95957	0.75582	-2.0373	1.4868	-0.8652	-1.0141	-0.59098	0.57472	-0.0082562	0.24237	-0.62034	-0.7231	-0.46653	0.063875	1.6241	0.62583	0.99434	1.0004	0.43362	-0.24109	-1.0705	-0.35503	-0.61419	-0.61179	1.1154	-0.58908	0.79878	0.37566	-1.1127	-0.36757	-2.1532	1.1189	1.4781	-1.8465	-0.59638	-0.037402	-0.97175	0.75815	0.35262	-2.5	0.87711	-0.023573	-0.1937	-0.45585
ALAS2	0.68044	0.4497	0.34102	1.025	1.3038	2.136	0.27982	0.64653	-1.5399	0.61156	0.36636	-0.3279	-0.1024	-1.1308	0.51192	0.65461	-0.38069	-0.20799	0.42439	0.32495	1.0254	-0.72488	0.55208	0.59797	0.72552	-0.79202	0.92552	0.10357	0.38729	0.099507	0.91296	-0.39877	-0.50955	-0.99307	0.50501	-0.3849	-1.3658	0.69005	-0.027553	-4.2185	-0.26372	0.37562	0.71002	0.71295	0.50745	-1.527	0.43445	1.1895	-0.17594
ALB	-0.50594	-1.1295	-0.55669	-0.18033	0.97942	0.048643	-0.63907	-0.57375	0.78978	0.78222	-0.51195	-0.42234	0.42353	-0.40254	-0.28915	-2.1707	1.3392	0.78282	0.18406	2.4325	-0.43973	-0.088058	-1.1643	0.54842	-0.7494	0.046511	-1.1423	-0.10084	-0.2588	0.7729	0.3097	-0.15424	0.08835	1.7961	-0.057306	0.6544	1.249	1.3553	-0.97916	-0.88496	-0.59066	0.093922	-0.20568	-1.7303	-0.82311	1.4414	1.0395	-0.0017115	0.64456
ALCAM	-0.88762	-1.2549	1.1905	0.53478	0.23214	-1.3094	1.3893	1.3749	-0.45809	1.4611	0.87986	-0.44936	-1.084	0.59587	-0.34729	1.8165	-0.30012	1.4507	0.6146	-1.3812	-1.5983	-1.2886	-1.7713	0.16716	-0.82238	1.2592	-0.56556	1.1768	1.1413	-0.2234	0.14326	-1.3198	-0.064722	1.2457	0.18707	-0.90261	-0.70906	-1.1853	0.47055	0.90493	-0.34031	0.10358	1.9025	-0.21803	-0.61028	-1.206	-1.3431	-0.97583	0.72095
ALDH16A1	-0.52848	-2.0273	-0.20714	1.1326	0.8955	0.6204	-0.14184	-0.85481	0.29453	0.061519	0.57769	-0.33201	-0.015087	-0.047568	0.086262	-0.51473	-0.87662	-0.43148	-0.64488	0.14495	0.43609	0.69488	-1.0439	0.23255	-0.74668	0.89977	-0.97984	0.48428	0.10766	1.1326	0.11186	0.52428	1.4219	0.085167	1.0367	0.28484	1.4033	-0.25744	-2.0539	-0.48665	-0.90056	0.29264	1.0083	-0.05282	0.34656	1.1544	0.30342	-0.38422	-0.27733
ALDH18A1	-0.5543	2.6342	0.97551	0.36581	-0.71739	-1.2746	-0.97746	1.9677	0.61876	-0.25671	-0.49506	0.82966	2.5381	-0.22053	0.20347	1.2624	-0.20665	0.71602	0.84337	-0.88428	0.16278	-0.60585	-1.2241	0.8456	-0.24749	-0.85703	-0.82943	-0.61246	0.18807	0.39781	0.45382	0.42892	-0.66666	1.0286	-0.56801	1.7859	-0.039494	0.15473	2.7546	1.5999	-0.5338	0.023435	-0.91405	0.78954	0.57359	0.74192	-0.35396	0.38414	0.22321
ALDH1A1	0.43118	0.54361	-0.62839	0.15424	-0.70587	-0.8045	-0.05866	0.87499	-0.03865	-0.53378	0.39507	-0.25756	0.40453	-0.3424	-0.66305	0.71911	-0.11034	0.44647	1.307	-0.80735	-1.3866	-0.097274	-1.1213	-0.84376	0.55417	0.057583	0.57769	-0.4038	0.639	-0.50927	-0.16923	-1.0356	0.063194	-0.093535	0.10693	0.2876	0.05518	-0.14587	3.2564	0.81727	1.3476	0.77537	-0.83972	0.60137	-1.1656	0.24266	-1.0529	-0.18731	0.56404
ALDH1A2	-1.0933	-0.020976	1.5458	-0.88977	-0.046494	0.17584	1.0109	0.26402	-1.006	1.6804	0.66086	1.3411	0.2044	0.10318	-0.44106	0.80811	1.1595	2.6906	-0.26385	-1.4234	-0.84937	0.17198	-1.629	-1.4832	0.74522	0.95417	-0.61095	1.2887	0.16096	0.23318	1.5507	0.71203	-0.87029	-1.4312	-0.27159	-1.338	-1.1901	-0.5658	0.70897	1.002	-0.33267	-1.0179	0.69655	-1.4718	0.64656	-0.89507	-0.24642	-1.2681	0.33731
ALDH1A3	-0.1001	-1.3087	-0.55538	0.20229	0.46623	0.27074	-0.91159	-0.11326	0.97638	-0.8575	-1.1811	-1.2257	-0.30107	-0.67519	-0.81017	-1.1815	-0.63999	-0.50595	0.31815	1.9966	1.2447	1.0245	1.3679	0.040815	-0.24861	-1.1574	-0.85695	-1.055	-1.2033	-0.76173	-0.79702	-0.51028	0.12579	0.17305	-0.32524	0.77741	2.0913	0.49095	1.4105	-0.31611	-0.53734	-1.11	1.3448	-0.13346	-1.1099	2.5973	-0.039875	0.031046	0.060429
ALDH1B1	-0.18143	-0.76618	-0.35219	0.75883	0.37929	0.41099	1.4056	1.1141	-1.1881	-0.77693	-0.71363	-1.392	-1.4135	-1.1043	0.15565	-0.44151	-0.25765	-0.0047196	1.7363	0.62903	2.7268	0.51149	-1.023	0.21621	-0.17321	-0.54185	-0.54744	-0.31209	-0.90174	-1.1546	0.18133	0.71747	0.89595	2.6283	-0.99881	1.2111	0.071522	0.95121	0.9838	1.0592	-1.3242	-2.0543	-0.72852	0.24356	-2.0587	0.77809	-1.5823	0.18867	-0.51762
ALDH1L1	-0.38014	0.88309	1.2292	-0.098204	-0.63491	-0.63802	0.13634	0.9749	-0.31865	1.0875	-0.11252	0.75251	0.029844	0.8881	0.25374	0.30466	1.6852	1.3371	-0.11627	0.72298	-1.2943	0.32822	0.026178	0.5793	0.34299	0.32758	0.55434	0.87491	0.87392	0.64731	2.0592	0.86983	-0.030916	0.8156	0.63893	0.19419	0.14802	-1.0259	2.2058	0.59098	0.59728	0.33814	-0.2143	-0.22693	0.77517	-0.64851	0.46738	0.61071	0.51422
ALDH1L2	-1.3582	0.43332	0.038434	0.94132	-0.22175	0.31666	0.2003	-0.53678	1.9144	-0.16392	0.66183	0.61938	0.54103	0.71805	-1.1047	-1.5598	-0.24715	-0.47638	-0.4792	0.39153	-0.19139	0.87393	-1.4041	0.061817	-0.61733	0.59699	-1.5306	-0.24715	-1.4035	0.027568	-0.24715	1.2001	1.1948	-1.0454	-0.48689	-0.16594	0.57486	1.6395	-1.255	3.1486	-0.67811	0.77687	0.71797	1.2812	-1.2752	1.462	-1.7304	0.010235	0.67841
ALDH2	-0.03758	1.369	1.1528	0.28173	-0.32696	0.17403	-0.74448	0.24638	-0.011247	2.0944	0.4339	1.8169	1.369	0.67161	0.52475	0.21692	0.80879	0.20585	-0.41664	-0.6986	-0.88807	-0.018993	0.25533	-0.17879	0.78001	0.034056	0.97671	0.25533	1.2512	1.7346	0.80879	0.77991	-0.8705	0.076383	0.050203	-0.46124	-1.0995	-0.2935	-0.76727	-0.2258	-0.022425	0.81912	-1.0835	-0.83646	0.93386	-1.4124	1.4539	0.75087	0.41051
ALDH3A1	-0.77072	-1.0453	-0.46273	0.013436	-0.81857	0.27745	0.75652	0.019044	-0.29689	-0.66646	-0.71799	0.49271	0.26774	0.30929	-0.13219	-0.46722	-1.0424	-0.89878	1.1349	-0.47584	0.45371	-1.0279	2.1379	-0.23052	0.055569	-0.16099	-0.26637	-0.34762	-0.0042277	-1.5836	-0.073577	-0.12001	-0.84627	-1.0833	0.51977	-1.5287	0.19549	0.58328	-1.2707	-0.28257	-0.64455	0.75995	-0.041884	0.83707	-0.81229	0.41799	0.45725	1.242	0.35911
ALDH3A2	0.57543	1.4247	0.56501	-0.20073	0.48494	-1.4915	-0.14809	0.94634	-0.24415	-0.089685	0.47644	0.58984	0.53464	0.30571	-0.51497	1.1214	-0.89415	0.65888	1.1722	-1.3622	0.30046	-0.69934	-1.0407	-0.70353	0.002684	0.73502	0.63028	0.080126	1.1271	-0.46682	0.6937	0.45766	0.7612	0.80704	0.0956	-0.30585	-1.1149	-0.7419	0.3125	1.5803	0.8253	0.29457	-0.46877	-0.11544	0.98704	-0.17571	0.25483	-0.64936	-0.46877
ALDH3B1	-0.29886	0.54019	-0.67235	0.86162	1.1918	0.095237	0.74226	0.15462	-1.3225	0.42201	1.3138	-1.0341	-0.44756	0.033291	0.15329	0.40799	-1.0692	-0.15021	0.069822	-1.0039	0.87765	0.27857	0.90408	0.49348	-0.69887	-0.40575	0.99688	-0.44346	0.0042918	0.031673	-0.26019	0.4619	-0.21157	0.39988	-1.4215	-2.0917	1.2712	-0.50342	-2.1692	-2.6585	-0.69119	-0.28057	1.2658	-0.86919	0.58047	0.41732	-0.37957	-0.30576	-0.046569
ALDH3B2	-0.13638	-2.8319	-0.52643	-0.069474	0.3601	0.74086	0.98666	1.3461	-1.0259	0.2627	-0.31424	-0.28239	-0.30614	-0.84048	0.34581	-1.5862	-1.3002	-0.86174	-0.084785	0.25276	-0.12385	0.12884	-0.63418	-0.36028	0.17759	-0.11445	0.15691	0.39678	-0.23592	0.56655	0.34636	1.1854	-1.2364	0.82442	0.71596	0.46925	-0.20037	1.3478	-1.3153	0.25908	0.044714	1.5067	1.034	-0.083331	1.3268	-0.48774	0.40707	-0.12351	-0.31836
ALDH4A1	-0.0078365	0.29401	1.4139	0.48721	-0.65487	-1.6763	0.61367	0.88771	-0.39814	0.79385	-0.1083	0.39314	0.49438	0.66174	-0.26396	0.85826	1.8365	1.0785	0.069029	0.24142	-1.4184	0.14477	-0.31682	0.40126	0.88763	0.58376	0.53057	1.5858	0.89695	0.59708	2.1777	0.53519	0.40406	1.0011	0.6294	0.40316	-0.21231	-0.87169	1.6153	0.5805	0.69996	0.82097	0.23613	-0.43005	0.32708	-0.68143	-0.048773	-0.11926	0.053195
ALDH5A1	0.2811	2.2081	0.35907	-1.2693	-1.769	-1.283	-1.5325	0.41428	-0.091563	0.58893	-1.3785	0.29005	0.81521	0.41121	0.46084	-0.8947	0.92492	-0.5943	-0.0073819	-0.091563	0.40861	1.1446	-0.19662	-0.4473	0.13051	-0.62106	0.33932	-0.87831	-0.59838	0.25801	-0.17988	-0.01519	0.25873	1.7475	-0.26165	0.94494	-0.64595	-0.36053	2.0091	0.66249	0.60199	0.18435	-0.74292	0.51497	-1.9619	0.67191	0.56209	0.61927	0.067876
ALDH6A1	-0.34441	-0.40949	1.0166	-0.13516	-0.34305	-0.85284	1.1092	0.8213	-0.62218	1.8602	0.25148	0.0093589	0.063799	1.1661	0.33492	-1.6294	1.9414	0.72252	-0.024954	0.32037	-0.97691	0.21758	0.12259	0.7709	0.31236	0.30169	0.45858	0.41445	0.41445	0.51235	0.82239	0.2798	0.42629	0.16809	0.87839	-0.19806	0.69	-0.32604	1.0899	0.034548	0.48321	-0.35026	0.74046	-0.32002	-0.090958	-1.2603	0.5237	-1.229	0.66503
ALDH7A1	0.081546	0.85486	1.2984	0.084694	-0.61599	-0.63015	0.16326	-0.044943	0.1724	1.3995	-1.441	1.129	0.61618	0.9141	1.0079	0.77492	1.548	-0.0083299	-0.20766	1.7809	-0.54983	0.71803	-0.76088	1.3556	0.38474	0.54834	-0.57309	-0.019347	0.7286	1.2953	0.73952	-0.058597	0.47988	0.98266	-0.35509	0.23786	0.17838	1.1187	0.84352	1.6721	-0.24125	0.38395	0.23354	0.27584	-0.058597	-1.5184	-0.78013	0.21716	0.45637
ALDH8A1	0.1586	0.93121	1.0799	0.066723	-0.41075	-0.42907	0.82442	1.8496	-0.072161	0.00062371	0.64104	0.57566	-0.030523	0.1377	-0.17626	0.030421	0.72423	0.72517	0.25384	0.63772	-0.80323	-0.61941	-1.6418	0.3022	0.80411	0.14247	-0.12917	0.25693	0.70778	0.56367	0.49767	-1.3918	-0.41075	-0.20595	0.63955	1.0154	-1.2182	-2.2991	3.0644	0.95399	0.010622	0.4996	-0.21144	0.28605	0.54309	0.47249	0.72894	0.030421	0.82788
ALDH9A1	-0.022382	0.53726	0.3224	-0.32101	0.49554	0.5248	0.72933	-1.0556	-1.4349	1.9183	-0.28422	1.1609	0.57095	-0.19266	0.78642	-0.46209	1.0886	-0.10262	-0.17357	-0.95207	-1.7769	-0.34067	1.8811	1.3798	1.2315	-0.12174	0.81666	0.45142	0.28613	1.5391	0.97286	-0.19299	-0.82934	0.24173	-0.48619	-1.6593	-0.68087	-0.28217	-2.2405	-2.7234	0.23576	0.60709	-0.44538	-0.73543	0.57871	-2.4726	0.80456	-0.42861	-0.42861
ALDOA	1.1348	0.85293	-0.41447	-0.60734	-0.81429	1.0253	-0.33474	0.37287	-1.6999	0.20626	0.029936	0.085652	-0.62101	-0.92747	0.14825	0.21779	-0.76988	-0.55894	0.30739	-0.35425	0.19443	-0.94706	1.0206	0.063056	0.33973	-0.52229	0.36736	-0.48409	-0.56035	-0.1713	-0.24015	-1.6533	-0.88086	1.3296	0.8223	0.17791	-0.7395	-0.18881	-1.1431	-1.0159	-0.0027685	0.044989	0.9594	0.41199	1.6659	-4.0321	0.070971	0.18792	0.19838
ALDOB	-0.23133	-0.51433	0.84416	1.1295	1.2066	0.82089	0.95639	-0.068975	-0.66615	0.27214	-0.094143	-0.4981	-0.55337	0.71673	-0.62248	0.29031	-0.36081	-1.2948	-0.93796	-0.8276	-1.239	-0.02925	-1.8295	-0.92596	-1.5962	0.79193	0.28061	0.19907	-0.54041	0.45753	-0.031764	0.93103	-0.11623	-0.45469	-0.66049	-3.2141	0.12515	-0.70269	-0.91442	-0.32357	-1.042	0.87478	0.58322	1.4124	-0.48351	-0.43034	-0.63016	-0.20238	0.24523
ALDOC	-0.92197	-0.80777	0.46496	1.2602	0.98724	0.87223	0.72513	-0.16898	-0.22573	-1.1129	-1.3173	-0.88016	-1.0391	0.66941	-0.27113	-0.66649	0.69498	1.3882	-0.22516	-0.081817	-0.048161	1.2179	0.84297	0.43905	-0.0048131	-0.48102	-0.41992	-0.10732	-0.6531	-0.0026586	0.79004	0.35628	0.75886	-0.18025	-0.24328	-0.77205	1.5468	0.91579	0.24406	0.56132	-0.48822	-0.75185	-0.61304	0.49763	-2.0775	0.4789	-1.2494	0.78116	0.17878
ALG1	-0.07488	-0.021683	-0.8041	-1.272	-1.0048	0.56139	-0.25945	0.16626	-0.60667	-0.56179	-0.50423	0.2835	-0.17175	-0.98408	0.57473	-0.75162	0.97383	-1.146	0.67604	-0.7261	0.75202	0.49468	2.1211	0.30294	-0.33144	-1.2755	-0.00021783	-1.2749	-1.0405	-0.42171	0.79795	-2.1063	-0.20462	-0.28098	-0.18413	0.43499	0.46594	-0.054669	1.655	-0.41245	-0.21628	-0.66318	-0.54907	-0.32975	1.187	1.1906	-0.20391	-0.071742	-0.17554
ALG10	0.41869	-0.87335	-0.35156	0.17373	-2.2229	-1.8842	-1.2268	1.3877	0.51873	-0.17141	-0.092083	0.10068	-0.066526	-0.21609	-0.040994	1.0954	0.57849	1.3146	0.3113	-1.3433	-1.3856	-0.35048	0.80665	0.26295	0.15438	-0.15297	0.17721	-0.74881	-0.037741	-0.37161	-0.29327	-1.6767	0.52515	-0.16766	-0.26647	1.1401	-0.4136	-0.24212	4.0174	0.3833	0.81797	0.11541	-0.222	0.83906	-1.1957	0.86879	-0.16602	-0.059955	0.19256
ALG10B	0.37764	0.67716	0.09164	-0.27206	-1.1597	-1.0828	-1.1341	1.3709	-0.69147	-0.17111	-0.01091	-0.41187	1.8775	0.30145	0.16163	-0.66972	0.76737	0.73414	0.94276	-1.0568	0.2904	0.2247	-0.88276	0.068856	0.39528	0.26346	0.017547	0.25072	0.077045	-0.32017	0.26015	-0.83471	0.908	1.6475	0.37941	1.5456	0.66571	0.34703	4.181	1.9528	1.2907	0.40969	-0.4117	0.51133	-0.94203	0.9432	-0.62975	0.80797	0.57773
ALG11	-0.45902	-0.83647	0.13506	-0.16293	0.47994	-1.241	-0.22333	0.45083	1.234	-0.022719	-0.45126	-0.065561	-0.69972	-0.53197	-0.1121	-0.99243	1.2651	0.83771	-0.10634	0.46757	0.25657	1.1803	1.2571	0.70925	0.087653	0.51949	-1.4082	-0.34481	-0.015056	0.061498	-0.5265	0.85252	-0.20888	-0.57474	-0.28548	-0.87288	1.1024	1.3046	2.3071	0.35285	-0.4186	-1.4006	0.087653	-0.72291	-0.79309	-1.3534	0.15456	-1.3869	0.38632
ALG12	-0.68349	-0.20269	-0.065062	-0.45071	0.81195	0.26303	0.79326	0.16616	-0.2275	0.059171	-1.0621	-0.28074	0.02749	-0.86071	0.7538	0.018836	0.74825	-1.8386	0.64989	-2.0276	-0.5358	0.1661	0.0047525	0.94698	0.85906	-0.2049	-0.62328	0.11755	-0.17238	0.24489	0.30306	-1.232	-0.080546	1.0947	-0.28962	0.84607	0.74881	-0.52024	0.38509	-0.93719	0.036117	1.2257	-1.0724	-0.016936	0.061436	0.33757	-0.62774	0.61863	0.86631
ALG13	-0.62699	-0.56083	0.51228	0.79154	-0.20205	-0.31658	0.34338	1.1176	0.40774	-0.48972	1.2645	-1.0994	-0.29115	0.18676	0.17522	1.9242	-0.5777	1.3333	1.6948	-0.51907	-0.78647	-0.49158	-1.1609	0.1473	0.65734	1.1884	-0.45807	0.99916	1.0447	-0.39254	1.1199	0.55401	0.17212	0.8064	-0.13779	-0.97748	-1.0504	-0.0059935	2.8535	2.1507	0.68339	0.4691	0.18388	-0.27176	-0.035745	-0.76545	-0.0024307	-0.66261	-0.32006
ALG14	-0.74636	-0.73465	-1.7447	-0.18703	-0.0059576	-0.48154	-0.86807	-1.7718	2.1758	0.13072	0.19521	-0.88867	0.22021	-0.082169	-0.049654	-1.3433	-0.23299	-1.8944	0.045505	1.0579	0.37394	0.96962	-1.2674	0.2298	-0.14779	-0.61738	-0.38364	-1.15	-1.0103	0.16469	-1.15	0.43774	0.65607	-0.045786	-0.68332	-0.47824	1.9329	0.58356	-0.55612	-0.72203	-0.2922	-1.0224	0.19827	-0.094869	-1.3003	2.3846	0.064314	-0.62269	0.058508
ALG1L	-0.61094	-1.3211	-0.19251	-0.58925	0.34091	0.14574	-0.48068	-1.1738	0.61497	0.85097	-1.5319	-0.073765	0.30125	0.23064	0.7515	-1.2236	0.74984	-0.52311	0.0023177	1.2366	0.35137	0.92432	0.48609	1.2231	-0.42198	-0.22502	-1.2792	0.17441	-0.69257	1.2331	-0.80775	0.65148	-0.20488	-0.16634	0.010874	-1.7041	0.72315	1.0186	-1.7672	-1.1522	0.046801	-0.05539	0.49017	0.2368	-0.97993	1.4233	-0.28479	-0.60993	-0.48867
ALG1L2	1.0436	0.38882	-0.11621	-0.23926	-0.66275	-1.3525	-0.95801	0.23863	0.53531	0.72909	0.19637	-0.075605	-0.50731	0.64727	0.093386	1.444	0.10616	1.5923	-0.53528	0.17409	0.0010482	0.59172	-0.1034	-1.1927	-0.23712	1.0816	1.5097	0.111	0.68351	-0.64064	-0.13549	0.89872	-0.13986	-0.73597	-0.11671	0.52704	-1.486	-0.93011	0.26747	2.5823	-0.45719	-1.1239	-1.1537	-1.6344	0.27829	1.3925	-0.2838	-0.2288	-1.7373
ALG2	0.11498	0.4568	0.27662	0.14117	-0.72821	-0.053664	0.56194	-0.10333	-1.515	-0.28843	-0.28844	0.16679	1.7085	0.032885	-0.72895	-0.2313	-0.94397	-0.89808	0.2459	0.15923	-0.28359	-0.4639	2.2751	-1.5726	0.41313	-1.4348	0.46637	-0.59342	-1.4818	-0.28319	-0.1496	-2.112	0.049901	-0.28195	-0.19998	-1.128	1.0222	0.4858	2.6974	0.1815	0.85701	0.17106	-0.27995	0.94804	-0.86278	1.4467	0.84328	0.24072	-0.74281
ALG3	-0.81553	-0.50346	0.43451	0.31486	1.8718	-0.28742	1.3645	0.28631	0.25653	-0.31234	0.90955	-0.94615	-1.4468	0.83481	-0.34328	-0.83624	-0.18808	0.80196	-1.229	1.1094	1.1786	0.40108	-1.805	-0.37993	-1.6538	0.46645	-1.474	0.54997	-0.11085	-0.86965	-0.23908	1.4432	1.3293	1.57	-0.66176	1.1015	0.30994	-0.37015	0.19712	-0.10738	0.23158	-1.2591	0.30038	-0.44896	-1.0993	3.1549	-1.2576	-0.83624	-0.083713
ALG5	0.36742	-0.69625	-1.1797	0.97832	-1.5204	-0.78308	-1.7876	-1.8511	0.67751	0.38419	-0.06019	-0.41558	-0.59016	0.74639	-1.1201	-1.626	-0.60871	-1.6061	-0.11738	-0.2048	-1.2285	-0.16074	0.14978	-0.10105	-0.59631	-0.18717	-0.25079	-0.087709	-0.26611	0.85724	-1.3005	-0.98969	0.31426	-0.72794	-1.2406	-0.97271	0.95895	0.58474	-0.73633	-1.6467	-0.087961	-0.54669	-0.51166	-0.49016	-0.70589	1.6979	-0.43119	-0.13955	-0.90287
ALG6	-1.3607	-1.1708	-0.0084257	0.97974	1.3501	0.52832	-0.27059	1.4178	0.11795	-0.28346	-0.31105	-0.59622	-0.16275	0.86938	0.063571	0.12787	-1.3149	-0.36703	-0.2463	0.602	0.63947	0.6203	-0.73944	-0.58856	-1.6422	0.6146	-0.63803	0.31342	0.18995	-1.1252	0.20387	0.9112	0.273	1.4886	0.23388	1.5742	1.17	-0.46438	3.0383	1.7106	-0.11254	-0.32592	1.0513	-1.0264	0.31342	3.5055	-2.3537	-0.38625	0.31879
ALG8	-0.46275	-1.1923	-0.12133	0.67277	0.34572	-1.0356	-0.8317	-2.1354	1.1029	0.78417	0.95518	0.78706	-0.61394	1.4054	-0.25913	0.78819	-0.28857	-0.096174	0.21585	1.4259	-0.28593	0.31959	-0.5185	-0.28743	-0.92678	1.7273	0.6521	0.75678	0.96141	0.55886	0.21628	1.6639	0.8726	-0.052524	-1.766	1.0682	0.034031	0.14012	-0.78985	-0.050642	-1.6256	-0.42954	0.030973	0.2636	-0.26926	2.7295	-1.3954	-1.1518	0.15621
ALG9	-0.28291	-0.8244	0.18201	-0.38583	1.2793	-1.2166	-0.88179	1.589	0.55876	0.044876	0.3305	-0.15935	-1.5437	-0.013022	0.26794	1.0757	-0.09233	1.3019	0.44952	-0.032547	-0.17758	0.54494	-0.17378	-1.3122	-1.5963	0.63777	-0.57003	0.67396	-0.067117	0.66238	-0.60368	1.369	0.67686	1.8823	-1.3901	-0.0019455	1.1623	-0.53004	1.5808	-0.40519	0.1203	-0.021023	1.265	0.041191	-1.8436	0.57687	-0.48522	0.11898	0.68021
ALK	-0.015258	0.32269	1.1413	0.86405	-0.38354	-0.31363	-0.14376	0.86073	-0.90493	0.83872	0.8944	0.73078	0.16898	0.035313	-0.14114	0.85274	1.1589	1.1631	0.47311	-0.98919	-0.4585	-0.096722	-1.2831	-0.55327	1.0312	0.85507	1.0337	-0.0046802	0.7526	-0.42486	1.1589	-0.038721	-1.0338	0.33988	0.47898	-0.51132	-1.7167	-0.76403	1.263	1.0878	0.44007	0.8393	-1.148	0.35079	0.71726	-1.1817	-0.11426	0.76517	0.37696
ALKBH1	-0.30151	0.10128	-0.098212	0.38644	0.77633	1.8847	1.6812	1.3824	-1.3303	-0.21416	0.71308	-1.0497	-1.505	-0.34385	0.18753	-1.3784	-0.045859	-0.48945	0.42453	-2.2475	1.1743	-0.73531	-0.88594	0.22472	1.4459	-0.16776	0.91213	1.673	0.89508	-1.0265	0.53635	-1.5687	-0.64646	0.11319	0.078699	0.23431	-0.96499	-1.1813	-1.7413	-0.48849	-0.12525	-0.32623	1.4771	-1.9654	1.0662	-0.45795	1.0814	-1.3527	-0.32519
ALKBH2	0.13085	-1.3299	-0.35585	0.72667	0.2318	0.29011	0.92468	-0.56451	2.1861	-0.85949	-0.11565	-1.137	-1.1797	-0.25506	-0.28658	-1.1732	0.42215	0.30262	-0.20734	0.8966	0.98329	0.71591	-0.49879	0.19148	-0.67814	-0.078786	-0.97054	-0.10074	-0.29453	0.52518	0.42215	0.95522	0.27095	-0.48797	-0.23651	-0.3566	1.6552	0.75081	-0.11911	-0.7439	-0.55814	-4.32E-05	0.13259	-0.481	-0.33777	2.7314	-1.7819	-0.16648	0.62537
ALKBH3	-1.3994	-0.4674	-1.0214	-0.80309	0.23801	0.4376	-0.17123	-1.271	1.6314	-0.58776	-1.444	-0.62638	-0.39511	0.16552	0.022596	-1.38	-0.18099	-0.63695	-0.2001	1.0397	-0.15068	0.76641	0.68628	0.67743	-1.0592	-1.474	-0.44217	-0.2001	-0.4674	0.47756	-0.089234	0.73749	0.78709	-0.93324	-0.18777	-1.3095	1.5097	1.5717	-1.0763	-0.71676	-0.29145	-0.28121	0.24829	-0.41603	-1.7683	0.87393	-0.80566	0.58393	-0.18518
ALKBH4	-0.25659	1.4518	-0.12452	0.82519	0.64792	-0.25496	0.17116	-1.5758	-0.37558	0.065504	-1.64	-0.49734	0.52354	0.1346	1.2928	-0.61682	-0.0404	2.0483	-0.71263	-0.032045	0.73708	-0.11514	0.53975	0.4847	-0.15872	-0.41658	0.56343	0.47036	-0.021081	0.24958	0.44683	0.98121	1.5886	0.37245	-0.43982	-0.021082	0.86948	1.4142	0.82031	-0.31452	0.52354	0.067174	-1.2904	-0.15912	-0.23838	1.0695	0.11473	1.4266	0.13852
ALKBH5	0.48125	2.051	-0.48568	-1.229	-1.0264	-1.2349	-2.6176	0.94555	-0.13188	-0.36936	-1.0891	0.41903	1.093	-0.33837	0.61972	0.7087	0.67347	0.6084	1.5439	0.18757	0.29925	0.21632	-0.90213	-0.27651	0.17352	-0.1959	-0.26988	-0.87335	-0.49452	-0.12039	-0.20824	0.83684	0.10562	0.46398	-0.068948	0.67586	-0.18762	0.026328	1.469	1.258	-0.24221	0.26312	-1.0167	1.3073	1.4035	0.68264	1.3283	0.65311	0.084682
ALKBH6	-0.67273	-1.4366	-0.40413	1.2174	0.57217	1.1927	1.2093	-0.44364	-0.0055371	-0.50425	-0.4676	-0.92632	-0.52712	-0.29291	0.73117	-0.25113	-0.46508	0.0784	-0.082661	-0.40744	1.6731	0.61366	2.0745	0.83527	-0.27506	-0.59954	-1.379	-0.16122	-2.061	-0.068085	-0.15501	1.345	0.57428	-0.2698	-0.76961	-2.3542	0.34319	0.38204	0.027053	-0.27164	-0.68709	-1.2927	0.84308	1.285	-0.3927	0.34846	-0.42652	-0.60517	0.67441
ALKBH7	0.14178	-1.7599	0.34906	1.4109	1.3202	1.246	1.0674	-1.2466	0.69368	0.29373	-0.86037	-0.67918	-0.86171	0.74179	0.25535	-0.54127	0.31891	-0.53914	-0.30154	0.66161	0.55805	0.57873	-0.099581	1.0735	-0.4593	0.29153	-1.3151	0.33288	-0.074052	0.48002	0.55234	1.3114	0.94384	0.77182	-0.57899	-0.78272	1.0021	0.83999	-3.0833	-1.1436	-0.066853	-0.16669	0.20946	-0.70695	-0.19499	0.61622	-0.090856	0.61874	0.37304
ALKBH8	-1.4066	0.25364	1.0629	-0.084356	-0.19183	1.3344	-0.10994	2.5278	0.017666	-0.56678	0.36564	0.094059	0.25364	-0.32831	0.59263	1.3606	0.26125	1.6407	0.49189	-1.2073	0.55438	-0.053679	-2.0329	-0.52387	1.0489	0.14767	-0.0068001	-0.0060961	0.62714	-0.16462	0.76091	-0.97272	-0.75275	1.1281	-0.085242	1.2016	-1.0249	0.034529	3.8403	2.8973	1.0833	1.0216	0.35038	1.6202	1.3487	-0.16962	-0.00025227	0.23976	-0.051395
ALLC	-0.083272	-0.0071806	-0.12806	-0.40054	-1.1424	-1.3938	-0.63485	-0.074263	-0.030758	0.77931	-0.39006	0.39402	-0.0071806	-0.22894	-0.0090646	-0.69137	0.23403	1.1927	-0.24536	-0.24536	0.39501	-0.99202	-0.084725	-0.26775	0.30282	-0.29525	0.20096	-0.24536	0.11498	-0.56923	-0.82685	-1.4216	0.4104	0.93911	-0.53135	-0.38472	-0.80685	-1.2909	1.2434	0.83856	-0.13911	-0.20036	-1.2494	-0.7171	0.43744	0.80577	-0.29078	-0.33277	0.28003
ALMS1	-0.11792	0.94697	-0.067867	-0.3404	-1.4849	-1.9974	-0.88248	0.91439	0.91525	0.99415	-0.13726	0.0076459	0.70327	0.21853	0.20758	-0.23509	1.4817	-0.68817	0.46706	-0.43851	-0.41086	0.38802	1.0238	0.11817	0.50117	-0.39669	-0.58332	-0.78517	-0.59071	1.0366	0.8403	-0.60408	0.19216	-1.2254	0.89989	1.2142	0.27813	-0.038503	3.3084	0.59496	0.58672	0.028106	0.064142	-0.35646	0.42546	-0.45647	1.0943	-0.51489	0.85818
ALMS1P	-0.29842	0.32026	0.44286	-0.36712	-1.4048	-1.8915	-1.0066	0.53144	-0.44865	0.27937	-0.065798	0.19203	-0.051382	0.33396	0.97849	-0.72578	1.4239	0.44704	-0.25423	-0.44865	-0.26273	-0.082386	-0.23958	0.27348	-0.13752	-0.38615	-0.38643	-0.6905	-0.35248	0.29569	0.59923	-1.1611	0.13819	-2.2128	0.82047	0.31724	-0.054021	-0.8099	1.9899	0.30479	0.34171	0.2471	0.028224	0.40119	-0.11112	0.37696	1.7102	-0.72578	0.62257
ALOX12	-0.21917	0.37256	-0.70392	-0.4748	1.2978	-0.66378	-0.83313	-0.82334	-1.208	0.17519	0.070042	-0.27844	-0.73158	-0.5906	-0.46408	-0.9123	-0.28006	-0.61626	-0.73177	-1.2962	-0.94898	-0.78184	1.1602	-0.37448	-0.37209	0.053365	0.44538	-0.39975	0.0010752	-0.76229	0.35548	-1.4611	-0.9891	0.078451	-0.21374	2.8824	-0.49482	-0.061053	0.27847	-0.54161	-0.78916	-1.1187	0.49669	-1.2527	-0.61935	0.72975	-0.49399	-1.0147	-0.89188
ALOX12B	-2.1539	-1.7095	-0.61275	-0.44684	0.81864	0.25228	0.083736	-0.93903	0.12754	-0.3694	-0.60041	0.27654	-0.2958	0.34223	0.88211	-0.92397	-1.3942	-0.11814	-0.71619	1.044	0.91785	0.37674	1.1196	-0.41052	0.40488	-1.2354	0.17602	0.36415	-1.2227	0.21033	0.12907	0.49137	-0.14736	-1.3238	-0.84072	-0.61502	0.83328	1.599	-0.59595	-1.6893	-0.69122	-0.62711	0.61719	-0.27239	-1.5119	-0.20641	0.27712	1.0033	0.27006
ALOX12P2	-0.98723	0.63437	0.54017	0.76142	0.39456	-1.029	0.33164	0.94145	0.32149	0.88541	0.63831	0.32356	-0.83464	-0.37325	0.102	0.72764	0.79572	0.56755	1.0218	-0.15038	-0.88793	-0.21571	0.017223	-1.9358	0.38534	0.64013	-0.11715	1.0573	0.88827	0.48517	0.86923	-0.14455	-0.11563	-1.1386	0.29365	-0.33023	-0.25709	0.21439	2.779	1.5495	-0.081085	1.2087	-0.36343	-0.94355	0.47483	-0.63336	-1.0899	-0.84243	-0.040932
ALOX15	-0.68933	0.44594	-0.45141	-1.1913	-1.7086	0.44594	0.78531	-1.4014	-0.53251	-0.20552	0.2196	1.0063	-0.55546	-0.50443	-0.13977	-0.36467	0.43333	-0.21752	0.77757	0.67527	-0.66828	-0.94407	1.7595	0.004783	1.5393	-0.034713	-0.25939	-0.40273	-0.10305	-1.0695	-0.47653	-0.067096	-0.22686	-0.8711	0.37771	-1.3171	-0.84987	1.5579	1.7457	0.050923	0.74609	-0.60124	0.55313	-0.10649	0.087469	-0.50978	-0.4361	-0.8002	-0.86196
ALOX15B	-0.73337	0.1456	0.45781	0.7567	1.3182	1.0071	1.0921	0.46331	-1.6482	-0.59145	0.5219	-1.0196	-1	0.014639	0.42135	-0.89366	-1.9252	-0.35567	-0.29486	-0.11441	2.2795	0.4059	-0.8499	1.3686	-0.78991	-0.2428	-0.12434	0.31993	0.18246	-0.26271	0.015592	-0.57919	-0.45634	2.3938	0.37689	-1.1173	-0.69293	1.4544	-3.2234	-1.0099	0.10195	0.66924	1.2209	-0.22121	-0.062127	-1.8027	-0.82752	-0.56907	0.62032
ALOX5	-1.5351	-1.0027	-1.1617	-0.407	0.87973	1.0546	-1.2198	-2.0276	0.56824	0.10995	-1.0342	-0.50803	0.33033	-0.36512	0.97333	-1.4778	0.14084	-1.0411	0.036542	1.6888	-0.0039318	0.93178	1.3995	1.0049	-0.2037	-0.20875	-1.0512	-0.35487	-0.67577	0.81849	-0.79952	-0.32742	-0.39572	0.20785	-0.12749	-0.99084	1.5423	0.68915	-2.2057	-2.8134	-0.64691	-0.75575	0.68483	-0.70344	-1.2523	0.76906	0.49498	0.33602	-0.033602
ALOX5AP	0.76824	-1.4319	-1.472	-0.54222	0.69767	1.2186	-0.94387	-1.7416	0.97841	0.29369	-0.68205	-0.81514	-0.85859	-0.38518	0.58915	-1.1264	-0.24615	-1.1567	0.16913	1.4615	1.2285	0.88461	0.57532	1.1649	-1.3749	0.093418	-1.3255	-0.24615	-0.34035	0.86535	-1.2152	0.44749	-0.68741	0.33595	-0.43195	-0.27826	1.6379	1.106	-2.1794	-2.387	-0.24546	-0.97889	0.37769	-0.79427	-0.14347	1.1457	0.27575	-0.73671	-0.64768
ALOXE3	-0.54333	-1.1453	-1.2926	-1.914	-0.46801	1.5639	0.63751	1.3352	-0.36589	-0.85123	0.11104	-0.07015	-1.0437	-1.3734	-0.90284	-0.14475	0.20368	-1.9437	0.79959	0.79959	0.69912	0.90224	0.95385	0.44803	-1.1275	0.15832	0.74709	-0.51008	-1.1414	0.31614	0.20368	0.070567	0.69634	0.51652	0.02763	0.59764	-0.62061	0.82929	-0.55031	-0.66127	-0.3028	-0.73887	0.76801	-0.35362	0.69588	-0.73709	0.074902	0.87027	-0.019756
ALPI	-1.206	-0.59188	0.23091	-1.3929	0.79364	0.21729	0.32302	1.6013	0.45199	-0.14432	-0.025317	0.12159	-1.4702	-0.41501	0.06196	-1.1711	0.35124	-0.34327	-1.6541	0.45199	1.1007	-0.41844	0.76784	0.91903	0.91319	-0.072582	-0.50318	0.22664	-0.029344	0.64134	-0.30916	-0.091105	-0.12422	1.3336	-0.40791	1.6847	-1.0501	0.98293	-1.7288	0.50177	0.14475	-0.41885	1.3475	0.065537	-1.1158	0.55224	1.3035	0.20063	0.63136
ALPK1	-0.1545	1.2602	-0.41229	-0.17664	0.34226	-0.68827	-0.26901	-0.80354	-0.27879	0.86105	-0.46214	0.31983	0.20909	-0.69552	0.41589	0.27724	-0.78745	-0.47174	-0.02878	-0.024334	0.0073109	0.050115	1.2423	-0.24128	0.030773	-0.37208	-0.50582	-0.11317	0.1731	0.38979	0.52613	-0.48545	-1.1478	1.4109	-0.19679	-1.2815	0.066598	0.18813	-0.51875	-1.3759	-0.57087	-0.37462	-0.84047	0.1731	0.10755	1.0666	0.01838	-0.18459	-0.74777
ALPK2	0.77487	0.86425	-0.16911	-0.65557	-0.59674	-1.1231	-1.4478	-0.26336	0.048492	0.48839	0.0028073	-0.29128	-0.21596	-0.17582	-0.095004	1.7693	-0.020366	0.056139	-1.2671	-0.39907	-0.23472	-0.5492	-0.26156	-1.1905	-0.09934	1.2526	0.56642	-0.16566	0.47705	-1.284	-0.95332	-0.53343	-0.2	0.52835	-0.25515	-0.037417	-1.2544	-0.66304	0.67849	1.9855	-0.21715	-0.89984	-0.55085	-1.4923	-0.95332	1.1048	-0.18597	0.27612	0.3099
ALPK3	-2.22	-1.8245	0.011116	0.53881	1.8548	0.93747	1.9396	-0.28256	-1.3533	-0.39256	-0.13157	-0.35796	0.005635	0.91535	0.3861	-0.37145	-1.2329	1.4624	-0.18955	-0.25274	-1.3504	0.25432	-0.24517	0.20317	0.067244	0.64668	-0.65471	0.88311	-0.49956	0.28217	-0.39762	0.42436	0.16791	-0.44375	0.4348	-1.6328	0.98521	1.3523	1.3914	1.3615	0.96284	0.95665	0.87345	2.4302	-0.58004	-0.65094	-1.3007	0.63845	0.77866
ALPL	-0.32844	-0.65228	0.20212	0.8491	1.1439	1.0108	1.1683	-0.5733	1.7866	0.11415	0.44476	0.50849	0.34689	0.57055	-0.69815	0.26127	0.35685	0.46311	-0.4918	-0.26509	0.53322	0.54453	-0.03837	1.286	0.053911	0.29083	-0.2335	0.8491	-0.24102	-0.51911	-0.47577	1.1682	-0.58152	-3.111	-0.73277	-0.95613	-1.2907	0.14211	-2.5116	-1.4937	1.1385	0.15065	0.3987	1.1644	-0.66965	-0.98863	-0.8171	0.079753	0.69692
ALPP	-0.5744	0.81135	-0.51953	0.073502	-0.88432	0.93937	0.44109	0.22522	-1.2093	-0.68913	-0.1089	0.084529	0.3822	-1.0328	0.22691	-0.29044	-0.18373	-2.7213	0.22202	-0.83065	0.34382	0.022299	0.38222	-0.17158	0.66465	-0.22314	-0.036265	-0.48092	0.96585	0.23128	0.24921	-2.3496	-0.25589	0.90543	0.3604	-0.31596	-0.11326	0.40535	-0.37192	-0.94498	0.25919	0.77638	-0.42591	0.31817	0.87485	-3.9256	0.26078	0.073248	0.23631
ALPPL2	-0.11539	0.73701	-0.023856	-0.30057	0.17982	0.82759	0.4858	-1.5065	-0.55596	0.53297	-0.010401	0.47742	0.29878	-1.1163	1.0242	-0.13031	-0.47226	-1.0226	-0.51197	0.80643	0.72016	0.11387	2.7462	0.51164	0.53602	-0.48005	0.45593	0.17982	-0.45019	0.31028	0.25367	-0.81061	-1.5769	0.79211	0.11416	-0.49285	-0.67845	1.1042	-1.5021	-0.89455	-0.60771	0.52908	0.13316	0.6047	1.7963	-0.72322	0.61425	1.6699	0.40799
ALS2	-0.38423	-0.45737	0.4751	0.17659	-0.75413	-1.0245	-0.4382	1.6356	0.56308	-0.63358	0.8738	-0.49326	-0.64936	0.45282	-0.19647	2.4754	-0.043506	2.6476	0.45594	0.75937	0.75901	0.057656	0.5494	0.51232	-0.53826	0.15851	-0.75064	0.1314	-0.086449	-0.68809	0.9876	0.097826	0.14607	0.39569	0.50039	0.41221	-0.65671	-0.29115	3.1263	1.4361	1.2004	0.26348	0.18522	-0.26976	-0.017663	-0.32787	-0.23317	-0.25659	0.18522
ALS2CL	-0.02364	1.4072	-1.0103	-0.18693	-0.18693	0.26527	-0.64999	-1.2368	-1.0147	-0.70858	-0.85111	0.14135	0.40218	-0.6252	0.80871	-0.29503	-0.25854	-1.6698	-0.25735	-0.26794	0.73603	-0.63885	2.5272	-0.46408	1.1272	-1.4245	0.025546	-0.46001	-0.62051	-0.38287	0.23904	-1.8613	-1.1689	-0.40037	0.48105	-1.1544	0.57365	0.35833	-1.5538	-2.5222	-0.34559	1.1363	0.022386	1.5437	0.44533	-1.8828	0.4304	0.61546	-0.18739
ALS2CR11	0.089714	-1.2908	0.010552	-1.4735	-0.20064	-1.0292	1.5867	-0.92697	-0.31338	0.29148	-1.481	0.036684	1.1826	0.64644	-0.71905	-1.3139	0.79839	0.41716	-1.6891	1.8101	-0.23179	0.75991	-0.277	-0.69128	-0.35834	0.27508	0.55574	-0.42288	0.80158	-0.098687	0.35029	-0.86086	1.7575	-0.50232	-0.59957	-0.90391	1.8565	0.3091	0.014078	-0.23682	0.46307	-1.0814	0.25273	-0.58045	-0.29181	0.97438	-0.15381	0.040791	0.25191
ALS2CR12	0.28148	0.63266	0.59676	-0.58937	-1.0178	-0.88194	-0.75522	0.95424	0.35843	0.6498	1.0632	1.1431	0.19973	-0.15694	0.39261	1.4002	0.34571	0.50637	-0.23003	-0.089034	-0.99487	-0.5942	-0.55729	-0.025321	0.43157	0.041422	0.44568	-0.26153	0.40038	-0.52874	0.38477	-0.73193	-0.36516	0.066876	0.88279	1.4303	-2.1461	-1.2749	1.1637	0.12448	0.84148	-0.49065	-0.34058	-0.17196	0.14429	-1.337	0.88292	-0.40397	-0.43887
ALS2CR4	-0.3187	-0.18521	0.71393	0.072654	-0.79288	-0.63629	-0.50196	1.2536	1.163	-1.1941	-0.080812	0.32018	0.70836	1.2617	-0.60838	0.94157	-0.32139	1.3231	0.23433	1.8197	-0.22275	0.5787	-1.8737	-0.13369	-0.035904	0.0030337	-0.42519	-0.73895	0.1051	0.15218	-0.48062	0.83158	0.84917	0.64308	-0.99892	1.4677	0.10111	1.2982	2.1615	2.5807	0.35358	0.18473	0.47418	0.448	-1.7412	1.832	-2.0677	0.18636	-0.56901
ALS2CR8	-0.040785	0.45655	0.68982	0.31271	-0.54065	-1.4389	0.23045	2.2645	-1.0144	0.51346	1.2734	-0.86602	-1.3434	0.17364	-0.46031	1.12	-0.12204	1.1462	-0.19009	-0.21703	-0.084222	0.069898	-1.7645	0.6376	-0.92914	0.71024	-0.52637	0.08878	0.34461	-0.6679	-0.12204	-1.3195	0.76326	0.42738	-0.16617	1.2615	-0.47858	-1.0328	2.4336	1.3272	0.18999	-0.16578	0.98578	-0.086395	-0.84144	-1.2591	0.63207	-1.04	0.21807
ALX1	-0.050788	0.047043	-0.61121	0.42984	0.82373	1.7052	0.82372	-0.32838	-2.0402	-0.40724	-0.57532	-1.1564	1.2693	-1.2448	0.3502	-1.4244	-0.22696	-2.0307	-0.41194	0.052195	0.66833	0.92562	2.1851	0.96785	-0.24646	-0.86357	-1.3931	-0.28968	-0.56021	-0.33872	0.43043	0.18554	-0.46419	1.7652	-0.23683	-0.56511	-1.6151	1.6701	-1.7258	-1.1498	-0.080684	-0.12785	0.32642	0.15547	-0.13135	-0.30975	1.699	1.3525	-0.28202
ALX3	1.0528	0.26125	-0.56145	-0.16925	-1.6177	1.0892	0.087787	-0.63863	1.4849	-0.53273	0.47684	-0.064434	0.53844	-0.48305	-0.33268	-0.26822	0.81726	-1.6442	-2.1562	1.4849	-0.82729	0.27309	2.2287	0.098563	-0.44577	-0.73515	-0.043643	-0.77756	-0.82786	0.42492	0.9342	0.033485	-0.31342	-0.42377	-0.2691	1.2534	0.6687	0.51432	1.4941	-0.069459	-0.69426	-0.65289	-0.10167	-0.71051	1.5233	-2.6661	1.0891	-0.0036441	-0.41241
ALX4	0.47231	0.948	0.7772	1.4136	-0.859	-1.3128	-1.3729	-1.3735	-1.1416	0.53282	0.29587	-0.52911	-0.79456	-0.039118	0.46982	0.19093	0.36537	-0.22149	-0.23658	-1.7241	-0.43406	-0.59075	-0.22995	0.99272	1.076	-0.076955	0.60938	-0.080598	1.2869	-1.0738	0.45299	-0.9062	-0.18317	1.1643	-0.8272	-1.0155	-1.4573	-1.4034	0.9221	-0.27228	-0.81131	0.63993	-0.83384	-1.7786	0.2308	0.141	-0.57621	1.1566	-1.2579
AMAC1	0.30677	0.23028	0.13417	0.4749	0.014731	0.52249	-0.31487	-0.65359	-0.48695	0.58201	0.68381	-0.43713	-0.32573	-0.6362	0.57632	-0.2223	0.87411	-2.1169	0.5029	3.0596	1.4981	-0.95287	-0.97646	0.3893	0.49877	-0.79119	0.74222	1.4505	1.8689	-0.34627	0.93712	-0.99596	-1.1443	0.46692	0.12164	-0.72376	-1.43	-1.0229	-2.6978	-2.3237	-0.4377	1.3881	-0.17019	-0.84135	1.7694	-0.53502	2.3927	0.50338	-0.16929
AMAC1L2	-0.47141	0.37946	-0.044393	0.41857	0.98609	0.85566	2.3938	0.06532	-1.1655	0.34859	0.93895	0.50683	-0.42166	-0.62947	0.52035	1.2554	-1.2093	-0.64079	-2.1721	-2.1744	0.54373	-0.36431	1.0404	0.85296	0.78598	0.43939	0.28059	1.1485	0.076914	-0.22336	-0.36737	-0.66038	-0.81823	1.9273	0.27489	0.31706	-2.2185	-0.77782	-1.8988	-0.48292	0.33164	0.086715	0.19936	0.076914	1.6695	-2.1023	-0.57461	0.52608	0.53788
AMACR	-0.39883	-0.32827	-0.54325	-1.0028	-1.5198	-1.3276	-0.49999	-0.59156	1.4745	0.46121	-0.50279	0.5926	0.20173	0.69186	0.20754	-0.38702	0.24869	1.6594	0.60478	0.16292	0.49535	0.050831	-0.072956	-0.38008	-0.70565	-0.24753	-0.037928	0.45307	0.4559	0.11802	-1.508	0.37141	-0.13943	-2.3013	0.53773	-0.89233	0.83489	0.046743	2.3486	1.4536	-0.2558	0.57204	-0.41948	1.5006	-2.3434	0.22707	-0.17943	0.22218	-0.057014
AMBN	0.49246	-0.035016	-0.13335	-1.143	1.2755	-0.32162	0.87765	1.2755	-0.39731	-0.049398	-0.28948	0.1199	0.58097	-0.76818	0.22551	1.8105	-0.54984	-0.91452	-0.48555	1.112	0.20721	0.49748	-0.35662	0.44783	0.04665	-0.35258	-0.5751	-0.20299	0.35844	0.16302	1.6977	0.14482	-1.3393	1.7715	0.071461	-2.2284	-0.30305	0.47784	-2.4879	-1.2147	0.0042448	0.86342	0.83685	-1.5209	0.48714	-1.3517	-0.020505	1.4419	0.35844
AMBP	-0.29786	-1.5557	-0.74255	0.31986	0.036242	0.7892	-0.095127	-1.9993	1.1194	0.082269	-0.38265	0.24791	-1.4228	0.47042	0.68454	0.31504	0.51329	-1.8233	0.0055922	2.3647	-0.23947	-0.19149	1.3789	0.2432	-0.81217	-0.35586	-0.25576	-0.16132	-0.37681	0.069759	-0.16787	-0.16132	-0.34296	0.59861	0.19106	-1.6577	-0.99938	1.1105	-1.8762	0.14736	-0.44075	-0.067528	-1.0498	-2.7684	0.49273	0.71612	0.026291	1.4388	-2.1526
AMBRA1	2.1341	1.4048	-0.53284	-0.42709	-0.77401	-1.9169	-2.7128	-1.1878	0.20517	0.098775	-0.052952	1.4315	0.83488	0.76194	0.20046	2.2977	0.98462	-0.26611	0.64681	0.7816	0.13498	0.94432	0.7687	0.18964	-0.15199	-0.88083	0.55406	-0.66649	-0.44214	-0.030995	-0.0081125	0.68389	-0.63184	-1.9685	-1.377	-0.81297	-0.13382	0.057732	2.3497	0.61802	-0.44214	-0.71931	-1.5057	-0.25675	-0.37446	1.9471	0.052415	1.1965	-1.0551
AMD1	0.90847	0.24834	-0.30263	-0.78177	-1.0147	-0.098984	-0.95021	-0.073625	-0.18888	-1.113	-0.064388	0.32042	0.81147	0.13572	-0.41572	1.1476	-0.69286	0.34442	-0.28592	-0.18888	0.44255	-0.6792	-1.7585	-0.043019	0.081954	-0.19477	0.84112	-1.4446	0.36427	-0.1705	0.60473	0.24894	1.2491	-0.11446	0.25964	1.1706	0.45162	0.45328	3.8812	1.7016	-0.23604	-0.47664	0.91438	-0.57886	1.452	1.1177	0.38143	0.24146	0.85228
AMDHD1	-1.0112	-1.2759	-0.4128	1.4015	0.63454	1.3629	1.5101	0.14633	0.78177	-1.7124	-0.93819	-1.8024	-1.0845	-0.39218	-0.52002	-1.3864	-0.58645	-0.33322	-0.28323	0.099008	-0.61854	-0.50076	-0.94109	-1.7747	-0.19901	-1.2922	-0.98241	-0.85738	-0.34529	-1.6664	-2.2502	-0.51339	0.1245	-0.34029	-0.81547	-1.5306	-1.4003	-0.73187	-1.4705	0.31616	1.2366	0.33633	0.22279	1.4015	-1.3495	0.3903	-1.0896	-1.3864	0.25255
AMDHD2	-1.1473	1.561	-0.67556	-0.56686	0.73255	-0.40481	0.33538	0.033475	-0.47472	0.42551	-1.1238	0.048261	1.3964	-1.4418	0.39411	0.34951	-0.44161	1.1116	-0.032885	-0.032885	0.50654	-0.83892	-1.1256	1.1659	0.78557	-0.41956	-1.2026	0.088203	0.3217	0.69641	-0.44161	-1.0011	-0.39047	1.8535	0.827	-0.43461	-0.66531	0.022961	-0.34107	-3.3175	0.42355	1.9821	-1.6073	-0.89904	-0.08675	-1.752	0.87529	0.65582	0.128
AMELX	1.0916	-0.045333	-0.016478	-0.38256	-0.7664	-1.4695	-0.17754	0.61423	0.40204	-0.02112	0.56333	3.5486	-0.40478	0.31911	-0.1903	2.5926	-1.0246	0.13177	-0.83119	0.022399	0.7948	-0.33872	-0.40425	-0.018078	-0.65376	1.8453	0.11731	0.022399	0.31511	-0.10188	-0.92911	0.29956	0.28958	-0.86359	-0.45991	0.21777	-1.5355	0.0099502	-1.7639	2.4849	-0.96859	-0.94247	-0.20339	-1.4327	-0.27121	0.88847	-0.51628	0.57811	-0.74641
AMELY	-1.1124	-0.011107	0.0077783	-0.18372	1.9423	1.572	0.45576	-0.28863	-1.7182	-1.0962	0.09314	0.0080749	-2.1277	-0.41996	0.41062	-1.3374	-1.4896	-1.2981	1.6522	-0.67983	0.73374	0.10534	1.0599	0.10952	0.11701	-0.10558	0.45077	0.82592	0.60297	-0.032103	0.4263	1.0046	-1.1252	0.69726	0.46245	-0.37454	0.42074	0.010137	-1.3651	-1.4487	-0.011107	-0.49821	1.0004	0.095418	1.2121	-0.99286	0.081972	-0.088037	-0.21963
AMFR	0.688	0.54904	-0.40492	0.60785	-0.20146	-1.1604	-2.4569	-0.94324	-0.087359	0.70001	-1.5592	-0.39055	0.87033	0.42019	0.22147	-2.4123	0.90591	-0.86332	0.64524	0.29561	0.07707	0.42704	-0.48583	0.68794	0.56332	-0.65344	-0.84277	-1.1349	-1.1349	1.1121	-1.4045	-0.68041	-0.69375	-0.6451	-0.39765	-0.083054	1.3102	0.50789	0.55252	-0.81605	-0.15966	0.56807	-1.0299	1.4699	-0.90933	0.14305	-0.17149	0.97604	0.36331
AMH	0.098994	-0.63229	0.46856	1.0357	0.21811	-0.46158	-0.51591	0.98821	0.1285	-0.74631	-0.27558	-0.59336	0.0080269	1.2435	-0.26886	0.35225	-0.75652	1.6647	0.5835	0.9966	0.55207	0.60516	-1.2382	-0.32779	-0.50171	-0.4572	0.19204	0.7599	0.97213	-0.80947	0.77344	1.0735	1.0401	0.38859	0.72455	1.6827	1.0844	-0.032925	2.7416	1.2206	0.19466	-0.0035604	0.85498	-0.50769	-1.6228	2.4018	-1.0623	0.51815	0.51815
AMHR2	-0.2677	-0.19151	-1.2326	-1.6188	-0.43951	1.1985	0.62943	1.5045	-0.0095539	-0.27424	-0.52625	0.31649	-0.19151	0.80596	-0.3459	1.0257	-1.1145	0.10671	-0.73239	-0.73239	0.44278	0.3389	1.3187	0.13499	-0.093553	-0.71075	0.26228	0.42165	-1.0493	0.22484	0.17797	1.1768	0.37447	1.4627	-0.50787	0.99232	-0.54176	0.88518	-2.6488	-0.95676	0.12012	-0.19457	1.0863	-0.39016	0.30872	0.30701	-0.28531	0.83878	-1.3273
AMICA1	-0.75069	-1.1131	0.71099	-0.055286	0.56544	0.36055	0.31461	0.019051	1.3929	1.0127	0.36525	0.40601	0.091891	-0.57303	-1.0161	0.40851	-0.55744	-0.040464	-1.5758	-1.2924	0.10577	0.084893	-0.43308	-0.26891	0.36055	0.92467	-1.6907	0.46253	-0.088469	-0.19729	0.3349	-0.18346	0.43876	-0.30143	1.224	-1.1713	0.7252	0.41526	0.15422	-2.6764	1.0091	0.71599	0.62943	0.09183	0.11985	-0.6076	1.2711	0.70817	0.74716
AMIGO1	-0.56953	-1.424	-0.74662	1.0543	0.75048	0.82256	0.29774	-0.059126	0.84338	-0.54614	-0.052096	-0.64051	0.14104	1.0521	0.47765	-0.066839	0.67786	-0.27823	-0.017181	1.1623	0.87808	0.9035	1.2334	-1.1597	0.10309	0.26627	-0.52328	0.025566	-0.64972	0.16005	0.18374	0.63157	0.75674	-1.7581	-0.086525	-1.3438	1.7188	1.2087	-0.12976	0.96844	-0.35779	-1.2044	-0.24774	0.83357	-0.94353	1.2784	-1.1387	-0.74126	-1.2438
AMIGO2	0.051626	0.47149	0.78559	0.38257	0.59593	0.064117	0.47492	0.319	-0.3692	0.77125	0.10803	0.86738	-0.08851	0.60439	0.11056	0.63783	-0.6162	0.66111	0.21507	-0.26746	-0.87939	-0.59451	-0.12396	0.75029	0.57574	0.91079	0.34956	0.61241	0.62187	-0.03377	-0.24026	-0.20845	-0.2384	-0.094177	-0.90068	-3.1622	-1.1429	-0.17434	-2.3533	-0.23793	0.87719	0.97062	0.16459	1.2527	-0.20845	-1.6744	-0.077369	0.13631	0.72003
AMIGO3	0.085713	-0.8182	0.93804	1.1342	0.60878	0.29227	0.1021	0.24442	-0.042676	-0.53057	1.0168	0.70431	0.10531	-0.18403	0.20107	-1.2959	-0.069868	-0.97902	-0.45519	-0.20149	0.86896	-0.10069	-0.83363	0.070616	-1.1535	-0.80312	-0.36288	0.43451	0.23289	0.34658	-0.37498	2.3482	0.94743	0.35396	1.0688	1.2687	0.57706	0.74804	1.0307	-1.0961	-0.52136	0.21873	-0.43326	-0.23502	0.89801	-0.41567	-1.3224	0.13479	0.98062
AMMECR1	-0.11131	1.4766	-0.49119	-0.56698	-0.7491	-0.046227	-0.79368	0.035611	-0.13164	-1.1295	-0.9089	-1.2279	0.01609	-0.71599	-0.059062	-1.3642	1.234	0.041969	-0.094841	0.355	1.2317	0.14816	-0.95275	-1.424	-0.20648	-1.2637	-0.42718	-0.13372	-0.22889	-0.32137	-0.79634	-0.065913	0.12958	0.86525	0.47623	2.1507	1.1333	-0.086468	5.6144	0.63405	-0.12506	-0.24165	-1.3118	-0.32426	-0.65365	2.1174	-0.10833	-0.21421	0.88216
AMMECR1L	0.92195	0.93145	-0.24801	1.1659	-1.4312	-1.1161	-1.4691	-0.59839	1.1329	-0.79755	0.0408	0.26237	1.6217	0.70558	-0.9189	0.92201	0.038917	0.48788	0.65851	-0.69567	-0.98072	0.24154	0.28029	-1.3125	-0.50566	-0.11932	-0.10202	-0.51799	0.0078502	-0.27219	-0.66959	0.015958	-0.1991	-0.79863	-0.061582	1.1702	0.83752	0.59979	3.2384	0.82424	0.14002	0.19719	-0.39161	0.35095	-1.1988	1.5128	-0.52799	1.4151	0.21388
AMN	-0.41993	0.59156	0.16841	0.6497	1.0484	1.1261	0.51403	0.60977	-1.7345	0.20029	0.69986	-0.25567	-0.52428	-0.77517	0.53273	-0.63067	-1.4659	-0.13775	0.0096281	-1.3752	0.45794	-1.3017	0.53581	0.13546	0.67082	-0.35399	0.11577	0.70531	0.36608	-0.69278	0.7019	-0.8846	-0.25987	2.7178	0.93895	0.73583	-0.93997	-0.20809	-2.0528	-1.5123	-0.30506	0.38659	0.80549	-0.25825	1.1742	-0.93761	-0.65255	-0.07089	-0.19194
AMN1	-0.19777	0.8331	-0.89878	-0.30404	-1.0695	-1.5689	-0.35289	-2.3154	-0.20071	0.44729	-0.68226	0.30669	1.7264	0.26515	-0.41007	0.87421	0.61267	-0.62838	1.9931	1.1489	0.092959	-0.25345	0.34998	0.68688	-0.049789	-0.53105	-0.48214	0.31984	-1.2053	0.079018	-1.0049	-0.30157	-0.044484	-1.1626	0.2067	-0.47169	-0.15418	-0.35266	-1.0808	-0.12754	0.38021	0.55208	0.0072584	1.5222	-0.52897	0.44496	-0.52095	-0.051927	-0.25605
AMOT	-0.07921	0.063645	0.21959	-0.2088	-0.24548	-1.5306	-1.3078	-0.10703	0.066077	0.75465	-1.3352	0.90686	0.79451	1.3698	-0.11866	-1.4279	2.6323	-0.10247	0.11506	0.31689	-1.5007	1.2473	0.79037	-0.098738	0.15651	-0.72995	-0.12092	-0.73054	-0.091847	1.4658	0.38497	-0.80867	-0.56506	-1.016	-0.5442	-1.0765	1.0899	0.4813	1.8882	0.36527	2.037	0.1258	-0.65216	1.2046	0.43368	-0.10595	0.27017	0.43307	0.73336
AMOTL1	0.38004	0.048693	1.5861	0.21561	0.69625	-1.6841	1.7383	2.8647	-1.1139	0.56148	0.62636	-0.37031	-0.47153	0.16967	0.1534	0.98269	0.93913	1.9344	0.28051	-1.0721	0.28067	-0.2122	-3.3524	-0.73746	0.55907	0.53651	0.17882	0.93913	0.21384	-0.33653	0.61014	0.43631	0.35745	0.99017	0.74364	-0.3897	-1.2412	-1.4161	2.5592	1.4911	0.59592	0.47254	0.11567	0.043548	-0.80025	0.072916	-0.94443	0.0070866	0.21384
AMOTL2	-0.18791	-1.8109	0.065352	0.51623	0.91353	-0.10171	0.35069	-0.3829	0.40882	-0.7334	-0.48134	-0.55514	-0.40011	-0.53433	-0.18775	-0.61089	-0.25651	-0.36193	-0.050453	0.61798	-0.65042	-0.19055	-0.38905	-0.47467	-0.20957	0.48424	-0.60183	-0.050453	0.34252	0.13383	-0.25651	0.11394	0.55522	0.59497	0.20155	0.63537	1.2178	0.066919	-0.071896	-0.27623	-1.0768	-0.1331	1.7706	-0.47019	0.81057	1.7877	-0.99265	0.20835	-0.32753
AMPD1	0.54735	0.32069	0.43337	-0.54336	-0.68326	-1.3301	-0.5753	0.85629	0.85002	-0.056484	0.49649	0.16642	-0.86171	0.89762	0.21785	2.1351	-0.73447	0.61706	-1.9316	-0.30973	-0.14058	0.27973	0.058451	-0.62675	0.21673	0.76312	-0.014532	-0.22129	0.85629	-1.0581	0.25844	0.59287	0.71142	-0.6628	-0.22411	0.65052	-1.7658	-0.3595	0.93734	3.5613	-0.32284	-0.8431	0.0047052	-1.8138	-0.60937	1.8156	-0.17348	0.027017	-1.8982
AMPD2	-0.62072	-0.069927	-0.92284	-0.4947	0.54409	1.3647	0.00089929	-1.313	1.0586	0.30931	-1.2162	-0.1797	0.68151	0.42447	0.25726	-0.58691	0.52162	-0.39623	-0.15901	0.80649	0.3386	0.61545	1.3129	0.43736	0.078824	-0.72505	0.25664	-0.0073439	-0.069927	0.64393	-0.47163	0.52322	-0.071895	-0.9154	0.29609	-0.99276	1.3524	0.86828	-1.9232	-1.3132	0.13693	-0.73804	0.36059	-0.45264	-0.44739	1.6509	-0.48668	0.68588	0.32056
AMPD3	0.25277	-0.99102	-0.99771	-0.47965	-0.44865	0.40488	-0.72751	-1.8678	0.81965	-0.5431	-0.87268	-0.95158	0.0083095	-0.26362	-0.13963	-0.76398	0.7092	-1.3306	0.64235	1.5523	-0.89906	0.72948	1.3898	0.15463	0.106	-1.0336	-0.071708	-1.1965	-1.1562	0.60005	-0.41737	-1.6638	1.6225	0.22684	0.24429	-0.43564	1.8477	0.35032	0.54557	-1.1001	-0.64923	-1.0293	-0.54042	-0.31077	-1.3045	2.4391	-0.37605	0.26373	-0.56347
AMPH	-0.95602	0.20843	-1.1247	-0.018644	0.61473	0.5051	0.069934	-1.3136	0.69652	-0.22513	-1.0849	0.045609	0.42051	0.39703	-0.046254	-1.7257	-0.053679	-0.73097	-0.25543	0.99367	-0.13215	0.65249	1.1796	0.76537	0.14997	-0.6059	-0.0097671	-0.61374	-0.90352	0.56319	-0.50471	0.25823	-0.082169	-1.1744	-0.022152	-0.79338	0.8137	1.3307	-3.0126	-0.79172	-0.31329	-0.51756	0.091576	0.66374	-1.6278	1.4419	0.0988	0.3457	-0.16202
AMT	0.017043	-1.6721	-0.22109	-0.39976	0.34898	-0.15717	1.2964	-0.50056	1.7768	-0.74608	-1.0742	-1.2765	-0.18107	0.26736	0.31653	-0.91448	-0.073077	1.0693	-1.1132	0.22005	-0.3879	0.93367	-0.085452	1.0675	-0.55554	-0.040672	-0.87728	-0.34084	-0.19573	0.44527	0.25897	0.345	-0.38657	0.45484	0.30171	1.3505	1.7132	0.86798	1.1334	-0.9942	-0.68547	-0.81293	-0.2183	-0.34767	-0.80897	2.3704	-1.3101	0.72785	0.78374
AMTN	1.3035	0.86756	-0.030126	-0.27794	-0.61436	-1.405	-1.1269	-0.38657	-0.11535	0.6014	0.14001	0.087805	0.23347	0.015268	-0.24555	0.96351	1.0221	0.72466	0.40348	-0.51918	0.0013602	-0.72724	-0.15039	-1.233	-0.081568	0.71931	0.0469	0.057	0.85039	-0.66045	-0.65652	-0.64106	0.54501	0.40905	0.17844	0.34411	-0.17473	-1.089	0.66353	1.7268	-0.095526	-1.079	-0.81224	-2.0708	0.03641	1.4059	1.0157	0.24006	-1.5397
AMY1B	-0.65478	0.29341	-0.68896	0.24267	-0.82369	-0.58539	0.072008	-0.61623	0.54238	-0.30389	-1.1125	0.37538	0.88264	0.71556	-0.24986	-0.89867	0.17314	-0.63079	-0.77779	-0.40623	-0.72239	-0.097544	-0.15656	0.92995	-0.72027	-1.022	0.10789	-1.0455	-0.06971	1.1326	0.37907	-0.55143	-0.15999	-0.034951	-0.25585	-0.099561	1.6972	0.55118	2.2288	-0.56676	0.0626	0.54376	0.1059	-0.06971	-0.56641	1.4169	-0.7286	-0.056594	0.52881
AMY2A	-0.13486	-0.33355	-0.96325	0.22116	-0.66111	-1.211	-2.173	-0.12773	0.096131	-0.19203	-0.64107	0.66416	1.0666	0.26049	0.016893	0.27524	1.0423	-0.52497	0.69571	-0.24444	-1.3303	-0.25353	0.24866	0.94154	-0.089022	-0.54395	-0.58881	-1.2827	-0.77372	0.8064	-0.45207	-1.3417	0.36694	-1.0731	-0.80667	0.37042	1.7306	0.40211	2.6855	0.055962	-0.16756	0.72967	-0.58173	1.3176	-0.20003	2.1108	-0.75002	0.27524	1.0448
AMZ1	0.92147	-1.1319	0.27495	0.011187	-0.7292	0.23801	-1.018	-2.5843	0.099162	1.7163	-0.34764	1.3024	-0.014264	0.13525	0.905	-2.8106	0.78098	0.12917	-1.926	0.90376	1.7425	0.098963	0.85618	0.16385	0.3209	1.1275	-0.44526	0.25122	-0.39853	1.569	-0.53403	-0.74547	0.53113	-0.758	-0.037473	-2.3819	-0.23523	-0.017001	-0.62584	-2.627	-1.4407	-0.64033	-0.11163	-0.43956	0.98159	-1.4278	-0.15206	0.68515	-0.48567
AMZ2	1.2938	-0.31949	-1.4169	-0.39605	-1.0144	0.60199	-1.6564	-1.725	0.81988	-0.0074666	0.87637	-0.030578	0.14125	0.81478	-0.91241	-1.8247	0.47304	-0.6976	0.56202	0.60273	0.16804	0.87698	1.4948	-0.23782	-1.4405	-0.024357	0.2748	-0.4857	-0.85006	-0.17327	-0.52284	-0.048009	-0.16939	-1.0068	-0.84889	-0.85325	0.57801	0.58404	-0.0092563	-1.7895	-0.31949	-1.2498	0.29415	-2.0754	0.21228	-0.30903	1.9161	0.13029	-0.39921
AMZ2P1	0.10673	-1.0837	-2.4134	-1.4349	-1.9481	-0.10176	-1.3967	-2.0669	0.74894	0.44596	0.3027	0.70072	0.61	0.52973	-0.8668	-1.3656	-0.057032	0.25351	-0.71945	0.74894	-0.40804	1.2894	1.2454	0.69755	-1.1155	-0.03685	-0.28566	-0.11457	-0.78097	-1.0367	-2.6373	-0.16573	0.032071	-1.1603	-0.11147	-0.027776	0.3952	1.2346	-2.2316	-0.15727	-0.56275	-0.80528	0.55478	-1.5786	-1.0413	0.61222	0.38485	0.40054	-0.13236
ANAPC1	-0.021419	0.082971	1.0644	0.2134	-0.24696	-0.83268	-0.51713	2.8665	-0.15646	-0.62042	1.0175	0.2237	-0.071466	-0.25221	-0.58568	1.9887	-0.55372	0.95192	1.0735	-0.36654	0.4355	-0.67852	-1.4683	-0.56318	0.1698	1.0261	-0.10411	0.37042	0.2792	-0.58749	0.21379	0.49356	-0.024088	0.29645	0.10689	0.0053564	-1.2852	-1.4748	3.0763	2.3162	0.36659	0.47585	-0.94504	0.2792	1.2104	-0.58479	-0.21042	0.0022935	0.0012145
ANAPC10	0.64829	-0.38071	0.57783	-0.20546	-0.80947	-1.6218	-0.4062	0.65148	-0.47107	0.56663	-0.17551	-0.05331	-0.41402	-0.13843	-0.67427	-1.1525	1.0133	0.22816	0.35627	0.63706	-2.2484	0.60068	-0.41216	-1.0673	-0.4798	-0.55081	-0.16366	-0.30294	-0.82648	-0.52592	-0.6495	0.88388	0.31735	0.4348	-0.61842	0.14248	-1.0986	-1.1261	1.6205	-1.8245	0.028992	-0.39689	0.13968	-0.77959	-1.2887	1.2698	0.94144	-0.45288	-0.026856
ANAPC11	-1.7548	-2.0841	-0.12901	0.22168	0.26089	0.41657	0.13035	-0.77178	0.62029	-0.036439	0.42373	0.077619	-0.73228	1.1213	-0.29529	1.8922	-1.5035	0.92421	0.10632	1.3296	0.23453	0.20759	-1.7003	0.26089	0.11831	1.0657	-0.72099	0.97529	0.85226	-0.27583	0.45629	0.98814	0.25351	0.18066	-0.5466	-1.6155	-0.99312	0.45141	-4.9257	0.59076	0.30028	-0.21033	1.2457	-1.5483	-2.0996	0.23285	-0.25277	-0.3399	-0.051332
ANAPC13	0.83833	0.50527	0.42091	0.7919	-1.2599	-0.46678	-1.114	1.1257	-0.19154	0.77875	-0.44285	-0.5277	-1.0298	-0.21257	-0.7007	0.60689	0.027242	0.52156	0.9418	-0.99629	-1.0048	0.67792	-1.4418	-0.36831	-1.0444	-0.55833	-0.65585	-0.4659	0.50527	-0.065362	-0.64651	-0.86281	0.89965	0.6114	-0.22276	1.099	-1.0343	-1.5323	1.1505	2.0406	-0.58433	-0.049047	-0.80969	-0.45981	-0.49408	-0.97766	-1.8184	-0.14385	0.38883
ANAPC1P1	0.45106	0.74738	0.97866	-0.049504	-0.46436	-1.7338	0.29446	2.4616	-0.50811	0.134	1.3292	-0.67134	0.29212	0.28471	-0.33676	0.46672	-0.023117	1.6852	-0.57082	-0.89936	-0.29449	-0.10541	-1.9404	-0.43486	0.79288	1.0008	0.28897	0.136	1.3103	-1.2468	-0.03858	-0.40534	0.42458	-0.037035	-0.30593	1.9635	-1.3311	-1.036	2.8419	2.6062	0.34092	0.60182	-0.95875	-0.42411	0.9567	0.092538	-0.14566	-0.37156	0.5061
ANAPC2	1.0789	-0.45024	-0.5868	0.031137	0.98357	0.9055	-0.029319	-0.80408	0.54686	-0.68714	-1.0044	-0.21278	0.05314	-0.19721	0.082929	-1.2665	-0.1587	-0.56756	-0.55845	0.78372	1.0819	0.12969	0.088899	0.18077	-0.081755	-0.39619	-0.68061	-0.75195	-0.60315	1.0269	-0.39688	0.35185	0.78141	-2.6284	0.085475	-2.172	1.4624	0.51427	-0.85474	-0.30848	0.28694	-0.3899	0.20684	0.2356	-1.4645	1.6006	-0.17314	-0.069549	0.21563
ANAPC4	-0.1808	-0.16726	0.49972	-0.34136	-1.4118	-0.65455	0.049945	-0.53443	1.4411	-0.40456	0.024457	-0.077214	0.2007	0.96838	0.5107	-0.10605	-0.021326	-0.2401	0.38329	0.013365	-0.49738	-0.1299	-1.3739	-0.58101	-0.94394	0.079139	-0.044568	0.18415	0.56037	0.063157	-0.13061	0.18415	-0.52224	-0.20469	-0.30845	2.2631	0.87608	-0.31241	4.6593	2.4752	0.33078	-0.27654	1.3719	0.54054	0.12264	0.77441	-1.0374	-0.02019	0.12327
ANAPC5	1.1518	-2.1656	-0.68372	-0.25987	1.0251	-0.18071	0.2913	-2.1522	0.76158	-0.51338	0.35697	-0.068487	-1.3646	0.53222	-0.12294	-1.1482	-0.25643	-0.41759	-0.19089	0.84984	0.14653	0.57417	0.69862	0.20505	-1.2006	0.17909	-0.02934	-0.25643	0.28405	0.28139	-0.39959	0.54371	0.45205	-0.19477	-0.088941	-1.1357	1.7077	0.13038	-2.628	-0.81162	-1.0637	-1.1853	0.70465	0.16773	-0.33439	1.7106	-0.58832	-0.94094	-0.0013992
ANAPC7	0.89437	0.20225	-1.5572	0.35352	-1.2806	-0.95709	-0.75088	-0.312	0.36883	-0.080357	-1.3541	-0.33717	0.83072	0.51296	0.13845	-3.0732	0.47535	-0.53439	-0.21276	-0.34246	-0.37029	-0.093346	-0.90083	0.1916	-0.12194	-2.3118	0.19951	-2.6667	-0.95868	0.21859	-1.9111	-0.3408	-0.50424	-2.3066	-0.2746	0.010529	0.9226	0.32998	1.8222	-1.462	0.62277	0.073541	-0.47751	0.95156	-0.21276	-0.12274	0.24421	0.6158	0.14827
ANG	-1.0834	-0.37017	0.28009	0.56185	0.76699	1.0925	0.35369	-0.84387	1.3815	0.89666	0.0779	-0.52711	0.27159	-0.45676	0.59615	-2.212	-0.56331	-0.13674	1.3565	3.1398	-0.7431	0.32856	0.33915	0.21456	-1.0338	0.612	-1.4464	-0.0059601	-0.3256	0.27623	0.5831	0.61005	0.16142	0.61461	-0.58908	-0.0091652	0.62675	0.91766	-0.92524	-1.5805	0.12243	-0.65367	-0.64073	-1.6789	0.34519	0.58676	-0.42635	-0.32949	0.43769
ANGEL1	1.1921	0.58568	-0.77618	0.31475	0.59098	0.73641	0.30649	-0.31267	-0.97365	0.082961	-1.5476	0.73978	0.41139	-0.24021	0.58539	-2.425	-1.1072	-1.2934	-0.38904	-0.97365	1.1956	0.62538	0.31263	0.034138	0.11998	-1.4225	0.26773	-0.6911	-0.12351	0.53865	-0.49052	0.078893	-0.28845	-0.26525	0.21421	-0.91422	1.096	0.91726	-0.7246	-0.91425	-0.42877	-0.37513	0.2358	0.49273	0.048577	0.49042	0.76522	1.1496	-0.30013
ANGEL2	0.79875	-0.44399	-0.33956	-0.60411	-1.3154	-0.63139	-1.01	0.19774	1.7458	-0.22016	0.28753	1.1189	-0.019731	1.037	-0.27041	0.41797	-1.0463	-0.60425	-0.47868	0.93452	0.23905	0.71191	-1.6775	-0.44219	-1.1116	1.1297	-0.60935	0.27256	0.23919	-0.50753	0.70461	0.43286	-0.47217	1.3214	-0.89574	2.5363	0.96551	0.29943	2.27	2.9078	-1.2414	-0.649	0.55564	-0.67492	0.091546	1.8774	-1.046	-0.49176	-0.36967
ANGPT1	-0.91775	-0.63021	0.74354	1.4368	0.35052	-0.33452	0.57785	1.2991	0.66788	1.5633	-0.81064	-0.73499	-1.5602	-0.50325	-1.1549	-0.77887	-0.70855	0.8282	-0.70744	-2.0187	-1.0244	-0.18338	-2.6885	-0.73865	-0.77185	0.52499	-0.31809	-0.79774	0.050116	0.72718	0.42767	0.71285	-0.05079	0.92785	0.3744	-0.28749	-1.2763	-1.8115	0.099634	-0.64565	0.67542	-0.25782	0.63739	1.2158	0.52213	-0.59023	-0.19486	0.066494	-0.51592
ANGPT2	1.4762	0.14479	0.41531	0.15914	0.93237	0.94699	1.7188	-0.16638	1.0611	1.4627	-0.29643	0.32083	-0.405	-0.28109	-0.19683	0.53668	-0.57128	0.8719	-0.058934	-0.33084	0.41383	0.71419	-0.56425	-1.2419	-0.16142	0.55098	-0.10455	-0.043877	-0.15836	-0.27382	0.82117	0.34499	0.37208	1.4349	-0.60167	0.95263	0.39083	0.034715	-2.7837	-1.5006	0.66607	0.67141	0.39515	0.31567	-0.5076	0.83887	-0.36863	0.10694	-0.52245
ANGPT4	0.051317	1.1361	-1.0456	0.67589	0.20346	-1.1485	0.93128	0.20346	-0.42994	-0.42571	0.874	0.17103	0.051042	-0.43229	0.18462	0.38392	-0.43222	-1.1182	0.16381	-0.47118	1.0201	-1.1936	-0.29872	0.90092	0.53422	-0.83617	0.79468	-0.53189	0.28502	0.54752	-0.39779	-0.85307	-0.044935	-0.32023	-1.037	-1.6699	-1.2456	0.88682	-2.6358	-1.7851	0.32466	1.6991	0.82271	-0.85655	1.5766	-1.1773	1.1383	0.55813	0.21491
ANGPTL1	-1.7012	0.026026	0.58591	0.62511	0.24005	-0.34282	0.18815	0.69944	0.43625	0.46719	-0.53309	0.87717	-0.11597	0.38157	-0.61918	0.78772	0.02732	0.448	1.0944	-0.17037	-2.4876	-0.29632	-1.2675	0.19119	0.82071	-0.015569	-0.49067	0.72044	0.026026	0.28609	-0.17715	-1.4944	0.77741	1.652	0.57816	1.1054	-0.040622	0.163	-0.24402	-0.54846	1.753	0.96932	-0.7817	0.62511	0.064872	-1.022	-1.052	-0.27073	-0.14535
ANGPTL2	-0.61977	-0.43982	-0.28074	0.62441	-0.34448	0.29585	-0.074666	-0.82411	-0.087272	-0.83109	-0.98489	-1.1223	-0.53031	-1.7231	-0.15943	-0.87513	-0.3869	-2.2155	-0.38999	-0.1486	0.26299	-0.12936	-0.38327	0.22772	-0.43477	-0.85342	-0.91927	-0.79937	-0.68442	0.69673	-0.52933	-0.22984	0.94664	0.47975	0.27875	0.31379	2.3181	0.96541	-1.0549	-1.5769	-0.35591	-0.16107	-0.0059629	0.27889	-0.38847	0.48364	-0.69283	1.0042	0.18845
ANGPTL3	-0.29905	-0.32258	-0.29541	-0.62322	-0.65643	-1.0675	-0.2193	0.56293	0.093556	0.23084	0.065906	0.11138	-0.059565	1.2663	-0.63106	0.096145	-0.076763	-0.62019	-0.85469	-0.85469	0.87935	-0.024849	-0.3016	0.19892	-0.85339	0.96855	0.26541	-0.36763	-0.21353	-0.6758	-0.81441	0.40135	0.85053	-1.1439	-0.68439	1.2408	-1.8517	0.2017	-1.117	3.5284	-0.46554	-1.0061	-0.71148	-0.83176	-1.2261	2.725	-0.69467	0.22266	-0.21353
ANGPTL4	-0.70598	0.12188	1.2242	0.40303	0.41612	-0.88734	0.52803	-0.079905	0.43109	0.95597	-0.21978	0.299	1.2192	0.97254	0.98087	-0.23872	0.80457	0.92389	-0.32026	1.146	-0.23498	-0.12789	-1.9381	0.59945	-0.32918	1.1928	0.22713	0.96544	1.1778	0.66134	1.2568	0.96168	0.17749	0.67675	-0.021658	-0.53611	-0.21201	-1.0621	-0.51548	-0.076222	0.83066	0.66941	-0.36571	-0.27505	0.050684	0.078365	-0.22925	-0.17939	0.10156
ANGPTL5	0.44795	0.25735	-0.59269	-0.41131	-0.86048	-0.88211	-0.61768	1.3582	1.153	-0.63903	0.93544	-0.52718	-0.30265	0.91464	-0.67429	1.771	-0.53287	-0.89066	0.065836	1.153	-0.22962	0.69408	0.12094	-0.10303	-1.4076	1.0025	1.4955	-0.18906	-0.4697	-0.9841	-0.80004	0.45376	0.76718	-0.17977	-0.95036	0.79971	-1.327	-0.05379	0.13543	1.5681	-1.2518	-0.61106	-0.20043	-1.1321	1.1208	-0.090246	-0.39942	0.045483	-0.68147
ANGPTL6	-0.60758	0.15884	-0.31021	0.070013	1.397	0.68549	-0.013243	-1.7531	-0.67268	1.0308	0.11636	0.066023	-0.86841	0.48327	0.79738	-0.60389	0.051118	-0.28194	-0.14204	-0.40993	0.50442	-0.41801	1.2267	1.3375	0.32652	0.83026	-0.26326	1.2425	0.35227	1.1254	1.0325	0.7789	-0.46834	0.051353	-0.12381	-1.703	0.081621	0.92656	-2.5483	-1.7858	-0.09476	1.2934	0.69468	0.74478	-1.2546	0.20047	-0.26591	0.010827	0.17457
ANGPTL7	0.94476	-0.70514	-0.34407	-1.2226	-1.0133	-1.2946	-0.41394	-0.34269	-0.24573	-0.36541	0.75932	1.4393	-0.60793	0.56816	-0.29885	-0.2037	-1.105	0.82542	-0.37054	-1.1564	-0.35175	1.1825	-0.6384	-0.46362	-0.76002	-0.72531	1.1341	-0.66462	0.55761	-0.38005	0.54758	1.2213	-0.28843	-1.1514	-0.47799	1.9776	-1.261	-0.67393	-1.2004	1.6786	-0.53907	-1.0602	0.44645	-1.4337	0.42961	0.51019	0.10773	-0.26564	-0.88194
ANK1	-0.23763	-0.70025	-0.17832	0.7744	0.25045	0.90788	0.58681	0.69894	0.20395	-2.1743	-0.48259	-1.5048	-0.52891	-0.11234	-0.24987	0.38308	-0.016583	0.27705	-0.023518	0.93144	0.51084	0.90851	0.27998	-0.63473	-0.35118	-0.76139	-0.512	-0.86139	-0.3588	-0.70535	0.32968	0.23603	0.33665	0.45272	1.0495	1.7705	1.0211	0.31787	2.3623	1.165	0.037114	-0.75795	0.56843	-0.17595	-0.30836	2.0725	-0.46841	0.63461	-0.11149
ANK2	0.19787	0.5655	1.0904	0.81063	-0.27915	-1.7572	0.66814	1.9145	-1.6411	0.25885	1.2869	0.0083473	-1.0421	-0.27718	-0.49306	1.3116	0.76837	1.0736	-0.65456	-1.6792	0.052052	0.59144	-1.3175	-0.034768	0.14846	0.97543	0.061357	0.92594	0.5655	-0.57247	0.18099	-1.0178	-0.267	-0.018118	0.59124	0.20073	-1.8968	-1.0775	1.8662	1.1156	0.37814	0.50492	-1.1384	-0.71959	0.26405	-1.0755	0.70959	-0.35755	-0.31532
ANK3	0.81543	1.4288	-0.57567	-1.0644	-0.90463	-0.20974	-0.0206	2.675	0.58465	-0.74728	0.38223	0.27942	0.92643	0.033941	-1.154	2.3842	-1.6191	-0.86891	-0.17097	-1.1172	-1.1051	-0.54922	-1.3981	-1.086	-0.28662	-0.81471	1.3965	-1.4626	0.38888	-0.078556	0.06327	-0.034856	1.3274	0.45228	0.048259	1.421	-0.46977	-0.51842	0.4603	1.2997	-0.72492	-0.32086	0.65128	-0.24231	1.4505	0.17178	-0.0012309	0.74305	-0.58191
ANKAR	-0.71485	0.73253	0.98124	0.39828	-0.90667	-1.1608	-0.081138	0.24927	1.1226	-0.60848	0.092218	0.11998	0.80586	0.21968	-0.6651	-0.64568	0.51373	-0.14111	-0.38455	0.12283	-0.61682	0.48141	-2.5686	-0.7285	1.2476	0.013816	-0.34659	-0.90421	0.13481	0.83617	0.41443	0.42432	0.11624	0.61965	0.19237	0.76435	1.4165	-0.85898	2.7749	1.4748	0.16923	0.60315	0.56758	0.2523	-0.9684	0.59997	0.64612	0.53857	-0.18816
ANKDD1A	-0.68411	1.0227	0.67524	-1.0509	-1.5337	1.3726	0.13061	-0.42802	-0.97477	0.90353	0.38525	0.4239	0.58312	-0.68319	1.0323	0.041673	0.20362	0.55347	-0.29606	-1.5911	-0.46315	-0.213	2.7725	-0.67677	1.4176	0.37712	0.37952	0.051121	0.53281	0.32691	1.0611	-1.7601	-1.188	-0.47301	0.21385	-0.75356	-1.0557	-0.93054	0.79071	-0.59368	-0.23715	0.065785	-0.12411	-0.21732	1.3843	-2.6152	1.2733	-2.0031	-0.035351
ANKFN1	0.2932	0.17592	0.29028	-0.77769	-1.8192	-1.8191	-0.70864	-1.1417	0.6085	0.32541	0.51826	-0.99857	0.078169	0.088959	-0.19111	0.23174	0.39444	0.13068	-0.048952	-1.644	0.036273	1.1126	-1.2581	0.022965	-0.59718	0.015824	0.88632	-0.34675	-0.32406	-0.23649	2.149	1.2392	0.23494	0.55946	-0.19259	-1.1333	-0.89745	-1.5638	-0.56854	1.1629	-0.69167	-0.97987	-1.4176	0.1022	-0.5603	1.1046	0.89472	-0.78001	-0.93794
ANKFY1	0.37847	1.2138	0.55167	0.24563	-1.3917	-0.44091	-1.5504	1.2979	-0.15584	0.19709	-0.68716	0.019493	0.54498	-0.27097	-0.46934	-0.96191	0.60628	0.63395	2.9874	-0.28747	1.6809	0.98362	-0.20532	-1.1059	0.067763	-0.68699	-0.66944	-0.62091	0.34113	-0.13071	-0.64524	0.68341	0.46201	-0.56499	0.30683	0.59562	0.20262	-0.32975	3.8511	2.4099	-0.14379	-0.35481	0.33406	-0.73967	0.31196	-0.53057	0.071666	-0.1933	-0.8065
[truncated: 19,692 more rows]
[truncated: 259 more columns]
