# Supplementary material for: Cortical Thickness Differences Are Associated With Chemical Synaptic Transmission Upregulated Genes in Degeneration of Mild Cognitive Impairment
Source: Front Aging Neurosci. 2021 Oct 29;13:745381. doi: 10.3389/fnagi.2021.745381 (PMC8585991; doi:10.3389/fnagi.2021.745381)
Supplement: Supplementary file 2 [file Data_Sheet_2.zip › code and data/PLSR-matlab/PLS_MRI_response_vars.csv]

ROI_name	CT
lh_bankssts_part1	0.108193725
lh_bankssts_part2	0.134526366
lh_caudalanteriorcingulate_part1	0.132642034
lh_caudalmiddlefrontal_part1	0.069704026
lh_caudalmiddlefrontal_part2	0.106468909
lh_caudalmiddlefrontal_part3	0.118273672
lh_caudalmiddlefrontal_part4	0.14791495
lh_cuneus_part1	0.016485919
lh_cuneus_part2	0.021329238
lh_entorhinal_part1	0.306463428
lh_fusiform_part1	0.114416367
lh_fusiform_part2	0.167365904
lh_fusiform_part3	0.122096768
lh_fusiform_part4	0.096340389
lh_fusiform_part5	0.127958798
lh_inferiorparietal_part1	0.084534304
lh_inferiorparietal_part2	0.137638443
lh_inferiorparietal_part3	0.103227556
lh_inferiorparietal_part4	0.128108297
lh_inferiorparietal_part5	0.121835759
lh_inferiorparietal_part6	0.100557173
lh_inferiorparietal_part7	0.075143829
lh_inferiorparietal_part8	0.159348516
lh_inferiortemporal_part1	0.096495747
lh_inferiortemporal_part2	0.079254016
lh_inferiortemporal_part3	0.12366925
lh_inferiortemporal_part4	0.097999811
lh_inferiortemporal_part5	0.208026082
lh_inferiortemporal_part6	0.152927802
lh_isthmuscingulate_part1	0.15572595
lh_isthmuscingulate_part2	0.084804952
lh_lateraloccipital_part1	0.096435078
lh_lateraloccipital_part2	0.053410697
lh_lateraloccipital_part3	0.054212247
lh_lateraloccipital_part4	0.062793234
lh_lateraloccipital_part5	0.007222642
lh_lateraloccipital_part6	0.09206237
lh_lateraloccipital_part7	0.032537706
lh_lateraloccipital_part8	0.02189605
lh_lateraloccipital_part9	0.077075978
lh_lateralorbitofrontal_part1	0.034347004
lh_lateralorbitofrontal_part2	0.041144585
lh_lateralorbitofrontal_part3	0.036271026
lh_lateralorbitofrontal_part4	0.047965602
lh_lingual_part1	0.035098091
lh_lingual_part2	0.064414099
lh_lingual_part3	0.0993591
lh_lingual_part4	0.035446229
lh_lingual_part5	0.003543943
lh_lingual_part6	0.082522397
lh_medialorbitofrontal_part1	0.063910603
lh_medialorbitofrontal_part2	0.070429975
lh_medialorbitofrontal_part3	0.086527122
lh_middletemporal_part1	0.094149877
lh_middletemporal_part2	0.153034776
lh_middletemporal_part3	0.192010017
lh_middletemporal_part4	0.135670006
lh_middletemporal_part5	0.162160083
lh_parahippocampal_part1	0.141669628
lh_parahippocampal_part2	0.130845587
lh_paracentral_part1	0.123360045
lh_paracentral_part2	0.041906445
lh_paracentral_part3	0.023592516
lh_parsopercularis_part1	0.041295218
lh_parsopercularis_part2	0.032839161
lh_parsopercularis_part3	0.028170478
lh_parsorbitalis_part1	0.050050841
lh_parstriangularis_part1	0.059680212
lh_parstriangularis_part2	0.070200718
lh_pericalcarine_part1	0.01728728
lh_pericalcarine_part2	0.028646003
lh_postcentral_part1	0.109654697
lh_postcentral_part2	0.046957475
lh_postcentral_part3	0.09326082
lh_postcentral_part4	0.05372217
lh_postcentral_part5	0.055927991
lh_postcentral_part6	0.095092232
lh_postcentral_part7	0.146700435
lh_postcentral_part8	0.049558496
lh_posteriorcingulate_part1	0.053876394
lh_posteriorcingulate_part2	0.093430731
lh_precentral_part1	0.157769987
lh_precentral_part2	0.049862408
lh_precentral_part3	0.143979588
lh_precentral_part4	0.167319032
lh_precentral_part5	0.089110565
lh_precentral_part6	0.096481761
lh_precentral_part7	0.050155169
lh_precentral_part8	0.036634285
lh_precentral_part9	0.091989794
lh_precuneus_part1	0.063592894
lh_precuneus_part2	0.048018522
lh_precuneus_part3	0.077661312
lh_precuneus_part4	0.12100567
lh_precuneus_part5	0.105988282
lh_precuneus_part6	0.097271593
lh_precuneus_part7	0.100936118
lh_rostralanteriorcingulate_part1	0.069344169
lh_rostralmiddlefrontal_part1	0.091975619
lh_rostralmiddlefrontal_part2	0.04446683
lh_rostralmiddlefrontal_part3	0.090662257
lh_rostralmiddlefrontal_part4	0.090969571
lh_rostralmiddlefrontal_part5	0.099809488
lh_rostralmiddlefrontal_part6	0.100798526
lh_rostralmiddlefrontal_part7	0.12204347
lh_rostralmiddlefrontal_part8	0.079591949
lh_rostralmiddlefrontal_part9	0.087866188
lh_rostralmiddlefrontal_part10	0.081532603
lh_superiorfrontal_part1	0.043184275
lh_superiorfrontal_part2	0.081774334
lh_superiorfrontal_part3	0.087846721
lh_superiorfrontal_part4	0.089039123
lh_superiorfrontal_part5	0.15582423
lh_superiorfrontal_part6	0.117429597
lh_superiorfrontal_part7	0.05468437
lh_superiorfrontal_part8	0.089770554
lh_superiorfrontal_part9	0.075724816
lh_superiorfrontal_part10	0.075509356
lh_superiorfrontal_part11	0.140159894
lh_superiorfrontal_part12	0.118698545
lh_superiorfrontal_part13	0.148937063
lh_superiorparietal_part1	0.085439992
lh_superiorparietal_part2	0.080960877
lh_superiorparietal_part3	0.123279531
lh_superiorparietal_part4	0.109028917
lh_superiorparietal_part5	0.111902098
lh_superiorparietal_part6	0.088225855
lh_superiorparietal_part7	0.086900775
lh_superiorparietal_part8	0.076773389
lh_superiorparietal_part9	0.086879985
lh_superiorparietal_part10	0.066790588
lh_superiortemporal_part1	0.198259875
lh_superiortemporal_part2	0.057697411
lh_superiortemporal_part3	0.211030429
lh_superiortemporal_part4	0.097034776
lh_superiortemporal_part5	0.108755812
lh_superiortemporal_part6	0.121016632
lh_superiortemporal_part7	0.202244566
lh_supramarginal_part1	0.14967303
lh_supramarginal_part2	0.106563788
lh_supramarginal_part3	0.099325269
lh_supramarginal_part4	0.048675487
lh_supramarginal_part5	0.055122472
lh_supramarginal_part6	0.152457569
lh_supramarginal_part7	0.136130788
lh_frontalpole_part1	0.094866944
lh_temporalpole_part1	0.19809828
lh_transversetemporal_part1	0.061693253
lh_insula_part1	0.025130599
lh_insula_part2	0.081350028
lh_insula_part3	0.077608581
lh_insula_part4	0.052126441
rh_bankssts_part1	0.125715933
rh_bankssts_part2	0.105867511
rh_caudalanteriorcingulate_part1	0.101414288
rh_caudalmiddlefrontal_part1	0.073588169
rh_caudalmiddlefrontal_part2	0.13449329
rh_caudalmiddlefrontal_part3	0.103695332
rh_caudalmiddlefrontal_part4	0.083011907
rh_cuneus_part1	0.023557362
rh_cuneus_part2	0.052592138
rh_cuneus_part3	0.006357966
rh_entorhinal_part1	0.359968815
rh_fusiform_part1	0.237234927
rh_fusiform_part2	0.110110565
rh_fusiform_part3	0.110719902
rh_fusiform_part4	0.107089964
rh_fusiform_part5	0.131864865
rh_inferiorparietal_part1	0.135992251
rh_inferiorparietal_part2	0.11308694
rh_inferiorparietal_part3	0.161448497
rh_inferiorparietal_part4	0.139834247
rh_inferiorparietal_part5	0.116747496
rh_inferiorparietal_part6	0.111714421
rh_inferiorparietal_part7	0.113817237
rh_inferiorparietal_part8	0.164746362
rh_inferiorparietal_part9	0.130907768
rh_inferiorparietal_part10	0.140350595
rh_inferiortemporal_part1	0.117193347
rh_inferiortemporal_part2	0.123645058
rh_inferiortemporal_part3	0.070667927
rh_inferiortemporal_part4	0.111325647
rh_inferiortemporal_part5	0.06956908
rh_isthmuscingulate_part1	0.112141561
rh_isthmuscingulate_part2	0.11812096
rh_lateraloccipital_part1	0.073960688
rh_lateraloccipital_part2	0.095959554
rh_lateraloccipital_part3	0.0735086
rh_lateraloccipital_part4	0.105280854
rh_lateraloccipital_part5	0.076046683
rh_lateraloccipital_part6	0.061800038
rh_lateraloccipital_part7	0.041639388
rh_lateraloccipital_part8	0.062054621
rh_lateraloccipital_part9	0.106547534
rh_lateralorbitofrontal_part1	0.112445284
rh_lateralorbitofrontal_part2	0.02862956
rh_lateralorbitofrontal_part3	0.034167076
rh_lateralorbitofrontal_part4	0.032169533
rh_lingual_part1	0.0129622
rh_lingual_part2	0.089492534
rh_lingual_part3	0.036975997
rh_lingual_part4	0.026646003
rh_lingual_part5	0.110559441
rh_lingual_part6	0.055248157
rh_medialorbitofrontal_part1	0.021313551
rh_medialorbitofrontal_part2	0.012435645
rh_medialorbitofrontal_part3	0.066771688
rh_middletemporal_part1	0.147127575
rh_middletemporal_part2	0.084446229
rh_middletemporal_part3	0.12883746
rh_middletemporal_part4	0.17021546
rh_middletemporal_part5	0.157255528
rh_middletemporal_part6	0.134027972
rh_parahippocampal_part1	0.054789832
rh_parahippocampal_part2	0.184861652
rh_paracentral_part1	0.062542242
rh_paracentral_part2	0.084733321
rh_paracentral_part3	0.069561709
rh_parsopercularis_part1	-0.007641656
rh_parsopercularis_part2	0.092861274
rh_parsopercularis_part3	0.052292005
rh_parsorbitalis_part1	0.065478359
rh_parstriangularis_part1	0.04717766
rh_parstriangularis_part2	0.059498582
rh_parstriangularis_part3	0.065723493
rh_pericalcarine_part1	0.069055755
rh_pericalcarine_part2	0.044766585
rh_pericalcarine_part3	0.006172179
rh_postcentral_part1	0.080497826
rh_postcentral_part2	0.055819127
rh_postcentral_part3	0.116625402
rh_postcentral_part4	0.034340389
rh_postcentral_part5	0.077252504
rh_postcentral_part6	0.0895653
rh_postcentral_part7	0.108737479
rh_postcentral_part8	0.090375543
rh_posteriorcingulate_part1	0.068365526
rh_posteriorcingulate_part2	0.097751654
rh_precentral_part1	0.048044415
rh_precentral_part2	0.056097713
rh_precentral_part3	0.102793234
rh_precentral_part4	0.09349896
rh_precentral_part5	0.059795502
rh_precentral_part6	0.012217539
rh_precentral_part7	0.007870346
rh_precentral_part8	0.072983935
rh_precentral_part9	0.051500284
rh_precuneus_part1	0.084844642
rh_precuneus_part2	0.101919486
rh_precuneus_part3	0.075927046
rh_precuneus_part4	0.098656587
rh_precuneus_part5	0.186515026
rh_precuneus_part6	0.1328866
rh_precuneus_part7	0.120390474
rh_rostralanteriorcingulate_part1	0.011655075
rh_rostralmiddlefrontal_part1	0.116474768
rh_rostralmiddlefrontal_part2	0.086916651
rh_rostralmiddlefrontal_part3	0.063847477
rh_rostralmiddlefrontal_part4	0.046616141
rh_rostralmiddlefrontal_part5	0.074718957
rh_rostralmiddlefrontal_part6	0.08954829
rh_rostralmiddlefrontal_part7	0.097451143
rh_rostralmiddlefrontal_part8	0.042274806
rh_rostralmiddlefrontal_part9	0.054517105
rh_rostralmiddlefrontal_part10	0.090807787
rh_superiorfrontal_part1	0.081311472
rh_superiorfrontal_part2	0.128061425
rh_superiorfrontal_part3	0.102974107
rh_superiorfrontal_part4	0.050887734
rh_superiorfrontal_part5	0.058429786
rh_superiorfrontal_part6	0.133861463
rh_superiorfrontal_part7	0.092976942
rh_superiorfrontal_part8	0.083730486
rh_superiorfrontal_part9	0.123237762
rh_superiorfrontal_part10	0.038865999
rh_superiorfrontal_part11	0.048394254
rh_superiorfrontal_part12	0.116144396
rh_superiorfrontal_part13	0.074188244
rh_superiorparietal_part1	0.096975808
rh_superiorparietal_part2	0.107254772
rh_superiorparietal_part3	0.071773767
rh_superiorparietal_part4	0.107347004
rh_superiorparietal_part5	0.149337176
rh_superiorparietal_part6	0.070006804
rh_superiorparietal_part7	0.098556795
rh_superiorparietal_part8	0.102406539
rh_superiorparietal_part9	0.072815914
rh_superiorparietal_part10	0.04535721
rh_superiortemporal_part1	0.182012663
rh_superiortemporal_part2	0.123970705
rh_superiortemporal_part3	0.121282744
rh_superiortemporal_part4	0.103757135
rh_superiortemporal_part5	0.170305802
rh_superiortemporal_part6	0.213831034
rh_supramarginal_part1	0.063746929
rh_supramarginal_part2	0.058108486
rh_supramarginal_part3	0.134626725
rh_supramarginal_part4	0.083568891
rh_supramarginal_part5	0.113457002
rh_supramarginal_part6	0.090613117
rh_supramarginal_part7	0.121645625
rh_frontalpole_part1	0.055947458
rh_temporalpole_part1	0.263310905
rh_transversetemporal_part1	0.065907201
rh_insula_part1	0.149173691
rh_insula_part2	0.118696844
rh_insula_part3	0.094354753
rh_insula_part4	0.051969949
