# Supplementary material for: Cortical Thickness Differences Are Associated With Chemical Synaptic Transmission Upregulated Genes in Degeneration of Mild Cognitive Impairment
Source: Front Aging Neurosci. 2021 Oct 29;13:745381. doi: 10.3389/fnagi.2021.745381 (PMC8585991; doi:10.3389/fnagi.2021.745381)
Supplement: Supplementary file 2 [file Data_Sheet_2.zip › code and data/subParcellation-308/subParcellation-master/500mm parcellation (308 regions)/308_regions_coordinates.txt]

-56.403550 -40.152663 1.708876 
-53.140506 -49.843038 8.264557 
-5.001684 20.645903 25.733446 
-33.265925 20.200202 45.347826 
-31.958115 2.146597 51.269110 
-38.795007 12.584757 33.278581 
-39.715079 11.341351 48.846438 
-8.609127 -73.360119 17.095238 
-5.304200 -87.102157 19.323496 
    -24.010774 -5.861410 -32.826641 
-30.237677 -46.493585 -17.452397 
    -34.771765 -9.299608 -35.172549 
-33.515847 -72.220765 -14.257923 
    -37.632472 -38.758481 -22.906300 
-38.896698 -60.874682 -16.663844 
-43.393728 -58.809524 40.471545 
-35.980519 -83.125541 18.926407 
-44.904486 -56.280753 17.439942 
-31.993691 -75.483701 33.056782 
-43.132353 -66.558824 15.906250 
-37.122661 -69.533264 43.258836 
-43.266380 -75.049409 23.400644 
-45.069149 -64.283245 32.022606 
    -43.614049 -6.016575 -40.149171 
-50.245499 -60.608838 -7.837971 
    -48.242567 -19.479656 -32.479656 
    -52.185499 -51.758004 -16.904896 
    -52.818271 -31.309430 -26.385069 
    -52.835546 -41.770174 -22.660878 
    -8.616947 -48.171793 7.731863 
-5.075020 -42.784517 28.464485 
-24.909233 -92.300469 14.186228 
-42.947170 -72.409434 -6.833962 
-14.744709 -99.826720 8.843915 
-45.166234 -77.340260 4.583117 
-16.533141 -100.145533 -6.046110 
-34.835691 -84.610446 -14.468988 
-28.701852 -89.411111 2.435185 
-24.468116 -93.362319 -13.927536 
-35.435277 -89.190612 -3.732575 
    -17.753509 47.755755 -18.101067 
    -20.811106 15.327714 -20.021815 
-28.966843 31.229088 -15.813112 
-28.864099 25.384448 -12.546512 
-23.078374 -62.599419 -8.500726 
-6.559578 -88.407240 -8.045249 
-16.899535 -52.515349 -6.002791 
-6.980070 -76.649472 -1.662368 
-14.722494 -63.339853 0.894866 
-15.834179 -74.541455 -9.203046 
    -6.025210 17.265756 -16.858718 
-6.501101 52.613353 -11.097579 
    -5.719202 39.965588 -19.798348 
    -59.379435 -14.499638 -22.706010 
    -56.848990 -58.883231 2.381914 
    -52.194580 -0.915219 -29.740097 
-60.825629 -42.141930 -8.054339 
-60.018519 -27.635031 -13.298611 
    -25.991189 -25.186784 -25.332159 
-22.076053 -38.247688 -12.107914 
-7.362816 -38.570397 61.859206 
-8.721267 -21.255204 49.808145 
-7.506276 -26.002510 60.179079 
-49.740465 21.610233 15.596279 
-44.486409 11.434907 5.653076 
-45.811818 13.245455 17.796364 
-41.442783 40.407672 -12.177503 
-48.102240 30.818890 5.227848 
-40.487207 31.110874 -0.502132 
-9.986425 -89.402715 3.926094 
-13.643931 -74.058960 7.273988 
-16.090447 -36.385163 70.946138 
-51.747771 -13.374522 13.364331 
-29.604043 -33.269917 62.903686 
-60.994012 -13.468777 23.994867 
-40.488584 -29.291096 58.126712 
-53.220698 -15.220698 34.495012 
-44.948367 -27.507903 49.681770 
-49.124402 -21.491627 44.209330 
-6.448488 -26.226764 38.546473 
-4.381127 -7.346745 35.440380 
-37.874144 -17.550514 53.143836 
-49.770687 0.859046 7.718093 
-13.373494 -26.420269 69.112686 
-54.641864 3.804590 21.876912 
-24.045574 -17.930762 65.358457 
-32.737288 -15.538136 59.027119 
-53.932496 -2.569074 28.427786 
-42.151947 -6.437797 47.716999 
-47.849213 -7.086993 39.928749 
-14.240201 -60.530653 12.161809 
-9.713115 -48.762295 58.942623 
-11.605708 -66.186047 23.613108 
-9.260824 -44.096093 43.357973 
-7.174011 -69.684746 35.981921 
-7.305000 -61.735000 48.466250 
-7.411572 -56.623362 28.838428 
-5.020690 35.550805 2.473103 
-40.059727 33.650171 16.156997 
-39.194444 47.543478 5.071256 
-31.628272 29.739529 36.488220 
    -21.916205 57.989612 -10.367036 
-42.453770 27.739687 29.635846 
-32.064103 53.733728 -2.766272 
-25.071520 40.946360 29.699872 
-23.693239 56.430878 9.910192 
-37.375483 41.638996 23.134170 
-26.224037 50.222870 20.186698 
-11.062982 61.803342 6.299486 
-11.686777 -8.424793 64.785124 
-9.020717 52.775299 15.416733 
-17.927432 1.240032 62.199362 
-10.349686 54.690566 27.231447 
-7.206540 -2.830465 52.236661 
-7.866716 41.423417 31.085420 
-10.006845 10.758385 61.433949 
-12.798887 41.986778 41.756437 
-8.050800 16.079022 48.005644 
-17.722302 30.842446 48.028777 
-17.761706 21.067726 55.610368 
-6.939499 28.797636 44.500000 
-16.828947 -49.727632 66.319737 
-12.001488 -89.209821 25.053571 
-31.851301 -47.447336 59.381660 
-34.423810 -45.066667 46.744444 
-29.741438 -54.797945 46.405822 
-18.845291 -83.868834 31.849776 
-20.723512 -60.528759 61.520686 
-23.650064 -73.056194 29.860792 
-21.033210 -66.468635 43.566421 
-12.295620 -70.559611 52.287105 
-49.500000 -32.086745 8.040936 
-43.696244 8.443114 -23.509526 
-61.949202 -38.301161 11.640784 
-52.287141 3.186017 -16.006242 
-59.114051 -24.142336 -1.903285 
-55.627500 -12.855000 -2.430833 
-51.982718 -7.207384 -8.805970 
-44.148208 -47.573290 41.342020 
-46.732528 -28.504745 18.622088 
-54.163802 -47.446916 39.001011 
-58.911636 -29.412948 25.093613 
-57.393069 -49.401980 24.446535 
-54.588803 -32.859073 37.251931 
-49.357225 -38.912139 32.553757 
    -8.118848 63.548619 -9.218487 
    -31.541839 10.662289 -35.594371 
-44.533505 -22.900344 6.773196 
-35.686777 -20.587603 11.657025 
-34.236728 7.124383 -12.183642 
-37.400137 -8.593707 4.436389 
-35.450030 4.279830 -0.592368 
53.969182 -39.123273 1.497343 
54.990074 -42.904467 8.951613 
5.639305 21.084500 26.725736 
37.199108 10.573551 33.786033 
32.879760 5.008016 52.605210 
38.175589 21.138116 45.692719 
36.441860 12.222222 48.854005 
7.970109 -78.013587 26.547554 
6.201097 -89.290676 13.001828 
8.630194 -72.195291 16.803324 
    24.687620 -4.962155 -33.415010 
32.028812 -69.722689 -12.972389 
    34.950083 -7.781198 -36.410150 
37.491313 -59.459459 -16.182432 
    36.034682 -34.844756 -22.613543 
    33.583537 -48.043195 -16.660147 
49.547278 -52.679083 13.404011 
37.366412 -80.319520 21.611778 
51.260490 -52.230769 26.508741 
35.461940 -73.577685 35.111575 
43.066667 -65.541270 12.949206 
42.330661 -50.821643 40.643287 
42.866485 -72.440054 20.835150 
50.199747 -56.465234 40.015171 
38.150633 -64.760759 44.783544 
46.550943 -64.835220 30.294340 
    43.380094 -4.293253 -40.017368 
51.656716 -58.795115 -8.910448 
    52.719643 -19.405357 -32.359524 
    53.740681 -48.775527 -18.389789 
    51.821429 -32.635870 -24.873447 
    10.075728 -47.138511 6.864078 
5.081715 -43.030744 27.894822 
18.645885 -99.162095 -7.394015 
44.513465 -70.021544 -2.035907 
17.105691 -99.073171 10.070461 
24.048611 -90.626736 16.782986 
43.316492 -78.804576 -11.404194 
32.220800 -84.385600 8.259200 
28.676205 -86.707831 -12.200301 
29.431464 -94.003115 -5.362928 
41.602711 -84.248175 -1.237748 
    22.097129 15.253110 -19.587081 
    18.684153 45.825683 -18.556831 
34.726609 27.001327 -12.522230 
    19.724658 30.732877 -19.559589 
18.333333 -50.895480 -4.911488 
8.198175 -89.140808 -8.573664 
20.625610 -58.531707 -6.080488 
7.687927 -77.239180 -3.471526 
12.885463 -63.722467 2.183921 
17.115450 -73.040747 -8.471986 
7.618033 52.545902 -8.671311 
    6.636640 19.291498 -18.221154 
    6.335362 40.741717 -18.018256 
60.749491 -34.048201 -8.065173 
    51.631319 2.998767 -32.906289 
59.994048 -10.801339 -22.330357 
56.269417 -57.781553 3.134709 
62.074727 -43.288833 -7.718724 
59.991545 -21.624904 -15.326672 
    23.854350 -37.517107 -11.568915 
    27.447798 -24.861338 -24.204731 
11.545455 -33.684025 49.448367 
5.356571 -16.772436 61.135417 
6.497475 -29.478114 59.215488 
45.542199 12.248934 5.779199 
50.729825 20.261988 18.121637 
46.692771 12.043373 16.936145 
42.385469 41.077648 -11.351636 
48.344595 35.371622 -0.694595 
43.058896 25.395092 5.938650 
49.411126 29.426052 7.560380 
14.565878 -70.587838 8.201014 
12.274854 -91.432749 3.473684 
9.324074 -78.765432 7.675926 
13.789222 -34.572455 71.667066 
    50.836154 -10.313846 13.850769 
28.370800 -33.301275 63.250290 
61.877751 -11.132029 22.532192 
39.056309 -32.346194 56.622523 
54.620429 -14.836066 36.203026 
43.566168 -23.448792 53.867664 
48.387306 -19.411917 45.558290 
5.613982 -10.595137 38.677812 
5.707363 -24.730648 36.269352 
50.415483 1.973011 7.995028 
13.824742 -24.344964 68.442506 
54.264137 5.644953 24.204724 
22.698219 -15.158388 65.774133 
55.756061 -2.121970 27.641667 
33.546008 -20.560456 58.860837 
48.733232 -3.493140 43.394055 
39.911111 -11.508333 46.213889 
33.180982 -9.761759 53.350716 
14.098616 -58.053633 12.916955 
7.879498 -58.918828 24.867782 
9.761111 -47.658889 59.438889 
17.346741 -68.079057 26.266297 
6.423292 -59.699888 49.988802 
7.562500 -66.638221 37.237981 
9.153191 -45.782979 40.912766 
5.983949 34.532588 2.542802 
28.995132 56.136300 -10.249652 
22.805582 58.195380 -1.627526 
31.818499 29.862129 37.897033 
38.776316 49.490132 5.110746 
43.917790 26.858491 30.252022 
23.690265 56.926254 12.712881 
43.268354 33.058228 22.368354 
24.458836 47.983535 26.632272 
38.413146 43.921127 19.272300 
30.409341 40.024725 24.248626 
9.729638 6.951357 45.687783 
10.931872 61.390760 5.931872 
12.366579 -3.265092 65.643045 
10.089983 52.879457 14.414261 
19.312956 3.410584 60.360401 
10.210453 54.908711 26.160279 
9.686775 8.294664 60.026295 
11.492403 46.987569 37.341160 
19.625523 17.776151 54.751046 
9.105031 36.256840 30.567520 
9.200519 24.388709 53.685918 
16.002727 36.524545 45.570909 
9.662184 30.314873 45.207278 
23.584713 -81.495541 24.360510 
14.988916 -47.232759 68.312808 
15.733461 -85.226270 34.587728 
22.034121 -75.393701 40.053806 
23.849231 -65.156923 38.592308 
29.590909 -46.771562 61.291375 
13.058750 -68.865000 53.702500 
33.208925 -44.119675 46.361055 
18.519651 -59.153930 61.758734 
30.873267 -53.879208 51.443564 
    45.127378 10.190275 -23.683404 
60.395197 -31.749636 9.372635 
53.179974 1.882853 -14.544503 
56.760262 -7.716835 -6.308150 
59.154909 -22.562182 3.008727 
51.438479 -17.538404 -3.435496 
42.910714 -34.254870 40.887987 
45.033989 -24.933810 18.411449 
52.152080 -41.395983 41.955524 
55.925602 -25.443107 26.921225 
60.142169 -41.424096 23.042169 
58.938005 -35.886792 36.867026 
53.339002 -30.725624 31.862812 
    9.833805 62.818697 -10.737488 
    32.329699 9.840602 -32.327820 
45.549628 -20.647643 7.012407 
36.196011 9.173379 -11.673955 
36.408831 -19.093213 10.738348 
38.165125 -6.045575 4.285337 
36.767277 5.573538 -1.363260 
