# Supplementary material for: Cortical Thickness Differences Are Associated With Chemical Synaptic Transmission Upregulated Genes in Degeneration of Mild Cognitive Impairment
Source: Front Aging Neurosci. 2021 Oct 29;13:745381. doi: 10.3389/fnagi.2021.745381 (PMC8585991; doi:10.3389/fnagi.2021.745381)
Supplement: Supplementary file 2 [file Data_Sheet_2.zip › code and data/subParcellation-308/subParcellation-master/500mm parcellation (308 regions)/308_regions_names.txt]

lh_bankssts_part1
lh_bankssts_part2
lh_caudalanteriorcingulate_part1
lh_caudalmiddlefrontal_part1
lh_caudalmiddlefrontal_part2
lh_caudalmiddlefrontal_part3
lh_caudalmiddlefrontal_part4
lh_cuneus_part1
lh_cuneus_part2
lh_entorhinal_part1
lh_fusiform_part1
lh_fusiform_part2
lh_fusiform_part3
lh_fusiform_part4
lh_fusiform_part5
lh_inferiorparietal_part1
lh_inferiorparietal_part2
lh_inferiorparietal_part3
lh_inferiorparietal_part4
lh_inferiorparietal_part5
lh_inferiorparietal_part6
lh_inferiorparietal_part7
lh_inferiorparietal_part8
lh_inferiortemporal_part1
lh_inferiortemporal_part2
lh_inferiortemporal_part3
lh_inferiortemporal_part4
lh_inferiortemporal_part5
lh_inferiortemporal_part6
lh_isthmuscingulate_part1
lh_isthmuscingulate_part2
lh_lateraloccipital_part1
lh_lateraloccipital_part2
lh_lateraloccipital_part3
lh_lateraloccipital_part4
lh_lateraloccipital_part5
lh_lateraloccipital_part6
lh_lateraloccipital_part7
lh_lateraloccipital_part8
lh_lateraloccipital_part9
lh_lateralorbitofrontal_part1
lh_lateralorbitofrontal_part2
lh_lateralorbitofrontal_part3
lh_lateralorbitofrontal_part4
lh_lingual_part1
lh_lingual_part2
lh_lingual_part3
lh_lingual_part4
lh_lingual_part5
lh_lingual_part6
lh_medialorbitofrontal_part1
lh_medialorbitofrontal_part2
lh_medialorbitofrontal_part3
lh_middletemporal_part1
lh_middletemporal_part2
lh_middletemporal_part3
lh_middletemporal_part4
lh_middletemporal_part5
lh_parahippocampal_part1
lh_parahippocampal_part2
lh_paracentral_part1
lh_paracentral_part2
lh_paracentral_part3
lh_parsopercularis_part1
lh_parsopercularis_part2
lh_parsopercularis_part3
lh_parsorbitalis_part1
lh_parstriangularis_part1
lh_parstriangularis_part2
lh_pericalcarine_part1
lh_pericalcarine_part2
lh_postcentral_part1
lh_postcentral_part2
lh_postcentral_part3
lh_postcentral_part4
lh_postcentral_part5
lh_postcentral_part6
lh_postcentral_part7
lh_postcentral_part8
lh_posteriorcingulate_part1
lh_posteriorcingulate_part2
lh_precentral_part1
lh_precentral_part2
lh_precentral_part3
lh_precentral_part4
lh_precentral_part5
lh_precentral_part6
lh_precentral_part7
lh_precentral_part8
lh_precentral_part9
lh_precuneus_part1
lh_precuneus_part2
lh_precuneus_part3
lh_precuneus_part4
lh_precuneus_part5
lh_precuneus_part6
lh_precuneus_part7
lh_rostralanteriorcingulate_part1
lh_rostralmiddlefrontal_part1
lh_rostralmiddlefrontal_part2
lh_rostralmiddlefrontal_part3
lh_rostralmiddlefrontal_part4
lh_rostralmiddlefrontal_part5
lh_rostralmiddlefrontal_part6
lh_rostralmiddlefrontal_part7
lh_rostralmiddlefrontal_part8
lh_rostralmiddlefrontal_part9
lh_rostralmiddlefrontal_part10
lh_superiorfrontal_part1
lh_superiorfrontal_part2
lh_superiorfrontal_part3
lh_superiorfrontal_part4
lh_superiorfrontal_part5
lh_superiorfrontal_part6
lh_superiorfrontal_part7
lh_superiorfrontal_part8
lh_superiorfrontal_part9
lh_superiorfrontal_part10
lh_superiorfrontal_part11
lh_superiorfrontal_part12
lh_superiorfrontal_part13
lh_superiorparietal_part1
lh_superiorparietal_part2
lh_superiorparietal_part3
lh_superiorparietal_part4
lh_superiorparietal_part5
lh_superiorparietal_part6
lh_superiorparietal_part7
lh_superiorparietal_part8
lh_superiorparietal_part9
lh_superiorparietal_part10
lh_superiortemporal_part1
lh_superiortemporal_part2
lh_superiortemporal_part3
lh_superiortemporal_part4
lh_superiortemporal_part5
lh_superiortemporal_part6
lh_superiortemporal_part7
lh_supramarginal_part1
lh_supramarginal_part2
lh_supramarginal_part3
lh_supramarginal_part4
lh_supramarginal_part5
lh_supramarginal_part6
lh_supramarginal_part7
lh_frontalpole_part1
lh_temporalpole_part1
lh_transversetemporal_part1
lh_insula_part1
lh_insula_part2
lh_insula_part3
lh_insula_part4
rh_bankssts_part1
rh_bankssts_part2
rh_caudalanteriorcingulate_part1
rh_caudalmiddlefrontal_part1
rh_caudalmiddlefrontal_part2
rh_caudalmiddlefrontal_part3
rh_caudalmiddlefrontal_part4
rh_cuneus_part1
rh_cuneus_part2
rh_cuneus_part3
rh_entorhinal_part1
rh_fusiform_part1
rh_fusiform_part2
rh_fusiform_part3
rh_fusiform_part4
rh_fusiform_part5
rh_inferiorparietal_part1
rh_inferiorparietal_part2
rh_inferiorparietal_part3
rh_inferiorparietal_part4
rh_inferiorparietal_part5
rh_inferiorparietal_part6
rh_inferiorparietal_part7
rh_inferiorparietal_part8
rh_inferiorparietal_part9
rh_inferiorparietal_part10
rh_inferiortemporal_part1
rh_inferiortemporal_part2
rh_inferiortemporal_part3
rh_inferiortemporal_part4
rh_inferiortemporal_part5
rh_isthmuscingulate_part1
rh_isthmuscingulate_part2
rh_lateraloccipital_part1
rh_lateraloccipital_part2
rh_lateraloccipital_part3
rh_lateraloccipital_part4
rh_lateraloccipital_part5
rh_lateraloccipital_part6
rh_lateraloccipital_part7
rh_lateraloccipital_part8
rh_lateraloccipital_part9
rh_lateralorbitofrontal_part1
rh_lateralorbitofrontal_part2
rh_lateralorbitofrontal_part3
rh_lateralorbitofrontal_part4
rh_lingual_part1
rh_lingual_part2
rh_lingual_part3
rh_lingual_part4
rh_lingual_part5
rh_lingual_part6
rh_medialorbitofrontal_part1
rh_medialorbitofrontal_part2
rh_medialorbitofrontal_part3
rh_middletemporal_part1
rh_middletemporal_part2
rh_middletemporal_part3
rh_middletemporal_part4
rh_middletemporal_part5
rh_middletemporal_part6
rh_parahippocampal_part1
rh_parahippocampal_part2
rh_paracentral_part1
rh_paracentral_part2
rh_paracentral_part3
rh_parsopercularis_part1
rh_parsopercularis_part2
rh_parsopercularis_part3
rh_parsorbitalis_part1
rh_parstriangularis_part1
rh_parstriangularis_part2
rh_parstriangularis_part3
rh_pericalcarine_part1
rh_pericalcarine_part2
rh_pericalcarine_part3
rh_postcentral_part1
rh_postcentral_part2
rh_postcentral_part3
rh_postcentral_part4
rh_postcentral_part5
rh_postcentral_part6
rh_postcentral_part7
rh_postcentral_part8
rh_posteriorcingulate_part1
rh_posteriorcingulate_part2
rh_precentral_part1
rh_precentral_part2
rh_precentral_part3
rh_precentral_part4
rh_precentral_part5
rh_precentral_part6
rh_precentral_part7
rh_precentral_part8
rh_precentral_part9
rh_precuneus_part1
rh_precuneus_part2
rh_precuneus_part3
rh_precuneus_part4
rh_precuneus_part5
rh_precuneus_part6
rh_precuneus_part7
rh_rostralanteriorcingulate_part1
rh_rostralmiddlefrontal_part1
rh_rostralmiddlefrontal_part2
rh_rostralmiddlefrontal_part3
rh_rostralmiddlefrontal_part4
rh_rostralmiddlefrontal_part5
rh_rostralmiddlefrontal_part6
rh_rostralmiddlefrontal_part7
rh_rostralmiddlefrontal_part8
rh_rostralmiddlefrontal_part9
rh_rostralmiddlefrontal_part10
rh_superiorfrontal_part1
rh_superiorfrontal_part2
rh_superiorfrontal_part3
rh_superiorfrontal_part4
rh_superiorfrontal_part5
rh_superiorfrontal_part6
rh_superiorfrontal_part7
rh_superiorfrontal_part8
rh_superiorfrontal_part9
rh_superiorfrontal_part10
rh_superiorfrontal_part11
rh_superiorfrontal_part12
rh_superiorfrontal_part13
rh_superiorparietal_part1
rh_superiorparietal_part2
rh_superiorparietal_part3
rh_superiorparietal_part4
rh_superiorparietal_part5
rh_superiorparietal_part6
rh_superiorparietal_part7
rh_superiorparietal_part8
rh_superiorparietal_part9
rh_superiorparietal_part10
rh_superiortemporal_part1
rh_superiortemporal_part2
rh_superiortemporal_part3
rh_superiortemporal_part4
rh_superiortemporal_part5
rh_superiortemporal_part6
rh_supramarginal_part1
rh_supramarginal_part2
rh_supramarginal_part3
rh_supramarginal_part4
rh_supramarginal_part5
rh_supramarginal_part6
rh_supramarginal_part7
rh_frontalpole_part1
rh_temporalpole_part1
rh_transversetemporal_part1
rh_insula_part1
rh_insula_part2
rh_insula_part3
rh_insula_part4
