# Supplementary material for: Cortical Thickness Differences Are Associated With Chemical Synaptic Transmission Upregulated Genes in Degeneration of Mild Cognitive Impairment
Source: Front Aging Neurosci. 2021 Oct 29;13:745381. doi: 10.3389/fnagi.2021.745381 (PMC8585991; doi:10.3389/fnagi.2021.745381)
Supplement: Supplementary file 2 [file Data_Sheet_2.zip › code and data/subParcellation-308/subParcellation-master/subParcellation.m]

% Code to create high resolution parcellation with regions of aproximatly
% the same area
% Please cite: "Effects of network resolution on topological properties of
% human neocortex."

% Rafael Romero Garcia 
% 23 Feb 2018
% rr480@cam.ac.uk
% University of Cambridge 

%Requirements
%Freesurfer needs to be installed
%Freesurfer libraries (freesurfer/matlab) need to be added to matlab path
%Add the folder SubParcellation_MFiles to Matlab path
%Parcellation is based on random seeds so each execution will return a different parcel distribution 

%Usage
%
% Subject to parcellate, has to be located at $SUBJECTS_DIR
% subject_name='fsaverage'       
% Area in mm2 of each parcel
% surface=300;                                     
% subParcellation(subject_name,surface);

function subParcellation(subject_name,surface)
    subject_path= [getenv('SUBJECTS_DIR') subject_name '/']; 
    subParcellationHemi(subject_path,surface,'lh')
    subParcellationHemi(subject_path,surface,'rh')
    display('Subparcellation finished! Visualise using:');
    display(['tksurfer '  subject_name ' lh pial -annotation ' num2str(surface)  '.aparc']);
    display(['tksurfer '  subject_name ' rh pial -annotation ' num2str(surface)  '.aparc']);
    
end
