# Supplementary material for: Cortical Thickness Differences Are Associated With Chemical Synaptic Transmission Upregulated Genes in Degeneration of Mild Cognitive Impairment
Source: Front Aging Neurosci. 2021 Oct 29;13:745381. doi: 10.3389/fnagi.2021.745381 (PMC8585991; doi:10.3389/fnagi.2021.745381)
Supplement: Supplementary file 2 [file Data_Sheet_2.zip › code and data/subParcellation-308/subParcellation-master/SubParcellation_MFiles/CambioRegion.m]

function sal=cambioRegion(ind,newLabel),
 sal=0;
 if(ind>1)
 regAnt=newLabel(ind);
 regAct=newLabel(ind-1);
 regAct=sprintf('%s',regAct{:});
 regAnt=sprintf('%s',regAnt{:});
 numRegAnt=size(regAnt);
 numRegAct=size(regAct);
 if(numRegAnt==numRegAct),
     sal=(regAnt==regAct-1);
     sal=sal(1,numRegAnt(2));
 else
     sal=1;
 end
 else
    sal=1; 
 end
 return;
end
