# Supplementary material for: Cortical Thickness Differences Are Associated With Chemical Synaptic Transmission Upregulated Genes in Degeneration of Mild Cognitive Impairment
Source: Front Aging Neurosci. 2021 Oct 29;13:745381. doi: 10.3389/fnagi.2021.745381 (PMC8585991; doi:10.3389/fnagi.2021.745381)
Supplement: Supplementary file 2 [file Data_Sheet_2.zip › code and data/subParcellation-308/subParcellation-master/SubParcellation_MFiles/checkNumParcelsInd.m]

function checkNumParcelsInd(path,expectedNum)
        vol=load_nifti(path);
        listlabel=size(unique(vol.vol),1)-1;
        if not(listlabel==expectedNum)
            path
           ERROR 
        end
end
