# Supplementary material for: Cortical Thickness Differences Are Associated With Chemical Synaptic Transmission Upregulated Genes in Degeneration of Mild Cognitive Impairment
Source: Front Aging Neurosci. 2021 Oct 29;13:745381. doi: 10.3389/fnagi.2021.745381 (PMC8585991; doi:10.3389/fnagi.2021.745381)
Supplement: Supplementary file 2 [file Data_Sheet_2.zip › code and data/subParcellation-308/subParcellation-master/SubParcellation_MFiles/coloreaVecinos.m]

function numColores=coloreaVecinos(vertexVecinos,label)
num=size(vertexVecinos);
sal=[];
for i=2:num(2),
    vertice=vertexVecinos(i);
    if(vertice==0),break;end
    color=label(vertice);
    sal(i-1)=color;
end
numColores=size(unique(sal));
numColores=numColores(2);
end
