# Supplementary material for: Cortical Thickness Differences Are Associated With Chemical Synaptic Transmission Upregulated Genes in Degeneration of Mild Cognitive Impairment
Source: Front Aging Neurosci. 2021 Oct 29;13:745381. doi: 10.3389/fnagi.2021.745381 (PMC8585991; doi:10.3389/fnagi.2021.745381)
Supplement: Supplementary file 2 [file Data_Sheet_2.zip › code and data/subParcellation-308/subParcellation-master/SubParcellation_MFiles/extractRegion.m]

function [Vertex]= extractRegion(numLabel,label)
Vertex=[];
numVert=size(label);
numVert=numVert(1);
j=1;
for i=1:numVert,
   if (label(i)==numLabel),
    Vertex(j)=i;
       j=j+1;
   end
end
return;
