# Supplementary material for: Cortical Thickness Differences Are Associated With Chemical Synaptic Transmission Upregulated Genes in Degeneration of Mild Cognitive Impairment
Source: Front Aging Neurosci. 2021 Oct 29;13:745381. doi: 10.3389/fnagi.2021.745381 (PMC8585991; doi:10.3389/fnagi.2021.745381)
Supplement: Supplementary file 2 [file Data_Sheet_2.zip › code and data/subParcellation-308/subParcellation-master/SubParcellation_MFiles/newRegionNames.m]

function newColorTable=calculateNewColorTable(colorTable,numlabel,ultimoIndice,numParcelaciones)
    tablaNombres=colorTable.struct_names;
    newColorTable=colorTable;
    tablaColores=colorTable.table;
    numlabel=numlabel+ultimoIndice;
    salidaNombresAnt=tablaNombres(1:numlabel-1);
    salidaNombresMedAnt='';
    salidaColoresAnt=tablaColores(1:numlabel-1);
    salidaColoresMedAnt='';
    for i=1:numParcelaciones,
       salidaNombresMed=strcat(tablaNombres(numlabel),'_part',int2str(i));
       salidaNombresMedAnt=[salidaNombresMedAnt;salidaNombresMed];
    end
    salidaNombresPos=tablaNombres(numlabel+1:size(tablaNombres));
    %salidaNombresPos=tablaNombres(numlabel+1:size(tablaNombres));
    newColorTable.struct_names=[salidaNombresAnt;salidaNombresMedAnt;salidaNombresPos];
    return;
end
