# Supplementary material for: Cortical Thickness Differences Are Associated With Chemical Synaptic Transmission Upregulated Genes in Degeneration of Mild Cognitive Impairment
Source: Front Aging Neurosci. 2021 Oct 29;13:745381. doi: 10.3389/fnagi.2021.745381 (PMC8585991; doi:10.3389/fnagi.2021.745381)
Supplement: Supplementary file 2 [file Data_Sheet_2.zip › code and data/subParcellation-308/subParcellation-master/SubParcellation_MFiles/numVecinos.m]

function [coor cooraux]=numVecinos(coorVertex,vertexRegion,vecinos,newLabel,numSemilla)
coor=[];
num=size(vertexRegion);
num=num(2);
colorVertex=-1;
coloresVecinos=[];

for i=1:num,
    vertice=vertexRegion(i);
    verticesVecinos=vecinos(vertice,:);  
    colorVecinos=coloreaVecinos(verticesVecinos,newLabel);
    coloresVecinos(i,1)=colorVecinos;
    coloresVecinos(i,2)=vertice;
    
    if(colorVecinos>colorVertex),
        colorVertex=colorVecinos;
        Vertex=vertice;
    end
end
coloresVecinos=sortrows(coloresVecinos,1);
coor=coloresVecinos(num-numSemilla,2);
%coor=Vertex;
return;
end
