# Supplementary material for: Cortical Thickness Differences Are Associated With Chemical Synaptic Transmission Upregulated Genes in Degeneration of Mild Cognitive Impairment
Source: Front Aging Neurosci. 2021 Oct 29;13:745381. doi: 10.3389/fnagi.2021.745381 (PMC8585991; doi:10.3389/fnagi.2021.745381)
Supplement: Supplementary file 2 [file Data_Sheet_2.zip › code and data/subParcellation-308/subParcellation-master/SubParcellation_MFiles/renumberParcels.m]

function renumberParcels(path_subj,name)

path_subj
%if (not(exist([path_subj 'parcellation/' name '_cortical_expanded_consecutive.nii.gz'])))
wmpar1=1; %New White matter label
wmpar2=20;
volNif=load_nifti([path_subj 'parcellation/' name '.nii.gz']);
save_nifti(volNif,[path_subj 'parcellation/' name '_orig.nii.gz']);
vol=volNif.vol;
volOrig=vol;
vol(find(vol==72))=31; %Change 5th ventricule for plexus choroideus
vol(find(vol==80))=0;
vol(find(vol==29))=0;

volMod=vol;
volNif.vol=vol;
save_nifti(volNif,[path_subj 'parcellation/' name '.nii.gz']);
bars_pos=strfind(path_subj,'/');

volNif2=volNif;
volNif2.vol=volOrig-volMod;
expanded=false;
if exist([path_subj 'parcellation/' name '_expanded.nii.gz'])
    expanded=true;
vol_expNif=load_nifti([path_subj 'parcellation/' name '_expanded.nii.gz']);
vol_exp=vol_expNif.vol;
vol_exp(find(vol_exp==72))=31;
vol_exp(find(vol_exp==80))=0;
vol_exp(find(vol_exp==29))=0;

vol_expNif.vol=vol_exp;
save_nifti(vol_expNif,[path_subj 'parcellation/' name '_expanded.nii.gz']);
end
volRenum=zeros(size(vol));
volRenum_exp=zeros(size(vol));
parcels=unique(vol);
parcels_sub=parcels(parcels<1000);
if numel(parcels_sub)<42
   pos_OpticChiasm=find(vol==85); %Add one voxel with WM hypointensities to have same number of subcortical structures
   maxEl=10;
   %lsub=[77 30 44 62 85 26 253 5];
   
%for is=1:numel(lsub)
%       sub_el(is)=numel(find(vol==lsub(is)));
%   end
%   missing=lsub(find(sub_el==0));
%   space=find(sub_el>2)

if numel(pos_OpticChiasm)<maxEl
       pos_OpticChiasm=find(vol==77);
   end
   if numel(pos_OpticChiasm)<maxEl
       pos_OpticChiasm=find(vol==30);
   end
   
   if numel(pos_OpticChiasm)<maxEl
       pos_OpticChiasm=find(vol==44);
   end
   
   if numel(pos_OpticChiasm)<maxEl
       pos_OpticChiasm=find(vol==62);
   end
    
   if numel(pos_OpticChiasm)<maxEl
       pos_OpticChiasm=find(vol==85);
   end
   if numel(pos_OpticChiasm)<maxEl
       pos_OpticChiasm=find(vol==4);
   end
   
      if numel(pos_OpticChiasm)<maxEl
       pos_OpticChiasm=find(vol==253);
   end
   vol(pos_OpticChiasm(1))=77;
   vol(pos_OpticChiasm(2))=30;%Add one voxel to have same number of subcortical structures
   vol(pos_OpticChiasm(3))=44;%Add one voxel to have same number of subcortical structures
   vol(pos_OpticChiasm(4))=62;%Add one voxel to have same number of subcortical structures
   vol(pos_OpticChiasm(5))=85;%Add one voxel to have same number of subcortical structures
   vol(pos_OpticChiasm(6))=26;%Add one voxel to have same number of subcortical structures
   vol(pos_OpticChiasm(7))=253;
   vol(pos_OpticChiasm(8))=5;
   parcels=unique(vol);
   parcels_sub=parcels(parcels<1000);
   if numel(parcels_sub)<42
      error([path_subj 'has less subcortical regions than expected']); 
   end
end
numParcels=size(parcels,1);
limitSub_array=find(parcels<1001);
limitSub=limitSub_array(end)-1;      %%This number is the last subcortical
system(['echo ' num2str(limitSub) ' > ' path_subj 'parcellation/boundary_sub_lh.txt']);
limitHemi_array=find(parcels<2001);
limitHemi=limitHemi_array(end)-1;    %%This number is the last lh
system(['echo ' num2str(limitHemi) ' > ' path_subj 'parcellation/boundary_lh_rh.txt']);
for i=2:numParcels
   voxParcel=find(vol==parcels(i));
   volRenum(voxParcel)=i-1;
   %Extended
   if expanded
    voxParcel_exp=find(vol_exp==parcels(i));
    volRenum_exp(voxParcel_exp)=i-1;
   end
   
   
end
%Renum
volRenumNif=volNif;
volRenumNif.vol=volRenum;
save_nifti(volRenumNif,[path_subj 'parcellation/' name '_renum.nii.gz']);
%Renum Expanded
if expanded
vol_expRenumNif=vol_expNif;
vol_expRenumNif.vol=volRenum_exp;
save_nifti(vol_expRenumNif,[path_subj 'parcellation/' name '_renum_expanded.nii.gz']);

%Renum start in 1
vol_expRenumNifst=vol_expRenumNif.vol;
vol_expRenumNifst=vol_expRenumNifst-limitSub;
vol_expRenumNifst(vol_expRenumNifst<0)=0;
vol_expRenumNifFILE=vol_expNif;
vol_expRenumNifFILE.vol=vol_expRenumNifst;
save_nifti(vol_expRenumNifFILE,[path_subj 'parcellation/' name '_cortical_expanded_consecutive.nii.gz']);
end

%Renum parts
vol=volRenum;

%Subcortical
newVol=vol;
newVol(newVol>limitSub)=0;
newVol(newVol==wmpar1)=0;
newVol(newVol==wmpar2)=0;
volRenumNif.vol=newVol;
save_nifti(volRenumNif,[path_subj 'parcellation/' name '_subcortical.nii.gz']);

%Cortical
newVol=vol;
newVol(newVol<limitSub+1)=0;
newVol(newVol==wmpar1)=0;
newVol(newVol==wmpar2)=0;
volRenumNif.vol=newVol;
save_nifti(volRenumNif,[path_subj 'parcellation/' name '_cortical.nii.gz']);


%Cortical start in 1
newVol=vol;
newVol(newVol<limitSub+1)=0;
newVol(newVol==wmpar1)=0;
newVol(newVol==wmpar2)=0;
newVol=newVol-limitSub;
newVol(find(newVol<0))=0;
volRenumNif.vol=newVol;
save_nifti(volRenumNif,[path_subj 'parcellation/' name '_cortical_consecutive.nii.gz']);


%left
newVol=vol;
newVol(newVol<limitSub+1)=0;
newVol(newVol>limitHemi)=0;
volRenumNif.vol=newVol;
save_nifti(volRenumNif,[path_subj 'parcellation/' name '_leftHemisphere.nii.gz']);

%right
newVol=vol;
newVol(newVol<limitHemi+1)=0;
volRenumNif.vol=newVol;
save_nifti(volRenumNif,[path_subj 'parcellation/' name '_rightHemisphere.nii.gz']);

%whitematter
newVol=zeros(size(vol));
newVol(find(vol==wmpar1))=wmpar1;
newVol(find(vol==wmpar2))=wmpar2;
volRenumNif.vol=newVol;
save_nifti(volRenumNif,[path_subj 'parcellation/' name '_whiteMatter.nii.gz']);

%Renum extended parts
vol=volRenum_exp;

%Subcortical
newVol=vol;
newVol(newVol>limitSub)=0;
newVol(newVol==wmpar1)=0;
newVol(newVol==wmpar2)=0;
volRenumNif.vol=newVol;
save_nifti(volRenumNif,[path_subj 'parcellation/' name '_subcortical_expanded.nii.gz']);

%Cortical
newVol=vol;
newVol(newVol<limitSub+1)=0;
newVol(newVol==wmpar1)=0;
newVol(newVol==wmpar2)=0;
volRenumNif.vol=newVol;
save_nifti(volRenumNif,[path_subj 'parcellation/' name '_cortical_expanded.nii.gz']);
%{
%Left
newVol=vol;
newVol(newVol<limitSub+1)=0;
newVol(newVol>limitHemi)=0;
volRenumNif.vol=newVol;
save_nifti(volRenumNif,[path_subj 'parcellation/' name '_leftHemisphere_expanded.nii.gz']);

%right
newVol=vol;
newVol(newVol<limitHemi+1)=0;
volRenumNif.vol=newVol;
save_nifti(volRenumNif,[path_subj 'parcellation/' name '_rightHemisphere_expanded.nii.gz']);

%whitematter
newVol=zeros(size(vol));
newVol(find(vol==wmpar1))=wmpar1;
newVol(find(vol==wmpar2))=wmpar2;
volRenumNif.vol=newVol;
save_nifti(volRenumNif,[path_subj 'parcellation/' name '_whiteMatter_expanded.nii.gz']);
%}
%Including subcortical
%{
NSPNmaskSubcortical([path_subj 'parcellation/'],name);

path_subj_sub=path_subj(1:bars_pos(end-1));
name_sub=path_subj(bars_pos(end-1)+1:bars_pos(end)-1);
NSPNmaskSubcorticalDesikan(path_subj_sub,name_sub);
%}
%end
'Done!'

end
