# Supplementary material for: Cortical Thickness Differences Are Associated With Chemical Synaptic Transmission Upregulated Genes in Degeneration of Mild Cognitive Impairment
Source: Front Aging Neurosci. 2021 Oct 29;13:745381. doi: 10.3389/fnagi.2021.745381 (PMC8585991; doi:10.3389/fnagi.2021.745381)
Supplement: Supplementary file 2 [file Data_Sheet_2.zip › code and data/subParcellation-308/subParcellation-master/SubParcellation_MFiles/renumberParcels_PRUEBA.m]

function renumberParcels(path_subj,name)


%if (not(exist([path_subj 'parcellation/' name '_cortical_expanded_consecutive.nii.gz'])))
wmpar1=1; %New White matter label
wmpar2=20;
%volNif=load_nifti([path_subj 'parcellation/' name '.nii.gz']);
volNif=load_nifti([path_subj 'parcellation/' name '.nii']);
save_nifti(volNif,[path_subj 'parcellation/' name '_orig.nii.gz']);
vol=volNif.vol;
volOrig=vol;
vol(find(vol==72))=31; %Change 5th ventricule for plexus choroideus
vol(find(vol==80))=0;
vol(find(vol==29))=0;

volMod=vol;
volNif.vol=vol;
save_nifti(volNif,[path_subj 'parcellation/' name '.nii.gz']);
bars_pos=strfind(path_subj,'/');

volNif2=volNif;
volNif2.vol=volOrig-volMod;
%{
vol_expNif=load_nifti([path_subj 'parcellation/' name '_expanded.nii.gz']);
vol_exp=vol_expNif.vol;
vol_exp(find(vol_exp==72))=31;
vol_exp(find(vol_exp==80))=0;
vol_exp(find(vol_exp==29))=0;

vol_expNif.vol=vol_exp;
save_nifti(vol_expNif,[path_subj 'parcellation/' name '_expanded.nii.gz']);
%}
volRenum=zeros(size(vol));
volRenum_exp=zeros(size(vol));
parcels=unique(vol);
numParcels=size(parcels,1);
limitSub_array=find(parcels<1001);
limitSub=limitSub_array(end)-1;      %%This number is the last subcortical
%system(['echo ' num2str(limitSub) ' > ' path_subj 'parcellation/boundary_sub_lh.txt']);
limitHemi_array=find(parcels<2001);
limitHemi=limitHemi_array(end)-1;    %%This number is the last lh
%system(['echo ' num2str(limitHemi) ' > ' path_subj 'parcellation/boundary_lh_rh.txt']);
volP=vol;
volP(find(vol<1001))=0;
volP(find(vol<1001))=0;
for i=2:numParcels
   voxParcel=find(vol==parcels(i));
   volRenum(voxParcel)=i-1;
   %Extended
%   voxParcel_exp=find(vol_exp==parcels(i));
%   volRenum_exp(voxParcel_exp)=i-1;
   
end
%Renum
volRenumNif=volNif;
volRenumNif.vol=volRenum;
save_nifti(volRenumNif,[path_subj 'parcellation/' name '_renum.nii.gz']);
%Renum Expanded
%{
vol_expRenumNif=vol_expNif;
vol_expRenumNif.vol=volRenum_exp;
save_nifti(vol_expRenumNif,[path_subj 'parcellation/' name '_renum_expanded.nii.gz']);

%Renum start in 1
vol_expRenumNifst=vol_expRenumNif.vol;
vol_expRenumNifst=vol_expRenumNifst-limitSub;
vol_expRenumNifst(vol_expRenumNifst<0)=0;
vol_expRenumNifFILE=vol_expNif;
vol_expRenumNifFILE.vol=vol_expRenumNifst;
save_nifti(vol_expRenumNifFILE,[path_subj 'parcellation/' name '_cortical_expanded_consecutive.nii.gz']);
%}

%Renum parts
vol=volRenum;

%Subcortical
newVol=vol;
newVol(newVol>limitSub)=0;
newVol(newVol==wmpar1)=0;
newVol(newVol==wmpar2)=0;
volRenumNif.vol=newVol;
save_nifti(volRenumNif,[path_subj 'parcellation/' name '_subcortical.nii.gz']);

%Cortical
newVol=vol;
newVol(newVol<limitSub+1)=0;
newVol(newVol==wmpar1)=0;
newVol(newVol==wmpar2)=0;
volRenumNif.vol=newVol;
save_nifti(volRenumNif,[path_subj 'parcellation/' name '_cortical.nii.gz']);


%Cortical start in 1
newVol=vol;
newVol(newVol<limitSub+1)=0;
newVol(newVol==wmpar1)=0;
newVol(newVol==wmpar2)=0;
newVol=newVol-limitSub;
newVol(find(newVol<0))=0;

%eliminar 4,35,40 de vol
newVol(newVol==36)=0;
newVol(newVol==4)=0;
newVol(newVol==40)=0;
numelFinal=numel(unique(newVol(:)));
ind=1;
for i=1:max(newVol(:))
    if sum(sum(sum(newVol==i)))>0
        newVol(newVol==i)=ind;
        ind=ind+1;       
    end
end
volRenumNif.vol=newVol;
save_nifti(volRenumNif,[path_subj 'parcellation/' name '_cortical_consecutive.nii.gz']);


%left
newVol=vol;
newVol(newVol<limitSub+1)=0;
newVol(newVol>limitHemi)=0;
volRenumNif.vol=newVol;
save_nifti(volRenumNif,[path_subj 'parcellation/' name '_leftHemisphere.nii.gz']);

%right
newVol=vol;
newVol(newVol<limitHemi+1)=0;
volRenumNif.vol=newVol;
save_nifti(volRenumNif,[path_subj 'parcellation/' name '_rightHemisphere.nii.gz']);

%whitematter
newVol=zeros(size(vol));
newVol(find(vol==wmpar1))=wmpar1;
newVol(find(vol==wmpar2))=wmpar2;
volRenumNif.vol=newVol;
save_nifti(volRenumNif,[path_subj 'parcellation/' name '_whiteMatter.nii.gz']);

%Renum extended parts
vol=volRenum_exp;

%Subcortical
newVol=vol;
newVol(newVol>limitSub)=0;
newVol(newVol==wmpar1)=0;
newVol(newVol==wmpar2)=0;
volRenumNif.vol=newVol;
save_nifti(volRenumNif,[path_subj 'parcellation/' name '_subcortical_expanded.nii.gz']);

%Cortical
newVol=vol;
newVol(newVol<limitSub+1)=0;
newVol(newVol==wmpar1)=0;
newVol(newVol==wmpar2)=0;
volRenumNif.vol=newVol;
save_nifti(volRenumNif,[path_subj 'parcellation/' name '_cortical_expanded.nii.gz']);

%Left
newVol=vol;
newVol(newVol<limitSub+1)=0;
newVol(newVol>limitHemi)=0;
volRenumNif.vol=newVol;
save_nifti(volRenumNif,[path_subj 'parcellation/' name '_leftHemisphere_expanded.nii.gz']);

%right
newVol=vol;
newVol(newVol<limitHemi+1)=0;
volRenumNif.vol=newVol;
save_nifti(volRenumNif,[path_subj 'parcellation/' name '_rightHemisphere_expanded.nii.gz']);

%whitematter
newVol=zeros(size(vol));
newVol(find(vol==wmpar1))=wmpar1;
newVol(find(vol==wmpar2))=wmpar2;
volRenumNif.vol=newVol;
save_nifti(volRenumNif,[path_subj 'parcellation/' name '_whiteMatter_expanded.nii.gz']);

%Including subcortical
NSPNmaskSubcortical([path_subj 'parcellation/']);

path_subj_sub=path_subj(1:bars_pos(end-1));
name_sub=path_subj(bars_pos(end-1)+1:bars_pos(end)-1);
NSPNmaskSubcorticalDesikan(path_subj_sub,name_sub);
%end
'Done!'

end
