# Supplementary material for: Cortical Thickness Differences Are Associated With Chemical Synaptic Transmission Upregulated Genes in Degeneration of Mild Cognitive Impairment
Source: Front Aging Neurosci. 2021 Oct 29;13:745381. doi: 10.3389/fnagi.2021.745381 (PMC8585991; doi:10.3389/fnagi.2021.745381)
Supplement: Supplementary file 2 [file Data_Sheet_2.zip › code and data/subParcellation-308/subParcellation-master/SubParcellation_MFiles/subcorticalList.ods]

## Sheet: Sheet1
0	Unknown
1	Left-Cerebral-Exterior
2	Left-Cerebral-White-Matter
3	Left-Cerebral-Cortex
4	Left-Lateral-Ventricle
5	Left-Inf-Lat-Vent
6	Left-Cerebellum-Exterior
7	Left-Cerebellum-White-Matter
8	Left-Cerebellum-Cortex
9	Left-Thalamus
10	Left-Thalamus-Proper
11	Left-Caudate
12	Left-Putamen
13	Left-Pallidum
14	3rd-Ventricle
15	4th-Ventricle
16	Brain-Stem
17	Left-Hippocampus
18	Left-Amygdala
19	Left-Insula
20	Left-Operculum
21	Line-1
22	Line-2
23	Line-3
24	CSF
25	Left-Lesion
26	Left-Accumbens-area
27	Left-Substancia-Nigra
28	Left-VentralDC
29	Left-undetermined
30	Left-vessel
31	Left-choroid-plexus
32	Left-F3orb
33	Left-lOg
34	Left-aOg
35	Left-mOg
36	Left-pOg
37	Left-Stellate
38	Left-Porg
39	Left-Aorg
40	Right-Cerebral-Exterior
41	Right-Cerebral-White-Matter
42	Right-Cerebral-Cortex
43	Right-Lateral-Ventricle
44	Right-Inf-Lat-Vent
45	Right-Cerebellum-Exterior
46	Right-Cerebellum-White-Matter
47	Right-Cerebellum-Cortex
48	Right-Thalamus
49	Right-Thalamus-Proper
50	Right-Caudate
51	Right-Putamen
52	Right-Pallidum
53	Right-Hippocampus
54	Right-Amygdala
55	Right-Insula
56	Right-Operculum
57	Right-Lesion
58	Right-Accumbens-area
59	Right-Substancia-Nigra
60	Right-VentralDC
61	Right-undetermined
62	Right-vessel
63	Right-choroid-plexus
64	Right-F3orb
65	Right-lOg
66	Right-aOg
67	Right-mOg
68	Right-pOg
69	Right-Stellate
70	Right-Porg
71	Right-Aorg
72	5th-Ventricle
73	Left-Interior
74	Right-Interior
77	WM-hypointensities
78	Left-WM-hypointensities
79	Right-WM-hypointensities
80	non-WM-hypointensities
81	Left-non-WM-hypointensities
82	Right-non-WM-hypointensities
83	Left-F1
84	Right-F1
85	Optic-Chiasm
192	Corpus_Callosum
86	Left_future_WMSA
87	Right_future_WMSA
88	future_WMSA
96	Left-Amygdala-Anterior
97	Right-Amygdala-Anterior
98	Dura
100	Left-wm-intensity-abnormality
101	Left-caudate-intensity-abnormality
102	Left-putamen-intensity-abnormality
103	Left-accumbens-intensity-abnormality
104	Left-pallidum-intensity-abnormality
105	Left-amygdala-intensity-abnormality
106	Left-hippocampus-intensity-abnormality
107	Left-thalamus-intensity-abnormality
108	Left-VDC-intensity-abnormality
109	Right-wm-intensity-abnormality
110	Right-caudate-intensity-abnormality
111	Right-putamen-intensity-abnormality
112	Right-accumbens-intensity-abnormality
113	Right-pallidum-intensity-abnormality
114	Right-amygdala-intensity-abnormality
115	Right-hippocampus-intensity-abnormality
116	Right-thalamus-intensity-abnormality
117	Right-VDC-intensity-abnormality
118	Epidermis
119	Conn-Tissue
120	SC-Fat-Muscle
121	Cranium
122	CSF-SA
123	Muscle
124	Ear
125	Adipose
126	Spinal-Cord
127	Soft-Tissue
128	Nerve
129	Bone
130	Air
131	Orbital-Fat
132	Tongue
133	Nasal-Structures
134	Globe
135	Teeth
136	Left-Caudate-Putamen
137	Right-Caudate-Putamen
138	Left-Claustrum
139	Right-Claustrum
140	Cornea
142	Diploe
143	Vitreous-Humor
144	Lens
145	Aqueous-Humor
146	Outer-Table
147	Inner-Table
148	Periosteum
149	Endosteum
150	R-C-S
151	Iris
152	SC-Adipose-Muscle
153	SC-Tissue
154	Orbital-Adipose
155	Left-IntCapsule-Ant
156	Right-IntCapsule-Ant
157	Left-IntCapsule-Pos
158	Right-IntCapsule-Pos
159	Left-Cerebral-WM-unmyelinated
160	Right-Cerebral-WM-unmyelinated
161	Left-Cerebral-WM-myelinated
162	Right-Cerebral-WM-myelinated
163	Left-Subcortical-Gray-Matter
164	Right-Subcortical-Gray-Matter
165	Skull
166	Posterior-fossa
167	Scalp
168	Hematoma
169	Left-Basal-Ganglia
176	Right-Basal-Ganglia
170	brainstem
171	DCG
172	Vermis
173	Midbrain
174	Pons
175	Medulla
176	Right-Basal-Ganglia
180	Left-Cortical-Dysplasia
181	Right-Cortical-Dysplasia
192	Corpus_Callosum
193	Left-hippocampal_fissure
194	Left-CADG-head
195	Left-subiculum
196	Left-fimbria
197	Right-hippocampal_fissure
198	Right-CADG-head
199	Right-subiculum
200	Right-fimbria
201	alveus
202	perforant_pathway
203	parasubiculum
204	presubiculum
205	subiculum
206	CA1
207	CA2
208	CA3
209	CA4
210	GC-ML-DG
211	HATA
212	fimbria
213	lateral_ventricle
214	molecular_layer_HP
215	hippocampal_fissure
216	entorhinal_cortex
217	molecular_layer_subiculum
218	Amygdala
219	Cerebral_White_Matter
220	Cerebral_Cortex
221	Inf_Lat_Vent
222	Perirhinal
223	Cerebral_White_Matter_Edge
224	Background
225	Ectorhinal
226	HP_tail
250	Fornix
251	CC_Posterior
252	CC_Mid_Posterior
253	CC_Central
254	CC_Mid_Anterior
255	CC_Anterior
256	Voxel-Unchanged
331	Aorta
332	Left-Common-IliacA
333	Right-Common-IliacA
334	Left-External-IliacA
335	Right-External-IliacA
336	Left-Internal-IliacA
337	Right-Internal-IliacA
338	Left-Lateral-SacralA
339	Right-Lateral-SacralA
340	Left-ObturatorA
341	Right-ObturatorA
342	Left-Internal-PudendalA
343	Right-Internal-PudendalA
344	Left-UmbilicalA
345	Right-UmbilicalA
346	Left-Inf-RectalA
347	Right-Inf-RectalA
348	Left-Common-IliacV
349	Right-Common-IliacV
350	Left-External-IliacV
351	Right-External-IliacV
352	Left-Internal-IliacV
353	Right-Internal-IliacV
354	Left-ObturatorV
355	Right-ObturatorV
356	Left-Internal-PudendalV
357	Right-Internal-PudendalV
358	Pos-Lymph
359	Neg-Lymph
400	V1
401	V2
402	BA44
403	BA45
404	BA4a
405	BA4p
406	BA6
407	BA2
408	BA1_old
409	BAun2
410	BA1
411	BA2b
412	BA3a
413	BA3b
414	MT
415	AIPS_AIP_l
416	AIPS_AIP_r
417	AIPS_VIP_l
418	AIPS_VIP_r
419	IPL_PFcm_l
420	IPL_PFcm_r
421	IPL_PF_l
422	IPL_PFm_l
423	IPL_PFm_r
424	IPL_PFop_l
425	IPL_PFop_r
426	IPL_PF_r
427	IPL_PFt_l
428	IPL_PFt_r
429	IPL_PGa_l
430	IPL_PGa_r
431	IPL_PGp_l
432	IPL_PGp_r
433	Visual_V3d_l
434	Visual_V3d_r
435	Visual_V4_l
436	Visual_V4_r
437	Visual_V5_b
438	Visual_VP_l
439	Visual_VP_r
498	wmsa
499	other_wmsa
500	right_CA2_3
501	right_alveus
502	right_CA1
503	right_fimbria
504	right_presubiculum
505	right_hippocampal_fissure
506	right_CA4_DG
507	right_subiculum
508	right_fornix
550	left_CA2_3
551	left_alveus
552	left_CA1
553	left_fimbria
554	left_presubiculum
555	left_hippocampal_fissure
556	left_CA4_DG
557	left_subiculum
558	left_fornix
600	Tumor
601	Cbm_Left_I_IV
602	Cbm_Right_I_IV
603	Cbm_Left_V
604	Cbm_Right_V
605	Cbm_Left_VI
606	Cbm_Vermis_VI
607	Cbm_Right_VI
608	Cbm_Left_CrusI
609	Cbm_Vermis_CrusI
610	Cbm_Right_CrusI
611	Cbm_Left_CrusII
612	Cbm_Vermis_CrusII
613	Cbm_Right_CrusII
614	Cbm_Left_VIIb
615	Cbm_Vermis_VIIb
616	Cbm_Right_VIIb
617	Cbm_Left_VIIIa
618	Cbm_Vermis_VIIIa
619	Cbm_Right_VIIIa
620	Cbm_Left_VIIIb
621	Cbm_Vermis_VIIIb
622	Cbm_Right_VIIIb
623	Cbm_Left_IX
624	Cbm_Vermis_IX
625	Cbm_Right_IX
626	Cbm_Left_X
627	Cbm_Vermis_X
628	Cbm_Right_X
640	Cbm_Right_I_V_med
641	Cbm_Right_I_V_mid
642	Cbm_Right_VI_med
643	Cbm_Right_VI_mid
644	Cbm_Right_VI_lat
645	Cbm_Right_CrusI_med
646	Cbm_Right_CrusI_mid
647	Cbm_Right_CrusI_lat
648	Cbm_Right_CrusII_med
649	Cbm_Right_CrusII_mid
650	Cbm_Right_CrusII_lat
651	Cbm_Right_7med
652	Cbm_Right_7mid
653	Cbm_Right_7lat
654	Cbm_Right_8med
655	Cbm_Right_8mid
656	Cbm_Right_8lat
657	Cbm_Right_PUNs
658	Cbm_Right_TONs
659	Cbm_Right_FLOs
660	Cbm_Left_I_V_med
661	Cbm_Left_I_V_mid
662	Cbm_Left_VI_med
663	Cbm_Left_VI_mid
664	Cbm_Left_VI_lat
665	Cbm_Left_CrusI_med
666	Cbm_Left_CrusI_mid
667	Cbm_Left_CrusI_lat
668	Cbm_Left_CrusII_med
669	Cbm_Left_CrusII_mid
670	Cbm_Left_CrusII_lat
671	Cbm_Left_7med
672	Cbm_Left_7mid
673	Cbm_Left_7lat
674	Cbm_Left_8med
675	Cbm_Left_8mid
676	Cbm_Left_8lat
677	Cbm_Left_PUNs
678	Cbm_Left_TONs
679	Cbm_Left_FLOs
701	CSF-FSL-FAST
702	GrayMatter-FSL-FAST
703	WhiteMatter-FSL-FAST
