# Supplementary material for: Cortical Thickness Differences Are Associated With Chemical Synaptic Transmission Upregulated Genes in Degeneration of Mild Cognitive Impairment
Source: Front Aging Neurosci. 2021 Oct 29;13:745381. doi: 10.3389/fnagi.2021.745381 (PMC8585991; doi:10.3389/fnagi.2021.745381)
Supplement: Supplementary file 2 [file Data_Sheet_2.zip › code and data/subParcellation-308/subParcellation-master/SubParcellation_MFiles/subParcellation.m~]

% Code to create high resolution parcellation with regions of aproximatly
% the same area
% Please cite: "Effects of network resolution on topological properties of
% human neocortex."

% Rafael Romero Garcia 
% 23 Feb 2018
% rr480@cam.ac.uk
% University of Cambridge 

%Requirements
%Freesurfer needs to be installed
%Freesurfer libraries (freesurfer/matlab) need to be added to matlab path

%Usage
% subject= [getenv('SUBJECTS_DIR') 'fsaverage/']; %Path of the subject for subparcellation
% surface=300;                                                       %Area in mm2 of each parcel
% subParcellation(subject,surface);
% Parcellation is based on random seeds so each execution will return a different parcel distribution 

function subParcellation(subject,surface)
    %subParcellationHemi(subject,surface,'lh')
    %subParcellationHemi(subject,surface,'rh')
    display('Subparcellation finished!');
end
