# Supplementary material for: Cortical Thickness Differences Are Associated With Chemical Synaptic Transmission Upregulated Genes in Degeneration of Mild Cognitive Impairment
Source: Front Aging Neurosci. 2021 Oct 29;13:745381. doi: 10.3389/fnagi.2021.745381 (PMC8585991; doi:10.3389/fnagi.2021.745381)
Supplement: Supplementary file 2 [file Data_Sheet_2.zip › code and data/subParcellation-308/subParcellation-master/SubParcellation_MFiles/subParcellationHemi.m]

function subParcellationHemi(subject,surface,hemi)
    if exist([subject '/label/subParcellation' hemi '_temp.mat']),
        closeVertex=load([subject '/label/subParcellation' hemi '_temp']);
        closeVertex=closeVertex.closeVertex;
    else
        closeVertex=closerVertex(subject,hemi);
        save([subject '/label/subParcellation' hemi '_temp' ],'closeVertex');
    end
    backtrackParcellation(subject,surface,closeVertex,hemi)
    checkParcels(hemi,subject,closeVertex,surface)
end
