# Supplementary material for: Cortical Thickness Differences Are Associated With Chemical Synaptic Transmission Upregulated Genes in Degeneration of Mild Cognitive Impairment
Source: Front Aging Neurosci. 2021 Oct 29;13:745381. doi: 10.3389/fnagi.2021.745381 (PMC8585991; doi:10.3389/fnagi.2021.745381)
Supplement: Supplementary file 3 [file Table_1.xlsx]

## Sheet: 37 MCI degenerate to AD
The timeline of 37 MCI subjects with onversion label from MCI to AD
Subject	Group	Sep. 2012	Sep. 2013	Sep. 2014	Sep. 2015	Sep. 2016	Sep. 2017	Sep. 2018	Sep. 2019	Sep. 2020
Subject_01	MCI	MCI	AD	AD	AD	AD	AD	AD	AD	AD
Subject_02	MCI	MCI	MCI	MCI	AD	AD	AD	AD	AD	AD
Subject_03	MCI	MCI	MCI	MCI	AD	AD	AD	AD	*	*
Subject_04	MCI	AD	AD	AD	AD	AD	AD	AD	AD	*
Subject_05	MCI	MCI	AD	AD	AD	AD	AD	*	*	*
Subject_06	MCI	MCI	MCI	AD	AD	AD	AD	AD	AD	AD
Subject_07	MCI	AD	AD	AD	AD	AD	AD	AD	AD	AD
Subject_08	MCI	AD	AD	AD	AD	AD	AD	*	AD	AD
Subject_09	MCI	MCI	MCI	MCI	AD	AD	AD	AD	AD	AD
Subject_10	MCI	MCI	AD	AD	AD	AD	AD	AD	AD	AD
Subject_11	MCI	MCI	AD	AD	AD	AD	AD	AD	AD	*
Subject_12	MCI	MCI	MCI	MCI	MCI	AD	AD	AD	AD	AD
Subject_13	MCI	MCI	MCI	AD	AD	AD	*	AD	AD	*
Subject_14	MCI	MCI	MCI	AD	AD	AD	*	AD	AD	AD
Subject_15	MCI	MCI	MCI	MCI	AD	AD	AD	AD	AD	*
Subject_16	MCI	AD	AD	AD	AD	AD	*	*	AD	AD
Subject_17	MCI	AD	AD	AD	AD	AD	AD	AD	AD	AD
Subject_18	MCI	AD	AD	AD	AD	AD	AD	*	AD	AD
Subject_19	MCI	AD	AD	AD	AD	AD	AD	AD	AD	*
Subject_20	MCI	MCI	MCI	AD	AD	AD	AD	*	AD	AD
Subject_21	MCI	MCI	AD	AD	AD	AD	*	*	AD	AD
Subject_22	MCI	MCI	MCI	AD	AD	AD	AD	AD	AD	*
Subject_23	MCI	AD	AD	AD	AD	AD	AD	AD	*	*
Subject_24	MCI	AD	AD	AD	AD	AD	AD	AD	*	AD
Subject_25	MCI	MCI	MCI	MCI	AD	AD	AD	AD	AD	AD
Subject_26	MCI	MCI	MCI	MCI	AD	AD	AD	AD	AD	AD
Subject_27	MCI	AD	AD	AD	AD	AD	AD	AD	AD	AD
Subject_28	MCI	AD	AD	AD	AD	AD	AD	*	*	*
Subject_29	MCI	MCI	MCI	MCI	AD	AD	AD	*	AD	AD
Subject_30	MCI	MCI	MCI	MCI	MCI	MCI	AD	AD	AD	*
Subject_31	MCI	AD	AD	AD	AD	AD	AD	AD	AD	AD
Subject_32	MCI	AD	AD	AD	AD	AD	AD	*	AD	AD
Subject_33	MCI	MCI	MCI	MCI	AD	AD	AD	AD	AD	*
Subject_34	MCI	MCI	MCI	AD	AD	AD	AD	AD	AD	*
Subject_35	MCI	MCI	AD	AD	AD	AD	AD	AD	AD	AD
Subject_36	MCI	AD	AD	AD	AD	AD	AD	AD	AD	AD
Subject_37	MCI	MCI	MCI	AD	AD	AD	AD	AD	AD	AD
AD, Alzheimer's Disease; MCI, Mild cognitive impairment; The red typeface represents the beginning time of transition from MCI to AD. No recording represents that there is no information of MCI state in timepoint of 2020. *: No tracking data
